# Supplementary material for: Machine learning assists prediction of genes responsible for plant specialized metabolite biosynthesis by integrating multi-omics data
Source: BMC Genomics. 2024 Apr 29;25:418. doi: 10.1186/s12864-024-10258-6 (PMC11057162; doi:10.1186/s12864-024-10258-6)
Supplement: Supplementary file 2 — Additional file 2: Data S1. Original data for Arabidopsis thaliana. Data S2. The detailed description of features that utilized in this study. Data S3. Gold standard data for Arabidopsis thaliana (AT), Solanum lycopersicum (Solyc) and Zea mays B73 (Zm). Data S4. Values of each gene for genomic features for Arabidopsis thaliana. Data S5. Values of each gene for transcriptomic features for Arabidopsis thaliana. Data S6. Values of each gene for epigenomic features for Arabidopsis thaliana. Data S7. Values of each gene for proteomic features for Arabidopsis thaliana. Data S8. Feature importance for genomic. Data S9. Feature importance for transcriptomic. Data S10. Feature importance for epigenomic. Data S11. Feature importance for proteomic. Data S12. Features of each gene and performance in predicting enzymes synthesizing PSM in grape. Data S13. Features of each gene and performance in predicting enzymes synthesizing PSM in Papaver somniferum. [file 12864_2024_10258_MOESM2_ESM.xlsx]

## Sheet: Legend
Data S1. Original data for Arabidopsis thaliana.
Data S2. The detailed description of features that utilized in this study.
Data S3. Gold standard data for Arabidopsis thaliana(AT), Solanum lycopersicum(Solyc) and Zea mays B73(Zm).
Data S4. Values of each gene for genomic features for Arabidopsis thaliana.
Data S5. Values of each gene for transcriptomic features for Arabidopsis thaliana.
Data S6. Values of each gene for epigenomic features for Arabidopsis thaliana.
Data S7. Values of each gene for proteomic features for Arabidopsis thaliana.
Data S8. Feature importance for genomic.
Data S9. Feature importance for transcriptomic.
Data S10. Feature importance for epigenomic.
Data S11. Feature importance for proteomic.
Data S12. Features of each gene and performance in predicting enzymes synthesizing PSM in grape.
Data S13. Features of each gene and performance in predicting enzymes synthesizing PSM in Papaver somniferum.

## Sheet: Data S1
Data S1. Original data for Arabidopsis thaliana.
Gene_Name	protein_domain	Seq_feature	2OG-FeII_Oxy	DIOX_N	Peptidase_S10	Lipase_GDSL	p450	Methyltransf_2	Dimerisation	ADH_zinc_N	Amino_oxidase	NAD_binding_8	DAO	FAD_binding_2	Epimerase	NAD_binding_10	3Beta_HSD	NmrA	GDP_Man_Dehyd	NAD_binding_4	Polysacc_synt_2	KR	AMP-binding	AMP-binding_C	UDPGT	FMO-like	Pyr_redox_2	adh_short_C2	adh_short	Cu-oxidase	Cu-oxidase_3	Cu-oxidase_2	Glyco_hydro_1	Methyltransf_7	GATase	Transferase	polyprenyl_synt	FAD_binding_3	Terpene_synth_C	Terpene_synth	ADH_N	FAD_binding_4	BBE	Str_synth	SGL	Expression Median (development)	Expression Max (development)	Expression Variation (development)	Expression Breadth (development)
AT1G01090		AACCTGAGTATTGCATGCACACCAAGTGTTTGGCAAAATGTTAGAGTGAGACGACAGTTGGGGAGGTTTGACGATTATCTTTCATTTGTAGAGTAGATGAATCGAAGAAGAAGATCGAAAAGAGAATTATACAGGTAGATATAATGGGTGATAAACAAAATCGAGAAGGATATAATATGTAAAGGTTACTTGTCGAAGAAATCAGAAGACATTCATTACACATTGTTTGTGTCCAAGAGATGTCTTTGCAGCAAAAGCAGAACAGTTGGTTTACGACTCACTCTTCTCGATACCTTCTCTGACGATGATTCTGCGACCTTCATATTGCTGCAAAAGAGAGATTGTGATAAAGCCAGAGAGCAGTAGAAGAAGTTTCCTCAAGCAAGATTCTTTTTATGG…	0	0	0	0	0	0	0	0	0	0	0	0	0	0	0	0	0	0	0	0	0	0	0	0	0	0	0	0	0	0	0	0	0	0	0	0	0	0	0	0	0	0	0	2286.05	11105.6	0.205016	64
AT1G01190		CTTCTTTTTATTTTATGTGAATATAATGAATAATATCAATAGCTTACTATAGAAAACTATAGCATATATATATAGACTCACCATGACACCATGTATATTTCACATCACGGGAAATTGTATTTTGATTTGACTTTTCGATACATCTTATAAATTTGACTGAAACAGTTTGACCAACAGATGTATTATATAAAAAAGTTTTTTTTTGGGGTATAATTTGTGGTGGTATACAAAGGTTATTACTGCCTGCTTCATGATTATTGATCGACTCAATGACAATTATGTGAAAAGCTAAACTGATTGAGCAAGATTTAAACATAAATTCATATACATGAATCGATATTATTCAGCCATGAATATTTTATGTACAATGAAATCCCCACTTAAAACTATACGCATCAC…	0	0	0	0	0	0	0	0	0	0	0	0	0	0	0	0	0	0	0	0	0	0	0	0	0	0	0	0	0	0	0	0	0	0	0	0	0	0	0	0	0	0	0	17.127	1046.54	0.463744	30
AT1G01390		TCGAAAAGCTCGAATTTCGAATTTGGTGATATTTATTTCATTGTCAACTCTTTTAAGTTGCCTCTTTTTCTTGGGTTCTCTATAGTCTCTTTTGTTTTGTTTTTTACATCCTTTATGATCTCTCTCTGTACATTCGTAAAAATTGAATGCAGACCGAAAAAACTAAACAGAAACGAGGATGGCAAAAGTTGGATGCGCCCATGAATCATGCAACACAATGGTCCCAAGTTCCCAACAGATTCATTCGCAAAAATTCAGAGTAGACCGAAAGAAAAAACAAATTGTAGTATTATAAAAAAAAAGAAAGAAAGAGGATGGGTCAAGTGAAGGCGTCATGAATCATGCGATGGTCCCAACAAATTAAATGAAATATAAAATCCACGTGTCATGTTCAGTTGC…	0	0	0	0	0	0	0	0	0	0	0	0	0	0	0	0	0	0	0	0	0	0	0	0	0	0	0	0	0	0	0	0	0	0	0	0	0	0	0	0	0	0	0	9.66375	152.411	0.263987	16
AT1G01420		GGAACTTTTTGAGAAAATAGTTTTATTTGGTATACGTGTGAGAGCCTAATAAACCTGATCCGGTTCAGGGGGAATGGTTAAATGTTAAGTACACGAGAATTCTAACCAATTAATGATTTCGTCTGAGCAGTTTTCATTTGTCTTTGATCATGGCTCTGTTTTTTATTTATTTTCTGACTTGGTCTGTATCGACTTTTATTTAATTCAGTATTTTTATAGTTTGATGACAAAAAATAAAAAATAAATATATAGAACTTCTTTTATTATTTTCTTTTTATTTTTCTTTTTCAATTGGATATTGTTTTTATATAAGAAATTATGAACAAAATATTTAGAAAATCTTAACGAGAAAATCAATCCAACTTATATATACAAATTAGGAATACAAAACCCCTCACT…	0	0	0	0	0	0	0	0	0	0	0	0	0	0	0	0	0	0	0	0	0	0	0	0	0	0	0	0	0	0	0	0	0	0	0	0	0	0	0	0	0	0	0	12.7259	73.1544	0.405196	11
AT1G01800		TTTACGTAATTGTTTGACCATCGATCATTACAAAACAAAATAGATACCAAGCCATAAATTAAACCAAAGATTGGGTTAATGTCATGTTCCAGAAGCGAGAATGATAAAGGCATGTAATATGAAAAATGTCCAAAACACAAGTGATGCCCCAACGGAAAAAAAAAAAAAAAAGAATAAGAAGGAAAACTACTGATACAGGAAAAGCCCCAATAGACGATGAGAAAAAAACAGTTGCTCTCTTTTGGCCATTTCTATTTGTAGCTTCATCAGAGCAACTGTTTTTTTTTTTGTTAATAATATATATTGATATATTTGAAACGTTATTTAGGTCAAAAGAGAGATTTTTAACAAAGGAAAGGGCCAAAAGAGAGATTTTTAACAAGAATAACGCTGACCAAA…	0	0	0	0	0	0	0	0	0	0	0	0	0	0	0	0	0	0	0	0	0	0	0	0	0	0	0	0	0	0	0	0	0	0	0	0	0	0	0	0	0	0	0	842.715	1404.84	0.218507	63
AT1G01980		AAACACCTTCAACAATAGTTTTTGAATTTCATTATCGCCATTGAATTTCATTTGCGGAATAATGGGCCATAATTGTAACGGAGGCCCAATATTAATAAAAGGCCCATAGTGAAGTGGTCTCTAGTGTTGTCTAATCCGCCAGACAGAAGTAGAGCAGAGCAAAGAAAGCTAACAGAGTCATCTCCACCGCTCTAAATTCTAATCTATCCACACCAGCTCTGTCTATGAACTTTGCTTGGCTCATCTCCTTTATCTCCAGTTTCTCCTGAGCTCTGCTTTTTGTAAGTAATCATCAGAGAAGCTCAATTCTGTACTTGTATGATCCTCAATTAGGCCTTTGAATTCATGACTTGTTTTCTAGAGATTAGGTTCATGTGAAATCATACGGCCGCCAAATTT…	0	0	0	0	0	0	0	0	0	0	0	0	0	0	0	0	0	0	0	0	0	0	0	0	0	0	0	0	0	0	0	0	0	0	0	0	0	0	0	0	0	0	0	6.24941	17823.3	0.134042	11
AT1G02050		TCTCGTTGAGACGTTATTACCTCATACTAGACCAAAATTTCCTTGTATCAATAGCGTGCAACTCTTGTACGTGTCTATATGTGTCAATTGTTGTTAAAGTACATGTCCTCAAGTTAATTGATTAAAGATCTTTTGAGTGGCCCAAAGAGTCATATACTTTGCTTGAGCTTTTCTCAAAGAGAAATTGGAGGATATCAGTTGACATTAATCAAATTCCCCCCGCTAATCCTAGTTTTCAGCTGATGGTTGGTGGGCTTCCTAAAGTCAAAAGTTCATAACTTGTAATGGCAACCACTCATTAATAACATATATGCGAGATAAAAATGACTCTTTTCTTGTAATCGTATTGAGAGAAATGACCCTTTCCTTGCAATCGGTGCTTAATTAAGAACCACCAAA…	0	0	0	0	0	0	0	0	0	0	0	0	0	0	0	0	0	0	0	0	0	0	0	0	0	0	0	0	0	0	0	0	0	0	0	0	0	0	0	0	0	0	0	27.5302	4784.85	0.171779	43
AT1G02500		GAAGATGAGTCACAACAGAGGATGGAGATCAATCCTACGATGATTGTTTGTTTGCTGAGAAGACGAGAGCATCCGGTCTAAAACGATCGTTCTGTTTAGACAAAACGAGATAATGAAAGATGAAGAATTATTTTGTTATGGTATCGAAGAAGAAGAGAGAATGATAATGGATTTAAATTTCTCAAGGAAGAAGAGAGAATGAGTGATGTTTGGAGGTCTTCATTTATAAGCATTCGCTTCTTCAAAAAAAAAAAGGAAACTTTCGATTGTTTCCTTTTCTTGTTAGGGTTGACAAAAAATAAGAAAATCTGACAACGTTCGAGAGATCTGGACCGTTTAGTTTCATCAGGTTGCAACTGTGAGATATCGGACGGTGATAATCAATTCTAAACGGTAAGT…	0	0	0	0	0	0	0	0	0	0	0	0	0	0	0	0	0	0	0	0	0	0	0	0	0	0	0	0	0	0	0	0	0	0	0	0	0	0	0	0	0	0	0	3366.39	19230	0.178156	64
AT1G02590		TCATATTAATTTAATATTTATAAAAAAACTTTTTTTAAAAATGAGTTGAAAATCTTTTAAGAAAATAAAATAAAAAATAAATGCTAAATGTATGAAGATGTGAAAAACATGTTGGATTTGTGGAATCGCTAATGACCACGGTTAAATGGCGGGATCCAAAATCTGGTTAGATTTCACAACGCCATATTAATTTAGTATTTATAAAAAAACTTTTTTAAAAAAATGAGTTAAAATCTTTTAAAAAAATAAAATAAAAAATAAATGCTAAATATACATGAAGATGTGAAAAACATGTTGGATTTGTGGAATCGCTAATGACCACGGTTAAATGGCGGGATCCAAAATCTGGTTAGATTTCACAATGTCATATTAATTTAATATTTATAAAAAAGCTTTTTT…	0	0	0	0	0	0	0	0	0	0	0	0	0	0	0	0	0	0	0	0	0	0	0	0	0	0	0	0	0	0	0	0	0	0	0	0	0	0	0	0	0	0	0	0	0	0	0
AT1G03400		TGGGAGTTTGGTAAATATGGGTGTCGTTGGGGCGTGGTTGAAACCTTGAACGGAAAAGAAAATGAAAATTTTCGAATTTGGGGTTTCCATGTTGTTTTAAACCCTACTAGTGAGCCCTAATCTTTGTACAGTTTGATCCATGTGGAGATCAACTCTTTGGTCTAAAACTACACCAATGTTTTTTTTTGGTATCTCCTGTTGTTTTAAGTGATTATGATGAATCCGAATTCGTTCTCTGGTGATTTGTTATGTGGCTTATGTTTTTGATTGGGGATAATATTAACTCTTATCTGGAATAAACATGAAGTGGTAATTTAAAGTCGATACTAAATCATATGATTGACATTAATGTGAATGTTGTGTCGCATCATTGACTTATTTATGATCATTTAAAGATAG…	0	0	0	0	0	0	0	0	0	0	0	0	0	0	0	0	0	0	0	0	0	0	0	0	0	0	0	0	0	0	0	0	0	0	0	0	0	0	0	0	0	0	0	204.834	1126.57	0.871699	58
AT1G03410		AAATGGTTTTGATTTTTCACCAATATCCATCAGGAAAAGGGGGAGAATTTGTAGTGATATTTCAATTAGTTAAACCGGTTTGGTCTAGGTGAGATATAGGTTGCAGGTGTTGTTCTTGCATATCGATTGGTTATTTATTTGATGTATCATCCAACAAGCATGGTATAATGGGAACCATAAGTTTTGCGTAGATCCCCGACCTAGACTCACAGGATGAGTTTTCAACTCACTCAATAAAACTAGTGAACCATATGCTCTTGGTTACTTCTGATGAAGTTTGCAAGATTATCTGATGAAAAAATCAAGTATCATGGGTGGATGAGGATGAATGCGAGGCCAATAAGCTTCGAAATGTACACTATCGTATTATATCATGGCTTACATATGAAGTACCAGTTT…	0	0	0	0	0	0	0	0	0	0	0	0	0	0	0	0	0	0	0	0	0	0	0	0	0	0	0	0	0	0	0	0	0	0	0	0	0	0	0	0	0	0	0	24.7035	101.396	0.43393	32
AT1G03495		TGAGAAGCCATGTTTGATCCGAATTTGGATTTGATGCTGAAGAAGAAGATGATGATGGAGAGATATTAAATGATAAGAAGTCTTCGTCGTCCACTGATTTTGACCGCTCTTCCTTTTTATTTAACAGCTCAAGGTAAAAGAAAACACAGTTCCAGTCTTCTCAGACTAAACCACTTCTGAATTATTTAGCCGAAACCAAACCAGACACGAAATTAAAATTGCGGTTTAATTTGGTCGAACCGAAGATATTGATACACAATAGGCTCTTATCCTTCTTAACGGGCTTAATTGCCCAAATTAGGCCCAAAACGATTAGCCGGTTTACGGCACTATGCTATTTTGATGTGGATAAATCATGGTCATGTAATATATCTTTATCTATCGTTAGAATCTGTGATA…	0	0	0	0	0	0	0	0	0	0	0	0	0	0	0	0	0	0	0	0	0	0	0	0	0	0	0	0	0	0	0	0	0	0	0	0	0	0	0	0	0	0	0	0	0	0	0
AT1G03940		TACTCAAGCAAATAATCTCTGTCCCACCGACTTCATAATTCTTATTTTCATTCTCAATGGCAGGTTATCAGTTTGATTATGTATTTGACTGGACAGTTCTGAAGTATCCTCAGATTGGTTCCAGCTCTGGTTCTAGTTCACGGACACGGGTAGTTTATGCTGCTTTCTCTTTTGGTTCTTAAGTTTCTCTCTATTCAAGCCTAAAAATGTGTAAAACACTTTTTTGTTTCAGAATCATACAACTGCAAACCCGGGCTTAACTGCAGGAGCTTCTCTCGAAAAACAGGAGAGGATTGCTGGTAAACTGTTTGTTCCTTTTGTTTTGAAACACAATCCGATTCCCACGTTGACTGGTTTTTCTTTAAACTTTTGCAGGAAAGGAGACTCGCGAGAACCGGT…	0	0	0	0	0	0	0	0	0	0	0	0	0	0	0	0	0	0	0	0	0	0	0	0	0	0	0	0	0	0	0	0	0	0	0	0	0	0	0	0	0	0	0	0	0	0	0
AT1G04350		TTAACCATGTATATGATTTTTTTTACAAATAGTAATTGCATGTTTGAGGTATCCGATAAGCTTATTGGACAGCATAAACCTGAATATTAAAAAAATAGGTTTGAAGTAAAATAATTATATCTATTTTACAACAAGAAAAAAATGAAACTTAACGAATCTAACTAACGGTTCTAATTCATAACCCCAGAAAAACCTTCTCGGACCAATTTTTAAAAATCACTGAAAAAAATAATATGATCCAACAAAAGAAAACGGCTTAAATCCCAAAATCATATAAAAACTAATTGATAAAATACAAAATGTGGCTAATTCTAGAATCCTACAATAGATAAGGAACCAAAAGTTGTAAGGAAGAATGACAAAGGTAATGCTTGGAGACATCAGAAGCTCTTCTGAAGC…	0	0	0	0	0	0	0	0	0	0	0	0	0	0	0	0	0	0	0	0	0	0	0	0	0	0	0	0	0	0	0	0	0	0	0	0	0	0	0	0	0	0	0	307.393	1473.33	0.803027	57
AT1G04380		AATTTTATCATAAATTTCCTACTTTTTGCAAAAGTTCAACTTGAGTTAAACCTTATAAGCTCTATTTAGATATAAATATTTAATAATTTAGATATAATGTAAAATATAAACGCAAAATATAATAATTTCAAGGATATAACAAAAAATTGTTTTATATTTTTGTTGCACATGATTCTTACCATATTATTAATGTTGTACATTTCCGAAACCCCATACATGTATATTATTATAGCCATAAAAAATTGTACATATATGTAAAATACAAAATTCTCAAAATAAAATCTATTATAAAAAAATGAAAAAAGAAAAAGAAAAAGAAAATTTATTTTATGAGAAACATCTATGTTGAAGGAGAAAAAAGGTCTAAAGAACATCTACATAATTTTCATAAGTGGAGTT…	0	0	0	0	0	0	0	0	0	0	0	0	0	0	0	0	0	0	0	0	0	0	0	0	0	0	0	0	0	0	0	0	0	0	0	0	0	0	0	0	0	0	0	7.35966	1627.63	0.0767216	7
AT1G04580		AAGGAGTTGAAAACCTTTAAAGAAAAAAAAACACAAATGCTAAATACATGTGAAAAATATGTTGGATTTGTGCAATCGCTAATGACCACGGTTAAATGGCGGGATCCAAAATCCGGTTAGATTTCACAACGTCATATTAATTTAATATTTATAAAACCTTTACAAAAATAAAAAAATAAAAGAGGAGTTGAAAACCTTTAAAGAAAAAAAATAAAAACATAAATGCTAAATACACATGAAGATGTGAAAACATGTTGGATTTGTGGAATCGCTAATGACCACGGTTAAATGGCAGGATCCAAAATCCGGTTAGATTTTACAACGTCATATTAATTTAGTATTTATAAATCCTTTAAAAAATAAAAATAAAATAAAAAAGGAGTTGAAAACCTTTAAAGA…	0	0	0	0	0	0	0	0	0	0	0	0	0	0	0	0	0	0	0	0	0	0	0	0	0	0	0	0	0	0	0	0	0	0	0	0	0	0	0	0	0	0	0	0	0	0	0
AT1G06000		ATTCCATAAACTCATAGAGTTGCATCCTTTTAAAACCCTCAACATGTCCATCTCTACCGATTAACAATATCAACCAAAGGCATATCTTTTTATCTCCTTCTTCCTTCCTATTTTTGGCTAATGAATGTCTCTTTGTTGCATCTCTTGTAACTTCCTCCTAGATTTTTGAATTCCTGCCCTTATCCAAGAAGCCAGGAAAGGGTAAAAGATTTTCTCGGCCTCGTGGAGCCCTCACCATTATCTTTTCTTCCTCCACACGCAACACTACAACTTTAAAAGAGATGGATCCGACAGAGCTAAAACGCGTGTTCCAAATGTTCGACAAGAACGGGGACGGGACGATCACGGGGAAAGAGCTGAGCGAGACACTACGAAGCCTAGGGATTTACATCCCGGACA…	0	0	0	0	0	0	0	0	0	0	0	0	0	0	0	0	0	0	0	0	0	0	0	0	0	0	0	0	0	0	0	0	0	0	0	0	0	0	0	0	0	0	0	532.852	3588.2	0.771488	63
AT1G06620		ACAAATCCGCGTCCTTCAAGCAAAACCTCAAACTACACGTCATGTTGAATAATATTAATATTATTCAGTCTCAAAATAAAACAAGAATAACACAAACGTAAAAAGCTCAATACCTCGAACGATAAAAGGTTGAATGCCAAAATGCAACGACGAACAAACATTCCCAAGTTGCTGTTGGGATCCAAAATAATCTGATCATCTTGCACGACTCCTGAATCAAGGCTCCCAAGTATTCCTACATACAAAGAAATGATAACTAATTTGAGTCAAACATGATGGAAAAGAAGAAAAAACAGACCTTAAGCAAGCAAGTAGCTAACCTCGCATGTCATTAAAGAAATTTAATAGATCATCTGGTGAAGCCAAAGAGGAAAATCTATTAGTTAAATGGTCAGTTAG…	0	0	0	0	0	0	0	0	0	0	0	0	0	0	0	0	0	0	0	0	0	0	0	0	0	0	0	0	0	0	0	0	0	0	0	0	0	0	0	0	0	0	0	29.0085	319.55	0.590449	36
AT1G06640		ACCCATATTAAAGTTGCAAAGTCCAAAGAATCGAGTTAAACAAAATTTTAATTTTGACCTGATTCTGTTTTTTTTTTTTTTTAAATTTATTTTCTTAAGTTTCCAACAAACCATTGAACCGATTCATTTCTCCTAAGACCAAGTCCAGCAATAGTTTTTAGTGGGTTTCTATGTTAGATTTCTAAGTAAAATGGGCTCAACAGAAAGAAAAACAGAACAATCCATTTAGGATCGTTCCTAAAATTGGGTTTTTCGCGACCCAATAGAAACCCATACGTGGCTTCACTTTATTGGGTAAAAGTTTTGACTCAACCAAAAAAAATACACACGCGTTTTAATTTTTTTCTTCTTCTCTCTCATTTCTTCGTGTTCCTACAGAGACTCCAAAGTCGATTGGAA…	0	0	0	0	0	0	0	0	0	0	0	0	0	0	0	0	0	0	0	0	0	0	0	0	0	0	0	0	0	0	0	0	0	0	0	0	0	0	0	0	0	0	0	774.369	5944.66	0.65208	64
AT1G06645		AGAACTGTCACGAGCCACTGTTATTTTCGATCAACTTTATATTTTATCAATGGTTTTGCTAGCTAGCAGTTGGTCCCATCTTGGAACACAAGAAAAACGAGTAATATGTCAACATTATACTTTTTGGTGGGTTGGGTAATGTGTCGGTGGGTGCTTTCGTTATATATGATTGTATCAGATTGCTCTATCTGTCTTACGAGAGACCAAAACGATGGAGAGCACGAAGATTGCTCCTTCATTCGATCGTGCCAGTGAGCTTAAAGCTTTCGATGAGACGAAGACTGGTGTGAAAGGACTCGTTGACTCTGGAATCTCAAAGATTCCACGCATTTTCCATCACTCATCTGTCGAACTAGCAAACCCTAAACCACTTCCCTCGGACCTGCTACATCTCAAGAC…	0	0	0	0	0	0	0	0	0	0	0	0	0	0	0	0	0	0	0	0	0	0	0	0	0	0	0	0	0	0	0	0	0	0	0	0	0	0	0	0	0	0	0	0	0	0	0
AT1G06650		CTTACTTCAATGGCAAAGGACTTGGCGGGACCTCTGCTTTGCTGGATTTTAAAGTATGAATCATGCCGAGCTACTACTTTCTCACAGATATACGACATGACATTATATGTAACATGTTGGAGATGTGTGAACCAAATGTGGAATTTATGTATTGAACATTGTCATCAAGGTTTGGTCCAAATAAAGTGTAATCGGATATGGTTAATCAATTGGATTACGCACAAGCTGGTTTATATGCATTTAAACTAAGTTGGATGTAATTATGTTTGATGATCGTTGATTTGAATTAGATGACTATATTTAAGGTTGGTTAAGAAATGGTTTAGTGGGAGTTCGATTTTTTTTCTTTCTTATTAATTTCTAACACTTGTCTGGTCCCGTCACTGTCACAAGCGGTTG…	0	0	0	0	0	0	0	0	0	0	0	0	0	0	0	0	0	0	0	0	0	0	0	0	0	0	0	0	0	0	0	0	0	0	0	0	0	0	0	0	0	0	0	411.75	1327.46	0.661452	64
AT1G06820		ACGTCGCGTAGAGATAACGCGCCACCTCATAGCCAGAATCGATTATCCCGAGCGAATCGAACAAGTGACGGCGCGTGAATCTGCAGCTCCCGCAGTACCTTGAAAATGGATCGAAATCGAAGGCGTCGTAACAGGCCTGGGCCATTTCTCCGTACCGGATCAGCTCAGATCTCAGAACCGGGTCCATCGGATCCATTAACCCGGCCCAATCATCTTCCCCTTGGATCTTCCGCCACGTGTCTCTCAACCTCTTGGATTCTTTTGCTTCTCCATCCCGTCGGCGAATGTCCTCTGCCGTCGTCAGCCCATAGCTTTCTTGCTCGAGCCTTGTAGATATTGAAGCCTCCTCGTCGGTTCTGGACATAGCCCTCGCCGGCGATGATCTTGCCGGGAAAGTGA…	0	0	0	0	0	0	0	0	0	0	0	0	0	0	0	0	0	0	0	0	0	0	0	0	0	0	0	0	0	0	0	0	0	0	0	0	0	0	0	0	0	0	0	245.799	464.422	0.280282	64
AT1G07240		TGAAATTAGTAAGAGCGAAATGTTCAACAATGACAGAAATATAACAAATCACATACCAGTGCCCTTCTCAATCCAGGGGGAGATCAGAAAGGTAGGGACCCGAACACCCAATCGGTCAAACCCAAAGTAAAACGGATCAGGTCCAATGATACCATCAGGGTTAGGCACACCTTTAACCGGCGTGGGAACATGGTCATAAAACCCACCGTGCTCATCATAAGTAATGAGCAAAGCCATCTCTTTCCACTGTGGACTACTCCGTAACGTCTCATAAACTTCCTTAACAAACCGTTGACCCGCCGCCACGTCATGCGACGGATGATCATCATTAGCCGGAAAAAGATCGATATCGAAATATCTCTGTTCCACGACAGAATAATTCGGAAGCTTCCCAAGCTT…	0	0	0	0	0	0	0	0	0	0	0	0	0	0	0	0	0	0	0	0	0	0	0	0	0	0	0	0	0	0	0	0	0	0	0	0	0	0	0	0	0	0	0	192.186	710.214	0.563329	64
AT1G07250		TATAATCAGTTTTTCTTGTTTTCTAGTTTAACACATGGGACTCCACTACCATATCAATATGTCATAAATTCATACATACCAAAGCAACAAGCGTTTCAGTAGAAAAATCATAAAGAAAAAAAAGTAAAGAGATGAAGACAGCAGAGCTCATATTCGTTCCTCTGCCGGAGACCGGCCATCTCTTGTCAACGATCGAGTTTGGAAAGCGTCTACTCAATCTAGACCGTCGGATTTCTATGATTACAATCCTCTCCATGAATCTTCCTTACGCTCCTCACGCCGACGCTTCTCTTGCTTCGCTAACAGCCTCCGAGCCTGGTATCCGAATCATCAGTCTCCCGGAGATCCACGATCCACCTCCGATCAAGCTTCTTGACACTTCCTCCGAGACTTACATCC…	0	0	0	0	0	0	0	0	0	0	0	0	0	0	0	0	0	0	0	0	0	0	0	0	0	0	0	0	0	0	0	0	0	0	0	0	0	0	0	0	0	0	0	345.877	831.869	0.184077	64
AT1G07260		AAACCTTAATTACCAACCACATTCTAACACTCACATGACATAATTATTGTTAAAGTAAATGTCAATTACAACCAAATTTTTTTATGTTTTCTTAAGTTCACGTATATCTCCATTTTTTACATTTTGTTGGCTTGATAAATACACATGCATCGTTTGGTGTTGATGGATGACCAATATTTTCTCTTATTATCACAAAAAATTAATTGATTTTTTTATGGATTTTAGAAATTTTCATTTGGTAAAGGACTGGTTTGCATTACAGAGAGCTCCATGAATCAAAGACTCACACGACACCACGACACCAACTAACACCACTTCCACATTTGTCTTACTCCAAACAAATCTCAAGCCGAAGTAGAAAAGAAGAGAGATGGTGAAGGAAACAGAGCTAATCTTCAT…	0	0	0	0	0	0	0	0	0	0	0	0	0	0	0	0	0	0	0	0	0	0	0	0	0	0	0	0	0	0	0	0	0	0	0	0	0	0	0	0	0	0	0	16.7011	423.648	0.206534	23
AT1G07420		TGACGGTGCCTAAAGTGGAAGAGGCTAAGAAGAAGGCTCAAGTTAAGTCTATTGATATCTCTGGCTAAAGCCAATTAGCTTATGGGTTTCATGTTTATGCGTAAAGACTCTTCTGATTATGGCTCTTGATTTGAATATGGCTCTGTGTTTTGGTAATGATGTATTATAACTGTTAATCCTAATAATTAAGCAAGGCCTTTATATTCTCGTTTCAATTGCTTTTTCTGAAGATTTTAGCCGTAAATTCGATTTTAACTCGGATGGGACCAACTAAACTTAAGTTTAAAGGTTGAATTTTTAATTTAGATATGCAATTTGCATAATCTGATCTTAGTTTTGGTATGACTGATTTGTAACAAAGTCTTATAACAAAAAGTTGAAATTTAATGAAATTATTTC…	0	0	0	0	0	0	0	0	0	0	0	0	0	0	0	0	0	0	0	0	0	0	0	0	0	0	0	0	0	0	0	0	0	0	0	0	0	0	0	0	0	0	0	232.703	868.128	0.205209	64
AT1G07440		AATTAAAAATTGAGGCCTCCCTAAAGTCACTATGAAGTAGAAAGTGAAAAATGAAAAAGCCGTACAGAGGACACGTAATTGTCTTGGAATGAGGAGTTATATTGTTAACCGTTAAAAGCCACAAAACAAAAATAAAAAGAAGATAGAAAAGGCTTTTTGGTGAAGCAGTGGCCCAACCATTTACCTCTACGTTTCTCCTTTGTTTCCATTCCGGCGAGTGGGTCTCACCTCCTTTATAACGGAATCTGAGGGCTCTCTTTTCCTCCACCGTACACGTGTTACCATCGTAGCTCTTATGTTTGGATATTTACCGACTACTGTTGCAGTGAAGTTAGGTCACTTTGTCTCTCACACACTCTACTCTCTCCAGTGAACGATGACAAGCTTTAATGTGTCTCT…	0	0	0	0	0	0	0	0	0	0	0	0	0	0	0	0	0	0	0	0	0	0	0	0	0	0	0	0	0	0	0	0	0	0	0	0	0	0	0	0	0	0	0	614.338	1806.91	0.520526	52
AT1G07450		TTGGGATTTATTTTCTTAAGAATATATATTTTGCAAATAAAATTGTAATTTCATTATATCGGCCTCAAATTAATGTAAATTACTCATGAGATGAAATCATCAATTTTGTAATAGGTTCAACTTGCGTCCAAAAAAATAAACATGAGGTGCATGTCAAAATTGACTACAGAGATTGAATATGAGCAATATGCATGTATTTTATGGAAACGGACAGACGATGTTCTGGATCAGGATAAAGCCCTAATTATTTTGGATGGGAGGACAAAATACTACTTTTTATTTTACACTTATTTAATCACTATTATTATAATTAGGATGACACACATACTTTGAAGTTTGAGAGCAACGGAACTGAAAAATCCAAGCAAAATTTAAATCAGAATATTTGAAGTTTCCTTT…	0	0	0	0	0	0	0	0	0	0	0	0	0	0	0	0	0	0	0	0	0	0	0	0	0	0	0	0	0	0	0	0	0	0	0	0	0	0	0	0	0	0	0	27.4569	643	0.613811	38
AT1G08470		TTTTTTTTTAATCAATGAGAAATCAATGCTCGTGTCTTCTCTTGTCAGCCACAAAACTCATAATCCGGTTGAGTATCATGATTAATAATATGTCACACTTTTATGCTGCTGATCGGCTCACTATTTCAAAGAAAATCATAAGCAGCGTGAAACGGGACGGTCTAGTTTTGGTCGATACCGTTTTACATCAATGATGCGAATTTGACAAAAATATAATTTTTTCTCGACGGTAGGCACATTTTTATGGGGGAAAAATGGTACATAATGAGCTATTATTTGTCTATGATATATAACTACCAGTTCGGTCGTGTATTAATTTGCAGTGATCGTTATCAAGATTCGAATCGAAACCATGGGTTGTTTTAATAACATGGGCGATTTGACTTTGTCAACGCATAC…	0	0	0	0	0	0	0	0	0	0	0	0	0	0	0	0	0	0	0	0	0	0	0	0	0	0	0	0	0	0	0	0	0	0	0	0	0	0	0	0	0	0	0	283.319	924.875	0.249405	64
AT1G09430		GATTTTCAATGAGGTTTCTTCCTAACATGTGATCTATCCTGTAACGGGCACAGAAGTGTGAAGAAATATGAACTTGAGAGCTGTGCATGCAGAAAGCAACTAGATTTAAAAGAAGGACCTGTAGATTTGCTTCTCTTCAAACTTAGAGAGAAGTGACTTTGTTAACTGATGAGACGAATGTGAGTTAAAACCAAAAGGTTTCTCAACTATTATTCGAGTCCAGCCTCGTGGTGCCTGAGCGTTATCTCCAATGGTGCATGCCACATCCACCAGAGCTTCTTGAGGTACTGAGAGGTAAAAGATTCTATTTGCTTCTGATTCTCCCTGAAGAAGAAAAGCTGTTAATGTCTTATTCTATCTTGCTTGTCTGTTCAAAATGTTGTAAACTCAGAAAGAGGA…	0	0	0	0	0	0	0	0	0	0	0	0	0	0	0	0	0	0	0	0	0	0	0	0	0	0	0	0	0	0	0	0	0	0	0	0	0	0	0	0	0	0	0	599.129	1534.15	0.265074	63
AT1G09480		CACCTCAGAGTTCTCCTTGGTCTTGACCACTGATACAGCCCGCATAATGTCACCTTCAACTTTCAAAAGCTCATCTCTTAGCTGCTTCTGTGAAGATTCTCTAACTCGCAGCTCCTTTCTTAGATTCTCTAGCTGCTCACCAAGTCTAGTTACTTGGTCCTCATGCTCTTTCAAAGAACCGGTCCTCTCATGCAATTGTTTCGAAAGCACTCTACAATGAGAATGTGCTGATTCAGCTGACAAAGCACTTGCCTCTGCAGTTGCATGTGTTGCTGCTAGCTGTGATTTGATATCAGCCAATTCCTTCACAAACTGCACAATAGGAGAACAGAAAAGTTGATAAGTTACGTCGGTAAAGGACGTGAGATCTCCTGAGTTTTGGCAGATTTAAGACCAAAG…	0	0	0	0	0	0	0	0	0	0	0	0	0	0	0	0	0	0	0	0	0	0	0	0	0	0	0	0	0	0	0	0	0	0	0	0	0	0	0	0	0	0	0	0	0	0	0
AT1G09490		GTGTAGAAAGCCACGTGTGCATAGTGTTTATCGTTAGTGGTCGCACACTAATAATCTTCTTGTCATAAAATAATGTTGTTGTTCGTTTTATTGCCGCAGACGCTGCCGCTGCCGCAACCGCAGGTTTATTTGTTCGTTTTGACGCCGCTACGATAATTTTCATGTAATTCTTTTATTTACTTTTCTAGTTATATTCTGAATATAAAAAAATGTAATTTAAATATATTTACATCCATAAAAAATATTTGTTTAGCATGTAATAGTTTTTAGCTTTTTTTGGTAAGGAGTAATAATTTTAAATATTAGTTTTCTGAAAAATGCAGAAACGATTTTAAATACAAATGGAACAGGTAAAGGATTGGGATAAACCATCTTTCCTAACAAAATCTGAACTCGTAC…	0	0	0	0	0	0	0	0	0	0	0	0	0	0	0	0	0	0	0	0	0	0	0	0	0	0	0	0	0	0	0	0	0	0	0	0	0	0	0	0	0	0	0	0	0	0	0
AT1G09500		GAAGTGCATGTTGACGTTATACTCTTCTTCAGAGGACAAGAAGAAAACAGAACATCTTCTTGCACTAGACGGTGCAAAAGAAAGACTCAAATTGTTCAAAGCAGATCTTTTGGAAGAATCTTCTTTTGATCAAGCTATCGATGGTTGTGATGCTGTCTTCCACACTGCTTCTCCAGTTCTATTCACTGTCACAGATCCTCAGGTTTGTCAGGGAATTATTTTAACTATTAATTTGCAAAGTCATATGAGTTAAAATCAAAATTTGTGTTTCTTTTCCTATTAGACTGAGCTGATTGATCCAGCCTTAAAGGGTACTATTAACGTCCTTAATACATGCAAACAAGTTTCTTCTGTCAAGAGGGTCATTCTGACATCTTCCACGGCTGCGGTTCTCTCTCG…	0	0	0	0	0	0	0	0	0	0	0	0	0	0	0	0	0	0	0	0	0	0	0	0	0	0	0	0	0	0	0	0	0	0	0	0	0	0	0	0	0	0	0	24.3444	3845.82	0.699099	31
AT1G09510		CAGATCACCTTCTAGCACTTGACGGCGCAAAAGAAAGACTCAAATTATTCAAAGCAGATCTTCTAGATGAAGGTTCTTTTGAGCTCGCAATTGATGGATGCGAGACTGTCTTCCACACTGCTTCACCGGTTGCAATCACTGTCAAGACTGATCCTCAGGTTCCTCAATGATATAAATTTGTTCGGAACAACACAATCGGTAGTAATTTACTATGAAAATCCACATCTAAATATAATAGTTTTTGTACTCTGGAATTTGCAGGTTGAGCTGATCAATCCAGCCGTCAATGGTACTATTAACGTCCTAAGAACTTGCACTAAAGTGTCTTCTGTCAAGAGGGTCATCTTAACATCGTCCATGGCCGCAGTTCTTGCGCCTGAGACCAAGTTGGGACCAAAC…	0	0	0	0	0	0	0	0	0	0	0	0	0	0	0	0	0	0	0	0	0	0	0	0	0	0	0	0	0	0	0	0	0	0	0	0	0	0	0	0	0	0	0	6.77366	80.7866	0.166937	6
AT1G10670		GCGCGATGGAGCTGGCATATTCTACTTCTATACTCAGTGAGTTTTAATCATTATACTTCCTTCTCACATTTCTGAATCCTTGAAATGAATGAAAAAGATCTAAACTTTTTTTCTGAAACAGGTGGACATTTACTCTTGTCACACTCTACTTTGGGGTACATCTCTTGGAAATTCCGTTGTTGAGGTTACTACCTTAGTTTTAGATACTAAATCTGTGATACTTTTTTTCTTCGTAGTATGCTTCGGTGTTATCTGTTTATGGATGCTGCATCTATAATAAAGAAGCTAGTGGAAACATGGAGAGTTATACAAGTATAGGTGATACGGAACAAGGCACTTATAGACCACCAATCGCTCTTGATGGGGAGGGAAATACGTCAAAAGCTTCCAATAGACCTT…	0	0	0	0	0	0	0	0	0	0	0	0	0	0	0	0	0	0	0	0	0	0	0	0	0	0	0	0	0	0	0	0	0	0	0	0	0	0	0	0	0	0	0	2796.43	7658.85	0.260996	64
AT1G10830		AAAGACTAATCTAGCGTCAGCAATACTTGTCATTTTCTCTTTTTGCTCGTCCTTTACCAGTGTTTAGACAATCTTTACGACATGTCAATGACTTTTCATCAATAAAACCGCTAGCTTTTTTTGTAGGACTTTATCTTTATCACAAAGCACACACGCAAGATTGCATCATCATGCTGATTCCCTCATATTTAGCATATGCTTTTAACAGTGACAGAAATATCCTTCAACAAAAATCCTTCCATAACAGCCACATACCACTTGAAAAGGAATGCTAGAGACAACTAAGTAATTCCCTAGCAAAAGAAATATCCTTGAGAGACGTCTAGAGTGGTAATTTTTCTTGTCATCTAAGCAAAAGCACATAAACAACAGGAAGTATGCACATAGCTCAAGGAAGCT…	0	0	0	0	0	0	0	0	0	0	0	0	0	0	0	0	0	0	0	0	0	0	0	0	0	0	0	0	0	0	0	0	0	0	0	0	0	0	0	0	0	0	0	197.913	705.264	0.425623	64
AT1G11610		CCATTTCATAATATGAATATATCAAAGTAAATTCCCTTAACCTTTAACCATGCCACATTTAGCTTGACTTACATAGGCAAACATAGGTGATAAAATGGAAACATTGTTTCTTTCCTTTTTTAACAATAATTAAATTTTGAAAAATGGTCGGCCCTAAATGTTTGAAATTTCAGAAAGTTGTTTTTTTTTTGGTTCAAGAAGAAACTTATTTAATACATGGTGGGCAGAAATGTCTAGACCTTGAATGAACTCAGAATTTTACAATTAAAATTCTGATCAAGGACATCGAGACCCACATCGGCTATCTTCTTGGTCTCGGTGCAAGATCTATAGATAATATTATACTCATCATAAGTTTACTTTTTTTTGTAACATCTGATTTTGCTAATAAACTTGCGT…	0	0	0	0	0	0	0	0	0	0	0	0	0	0	0	0	0	0	0	0	0	0	0	0	0	0	0	0	0	0	0	0	0	0	0	0	0	0	0	0	0	0	0	5.26583	136.858	0.0701788	2
AT1G11680		AATTTTTATTATTGTAATCGTATATTTAATAATGTAAGAGAGAGACCAAAATTTAATCTCTTTTTTTTTTCATTCTCGAAACTCGAAAAGCTTAAGAATTTGCGTTAAATACTAGTATTTCTATTGAGCTAAATAGATTAATTAACACAAATGTTAATTTTGATACTGCCGAATCTTTTTGTAAGGGTTACTGGATTAATTGATAAGAGCGACACCATGACAGCTATTTTTCGTCTAACTATTTCCAAGCACTTTTCTTAATTCTCTGTATATATACAGTATATCCTATTGTTAGGGCGTTAGGATACATTAATCGTACTCCATGATTGTTATCATTAAATTAATTATCCACTTAAATTTATCGATTTTTAATAGACGGTCCATGTGATCTCATTATCT…	0	0	0	0	0	0	0	0	0	0	0	0	0	0	0	0	0	0	0	0	0	0	0	0	0	0	0	0	0	0	0	0	0	0	0	0	0	0	0	0	0	0	0	795.576	1884.2	0.264743	64
AT1G11770		TAGGTAGTATTTGGTAAATGTATCACGTCAAATTACTGTCCGTGTTGAAAACAAATGTTCTTTGGAAATATTTACTCAAAGATCTAAATCCATATATTGTTCTCCACTCAACCATCCATATCTATTGTTGTGTTTGAAACGATTTGATACCGCAAATCATTAATAGAAAATACTAATAATAAGAGAGCAATATATAATAAGAACGTAAATTCAAAAATAGCATACATATATGTCTATATATACAATACCGTAAATAAAAAATTACTCCGATGACAAAACCTCTAAGCATCTAGAAAGAAAAAATGAAAAATACTTCAATCTTTCTAGTTGTCTTTGCCCTATGCATGATTAGCAATGCATATGGCCATTCGAATCCATTTAAAGGAAAAAAGACGTCGT…	0	0	0	0	0	0	0	0	0	0	0	0	0	0	0	0	0	0	0	0	0	0	0	0	0	0	0	0	0	0	0	0	0	0	0	0	0	0	0	0	0	0	0	0	0	0	0
AT1G12130		TCAACATGAACATTCTAATATCAGTTCATGAATAAGAGTTTACTCAAGGCAAAAACATCCCCTGACAGATTCTATGTAACACAAGGAAATTGGCTACAAGAGCATATAAACAGGTCATTCTGAAACTTAAATGTTTGAAACAAAGAACAATGATATAATCATAATTGGACACAAAATTCTCGGTGATCTGTTCCTATGATAGGTTTGATACTAAAAACCTCTGCTAAACCCTCCCACTATCAAAACCCCCATGAAAGTAAAACAACATCAATGCTCATAATTGGATAAACTATCAAATGATCCATATTGATCTTAAAAAAAAGAATCAATATTATGTTTCCTCTGTAATGGTTTGATTCTAAAAGCCATTAGATGAAAATTAAACCTAGTGTACATTGA…	0	0	0	0	0	0	0	0	0	0	0	0	0	0	0	0	0	0	0	0	0	0	0	0	0	0	0	0	0	0	0	0	0	0	0	0	0	0	0	0	0	0	0	5.32895	195.904	0.0669896	3
AT1G12140		GTGGTAACTATATTATCAAAAAAAAAAACTTATATATATTCTGTTGATCAACTTCTTGAGATAATTCAAGAATAACATGTTCTTTTTCTTCATTTCTAAGTTGTAAAAACAAATGTTTTTCGAAGATAGTGTAAACGATTATTTATATTTCTGTTTTAATTAAATTAGGTAAAGAATTTAATATGCTTTGGTTGACATATTTTACATGTTATTTTAACTATAAGAAAAAGTCTTATTCCACTAGCTAATTCACTATTAATCAGAGGTAATCGGAGTTAATAACTCATTTTGAAATCCCAATGTGTGAATGTTAAGGGCGAGAATGTTTTGTAATTTCTTTTGTTTCAGGAATAGAGTCATGGCCAGGAAAGCAAATCCATAGCCACAATTATCGTGTTT…	0	0	0	0	0	0	0	0	0	0	0	0	0	0	0	0	0	0	0	0	0	0	0	0	0	0	0	0	0	0	0	0	0	0	0	0	0	0	0	0	0	0	0	451.445	1759.34	0.53289	64
AT1G12160		CTTCAGACTCTCTATCTTCCTATTCATATTTGCAGCTTCGTTTCTTGCTTCAATAGCTTCTGTTTTCATTTGCTCCAGTTTCAAGCTCTCTTGCTTGAGAGCTTCCAACTTTTTTGTTTCCTCAATCTCTAATCTCTCTGCTTCTTTCTGCTGCAGCTCTTCGCGTTCTCTTCTCAAGTCTTCTAGTTCCATCCTGAGAGAATTCACCAAACTTCGGAGAGAGCATTCGTCATCAGCAGCTTCTTGTAGCCTCATCGTTGCTTCATTAAGCTCATTTGTAATGATCTTAACCGTGTTCATCTCTGATTCATGAGCTTTCTTCATCTCTTCCCGTAAAACCTCAATCTCTGAAGTTGTCTCTAACAGCTTGGCTTCAAGAGTTCTTGAGAGCTCAGGCTC…	0	0	0	0	0	0	0	0	0	0	0	0	0	0	0	0	0	0	0	0	0	0	0	0	0	0	0	0	0	0	0	0	0	0	0	0	0	0	0	0	0	0	0	31.1317	532.114	0.460165	42
AT1G12200		ATTTTGGTTACTAACGAACAAGGACCTTTAACTATGATCCAAACCTCGAAAATTTTCCACTTCCAAGCTACAATTATGCTAGTTTGGAACCAGATAATTTGTCTTCTTCACACTGACGCTGCAACTCCCTCTCACATCATCGGCTACAAATTCCTCACTTTAATTGTCGCTTAAATTGCATTTTGGTCTGAGAAAACGAAATATGTTCGTTTTAAGACATACCAAAAAAAAGTTTTGCACAAAAGAAAAAAAAAAGACATACCAAAAAACAAATTGTTGCATAAACAACTACAAAAACACATTAAAATTACAAATTAAGTAGTATATTTTTAAAAATATATATGAAAATATATAAAACATCTAATCTTTAGATTTAAAAAAAAAAAAAAAAAAGAATAT…	0	0	0	0	0	0	0	0	0	0	0	0	0	0	0	0	0	0	0	0	0	0	0	0	0	0	0	0	0	0	0	0	0	0	0	0	0	0	0	0	0	0	0	130.257	1679.21	0.711656	57
AT1G12740		TGACTTTTTGAATATACTCTTTACGTTTACAATACCTTTTCAAATTTGTAAACGTAAATTCATAATTATTTGTAGGAAAAACAAACAAATAAATTACAGCAAAAATTACAAGAAGGATAACATTTTTGCAATACGAGTATCACGTGGTCAACTTTCAAAGCCAATAACTTTATGCCACGTTATAGAGCAGAACATGTAGGACCCAAGTGCACTCTAAGCAAATACAGTTCTTACCAGGGAACAGCTCCGACCAATAATTAATTTTCGTACTCTTTAATTTTAACTTAAATTATAAACTGAAAGTAGTTTATAAATACTCAAATCGTCAAAATTTCTTGCCATCCAATTCTTTTTTTTTGTCGGCTCTTGCCATCAAATTCAAAATTTCAAAATTTCCAA…	0	0	0	0	0	0	0	0	0	0	0	0	0	0	0	0	0	0	0	0	0	0	0	0	0	0	0	0	0	0	0	0	0	0	0	0	0	0	0	0	0	0	0	5.29744	538.716	0.0987111	6
AT1G13080		CTGATGGGATGAAAGTTGAAGACATTGATATAGAAGAAGCTGGTAATGTCACGGTAGTCAAGAAACTACTTATTTACCTTGTGCCCCTTCAACGTCATTGATGAGAAGTTAAAGAAAGCTCCATGACATGGAAAGAATACGAGAAGATAACCTATAATTCTCTAGATATTATTGCGAGATATATAAGAATTAATTCATGTTTGATGATCAACATTCCAAAAACAATAATTTATATAATAATAACAAATCTTCTATTTAAACCATTTTGCAATGATTGGATTGAGATTCGGTGGCTGGCTGTCACTTTATCGCAGTTATCGATCTTTTTGTCTACCAAATGATATTTCAAAGAGTCAATTAGTAGTATGGACAAATATAGTAATAAAAATCAATTATGAT…	0	0	0	0	0	0	0	0	0	0	0	0	0	0	0	0	0	0	0	0	0	0	0	0	0	0	0	0	0	0	0	0	0	0	0	0	0	0	0	0	0	0	0	298.02	2339.01	0.621544	64
AT1G13090		TCCCTCACCGCTAGTATCATTTGTAGAGTCGCCTTAGGACAGAATTTCAATGAAAGCGGCTTTGTTATCGATCAAGACAGGATCGAAGAACTTGTTACCGAATCAGCAGAAGCTCTAGGGACTTTCACTTTCTCTGACTTCTTCCCTGGTGGACTTGGAAGATTTGTAGATTGGTTGTTTCAACGACACAAGAAGATCAACAAAGTCTTTAAGGAACTTGATGCTTTTTATCAGCATGTGATTGATGATCACTTGAAGCCAGAGGGAAGAAAGAATCAAGATATTGTCACCTTGATTTTGGATATGATCGATAAACAAGAAGATTCAGATTCTTTCAAACTCAACATGGATAATCTCAAGGCAATTGTCATGGTAAATTCTCAAATTTTGGTTTTCTTT…	0	0	0	0	0	0	0	0	0	0	0	0	0	0	0	0	0	0	0	0	0	0	0	0	0	0	0	0	0	0	0	0	0	0	0	0	0	0	0	0	0	0	0	261.492	950.153	0.371462	64
AT1G13100		CTCTGTTTCCTCTGCCTCTTACCCCTTATCTTAATCTTCTTGAAAAATCTCAAACCATCGAAATGGAAGCTTCCTCCAGGCCCAAAGAAGCTTCCGATCATCGGGAACTTACACCAACGCCGGGAATTACATCCCAGGAACAGTCGGAATCTTTCCGAAAAGTACGGACCAATCGTGTTTCTCCGATACGGATTCGTCCCCGTGGTCGTGATCTCGTCAAAAGAAGCAGCAGAGGAAGTTCTCAAGACCCACGATCTTGAGTGTTGTAGCCGACCAGAGACGGTTGGGACCAGAGCAATCTCTTACAACTTTAAAGACATCGGATTCGCACCGTACGGTGAAGATTGGAGAACGATGCGGAAGCTCTCGGTGGTCGAGCTCTTCAGCTCGAAAAAGCTT…	0	0	0	0	0	0	0	0	0	0	0	0	0	0	0	0	0	0	0	0	0	0	0	0	0	0	0	0	0	0	0	0	0	0	0	0	0	0	0	0	0	0	0	24.7307	105.126	0.495851	33
AT1G13110		AGCAAGATCTCACCAATCTCCATTACTTCAAGCTTGTGGTCAAAGAGATATTCAGATTACACCCAGCAGTTCCATTTTTGCTACCAAGAGAGACATTATCTCATGTCAAGATTCAAGGCTACGACATTCCCGCCAAAACCCAGATCATGATCAACGTCTATGCGATTGCTCGCGATCCAAAACTTTGGACAAACCCAGATGAGTTTAACCCTGACAGGTTCCTAGACAGTTCCATAGATTACAAAGGACTAAATTTTGAACTGTTACCGTTTGGGTCTGGTAGGAGAATCTGTCCAGGAATGACGATGGGAATCACACTTGTTGAATTTGCTTTATTGAATTTGCTTTACTTCTTTGATTGGGGTTTGCCGGAGAAGGAAGAGGCGGACAAGATCATCA…	0	0	0	0	0	0	0	0	0	0	0	0	0	0	0	0	0	0	0	0	0	0	0	0	0	0	0	0	0	0	0	0	0	0	0	0	0	0	0	0	0	0	0	436.144	2797.07	0.965715	45
AT1G13710		AAATAAATATATGGGAAAGAAAGCAACTTGCACTTTTTTTTTGTTGGTGTAAACGTTAAGAATTTGCACTTATTTTTGGATTAATGGATTTTTTTTCTTGTTGGATAGTTAAGTCCCAAAATGTATATATATCCTTTTTGGGAGAAGTTTAGCACTATCGATCAAGAATGTTTTATATACCCATATCAGCCGTTATATATACATGTGATAATATAACGCTAGTTTGAGAGACAAATTGAAATATAATTAAACTGAAACAATAAATTTCATGCATGTTGAACTATCTATGTATTGCTGTTATTTATCATAAAAGGCAAACATCTTTTTCTTTTTCAAAAGCATAGAAACCCTATAAGCTACCGTTTTGTATTTTAAGGCTAATTAATTGTTAGTTGAACG…	0	0	0	0	0	0	0	0	0	0	0	0	0	0	0	0	0	0	0	0	0	0	0	0	0	0	0	0	0	0	0	0	0	0	0	0	0	0	0	0	0	0	0	44.5008	5780.56	0.590167	49
AT1G14190		TCCTTAGCTGCTACTCTGTCTGAGAAATACTCTGTTCTGGTCATTGAACGCGGTGGCTCGCCTTTTGGAGATCCATTAGTAGAAGATAAAAAGTACTATGGATACTCATTGATAAATACAGATGAATACTCATCCGTTGCGCAAAGTTTTACCTCCGTAGATGGAATCAAAAACCACAGAGGACGTGTTCTTGGAGGATCGAGCGCTATCAATGGCGGATTTTACAGCCGAGCTAGCGATGAGTTTGTGAAGAAAGCTGGTTGGGACAAGGATCTGGTTCAAGAATCTTATAAATGGGTTGAGTCTAAGGTTGTCTTCATGCCGGAGTTGACTCGATGGCAATCCATTGTGCAGTTCGGATTTCTTGAAGCAGGGTTTTATCCGTATAACGGATATAGT…	0	0	0	0	0	0	0	0	0	0	0	0	0	0	0	0	0	0	0	0	0	0	0	0	0	0	0	0	0	0	0	0	0	0	0	0	0	0	0	0	0	0	0	0	0	0	0
AT1G14810		ATACAATTTACTCGGTCATGCTTGAGGACGAGCTGAGGAGCTTGAGGACGAGCTGAGGAGCTTGAGGACGAGCAAAGGAGCTTGAGGACGAGCAGAGGAGCTTGAGGACGAGCTGAGGAGCTTGAGGGCGAGCTGATAAGCTTGAGGACGAGCAGAGGAGCTAGAGAACGAGCTGAGGAGCTTGAAGACGTTTTAATATGGATTTCTTCGTCCTTTTTTCCTTGAGATGCCTCTCTATTTATAGAAAAACTAAGCTGGTGATAGGATCATGGACCAACTTTTATGGGCTTTTTGGGCTTGATGTTGATTAGTTTATTCTTGATTTGGGCCGAGCTAAAATGAGGGGTGCAATCCATCCCCCAACATGCCCCATGGAGCTTTCCGTATTTTTCTTCCCCA…	0	0	0	0	0	0	0	0	0	0	0	0	0	0	0	0	0	0	0	0	0	0	0	0	0	0	0	0	0	0	0	0	0	0	0	0	0	0	0	0	0	0	0	792.71	2558.71	0.507514	64
AT1G15125		ACCACCATTCAATTTTTCTGTCTTTAATTATTGGTTCCAGTTTTGTTATTCTGGTCTATTATTTTGTATTATCATCATTCTATCAAACAGATTATTTGTTTTGTTGAAGGAAATGAAAAAAAGAAGAAGAAAGAATCAAATATGATAAATTGAGGATAATATTAAGATTGTGTGACCTGCCGTGCCGCCCAACAACATGTCACATGGTATCTTAGGTTTGCAAATTCGTAATTTGACATCTTCGACGACAATTTTGACTATCTATCTAATCTTAACATCACTCTTCCATCATCACTTCCTATTTTATTCCAACTTTCTTAAAGAAGCCAAAAAAAGGATGATGTCAGAAGTTAAGGAATATTCTGACAAGGATAGGATGCCCTTAAGGGAATCTAGAGT…	0	0	0	0	0	0	0	0	0	0	0	0	0	0	0	0	0	0	0	0	0	0	0	0	0	0	0	0	0	0	0	0	0	0	0	0	0	0	0	0	0	0	0	0	0	0	0
AT1G15540		GGTGACAACAAGCCAGACCTAACTTGAGTAACAATTCAACTTCCTCCATCGTCTCACACTCGCTCCTTACTCTCTCGTCCGCTGCATCAACCACTCTTCCTCCACCGTACAAATCCCTAACCCAATCCACAAGCACCATATCTTCCTCCTCCGCGTACTCTATCGGTCTCCTCCCACTAACAACCTCCAACACCACCACACCAAAACTATACACATCACTCGCCTCCGTAGGCGCCGAAGCAGACGCAAGCTCCGGAGCCAAATACCCTAACGTGCCCACCACGCGAGTCGTGTTTGGAGCCCCACCGTGCTCATATAACTTAGCTAAACCGAAGTCCCCAAGCCTCCCACGCATCTCAGAATCCAAAAGAATGTTACTTGATTTGATATCTCTATGAA…	0	0	0	0	0	0	0	0	0	0	0	0	0	0	0	0	0	0	0	0	0	0	0	0	0	0	0	0	0	0	0	0	0	0	0	0	0	0	0	0	0	0	0	0	0	0	0
AT1G15950		ATTTTCCCACTGATGGTCTCGCAGGTAACATATTCTGATGGCGATGTTGAAGAGCTTAATCTGAAAAAAGAACGTTTTAAGATAATCGAGGATAAATCTTCAGCCAGTGAGGTGAAAATTTCTTACATTCTATCATTCACCATTCTTTATATTTACCAAAATTTCAATGTATCTGGTTTCCCTAATAAAATCTAAGCAGGATAAGGAAGATGATCTGCTTGAGTCTACTCCTTTATCTGCCTTGTAAGTGAAACTTCCATAGTTCTATGATAACCCACAATTTATAATTTTAATTTAGCTTTAGTCTTGAGTTTTTTGCTGTTATGTGCAGTATACAAAGGGAGAAATCCAAGAAGAGGAAAATTGTGTCTAAGAATGTGGAACCGAGTAGTTCTCCAG…	0	0	0	0	0	0	0	0	0	0	0	0	0	0	0	0	0	0	0	0	0	0	0	0	0	0	0	0	0	0	0	0	0	0	0	0	0	0	0	0	0	0	0	0	0	0	0
AT1G16400		TCTCCAAGCCGCTTTAGTCTCATTCGCTTGGTTCTTCGACGCTCAACAAACATTCATCACCGTCTTCACCGACTCACAACCCATGTGGCACTGTGACAACTCGGACCGAGTCGACTCAGTATGCAACACATCCTCCTCCAACCTCTGCACCTTACCCAACCAAACCTGGTCTTGGGACTTGAACCCACACGTTTCAATCATTTCCGAGTGGGGGCTACAATGCGCCGGCTCGTTCCTCAAGGGATTTCCTGCAAGCTCATTCTTCCTCGGCTGTCTAATCGGCGGCTTAGCTCTCTCTACACTCGCCGACTCATCGCTCGGTCGTAAGAACATGCTCTTGTTGTCGTGTCTCATAATGTCTCTCTCTTCCATGTTAACAGCTTTCTCAACGAGCATTTG…	0	0	0	0	0	0	0	0	0	0	0	0	0	0	0	0	0	0	0	0	0	0	0	0	0	0	0	0	0	0	0	0	0	0	0	0	0	0	0	0	0	0	0	0	0	0	0
AT1G16410		TATTTACATAAGATTTAACGTTTATAGCTAGTAAGTTTATGCATGAGCTTCGTTAACAAAATAAAACACATGGTTTTGGTTTGTGGCTACATATGATACAACCTAAATTTTTTTGTAATACTTTTTTGTTTAAAATACCAGGACAACTAGTAAATTTATACATAGGTTTCCTTAACAAAATCTCGATACAATTTTGCATTATATATTAAGAAATATTGATGATTGGACAGGTAGCCACATTCATGTATGCCGCCCTGGGCTAGGCCGGAACCCTAAAATATGGAAAGATCCATTAGCATACGAACCGGAGCGTCACCTCCAAGGAGACGGAATCACAAAAGAGGTTACTCTGGTCGAAACAGAGATGCGTTTTGTCTCATTTAGCACTGGTAGACGTGG…	0	0	0	0	0	0	0	0	0	0	0	0	0	0	0	0	0	0	0	0	0	0	0	0	0	0	0	0	0	0	0	0	0	0	0	0	0	0	0	0	0	0	0	0	0	0	0
AT1G17010		TGGTTGGCTGCGGAAAATGGAATGTTCCTAAAGCATACTACTGAAGAATGGGTGACAAATATGCCTCAAAACATGAACCTTGATTGGGTTGATGGTCTCAAGGTTAGTAATAAAAAAGACAAACTTATAATCTTTCCACTATAACTTTCCTGAAATCTATTATGGATTTGATTATTTTGTATATTGTAGAATGTTTTTAAGTACTTCACTGATCGAACTCCAAGATCGTTCTTCGAAGCAAGCAAGACTTCGCTTGTATGGAATTACGAATATGCAGGTGATTTATATTAGTTTCTTGGGTTGTCTTCCATACACTTTTATCTTTTTGTTAAATTTTCCATTTTTTTCAATCTCTTTGTAAGATGTTGAATTTGGGAGAGCACAAGCAAGAGACTTGTT…	0	0	0	0	0	0	0	0	0	0	0	0	0	0	0	0	0	0	0	0	0	0	0	0	0	0	0	0	0	0	0	0	0	0	0	0	0	0	0	0	0	0	0	5.63525	1198.79	0.0550107	3
AT1G17020		CAAAATGGAGCCTAAAACTTTCCGTTTCAAATTTATTTATTTGGTTATGTCTTTGTATGGTCCTTAACAGCTTGTAAACCATGGAATAGACCCAAGTTTCTTGGACAAAATAAAGTCAGAGATTCAAGATTTCTTCAACCTTCCCATGGAAGAAAAAAAGAAGTTGTGGCAGACACCAGCGGTGATGGAAGGGTTTGGACAAGCTTTTGTGGTTTCAGAAGATCAGAAACTCGACTGGGCAGATTTATTCTTCCTTATAATGCAACCTGTTCAATTACGCAAGCGTCACTTGTTCCCCAAGCTACCTCTTCCCTTTAGGTTTTGCATGCATAAAAAAAAGTGTTAACATTCTCAACTAACACCACAAAGTCTCTCTATTTACATTTTGGTTAATGTTTT…	0	0	0	0	0	0	0	0	0	0	0	0	0	0	0	0	0	0	0	0	0	0	0	0	0	0	0	0	0	0	0	0	0	0	0	0	0	0	0	0	0	0	0	23.6511	2255.1	0.597644	32
AT1G17050		GATTCCGAAAACACTGAAATGAGAGACTCGACTGCTTTCAGGAGATATTCAATCCCAGACTGGATTATTTTCAAATACTGCCTTGGAAACTTAACAGAGAGAGCTCTTCTTCTGAAGGAAATCACAAACAATTCATCAGACGAAGAAGTCTCGGAATTTGCAGATCAAGTTTCTCTCTATTCCGGATGCTCCCACCACGGGTAAAGAAATCAAATTAAACTCACACCTGCCTCAAATAAAATAGAACACTAATCTTCCAAATTTTCCAGCTATCAAATCAAAATGGCAAGAAAACTGATAGCAGAAGGAACAAATGCGTGGAATCTGATCTCTCGGAACTATCGACATGTTCATTGGGACAATGTGGTAATTGAGATTGAAGAACATTTCATGAGAATA…	0	0	0	0	0	0	0	0	0	0	0	0	0	0	0	0	0	0	0	0	0	0	0	0	0	0	0	0	0	0	0	0	0	0	0	0	0	0	0	0	0	0	0	452.692	1785.93	0.464571	63
AT1G17060		CAAATCTTCAGCGCTGGTGGCAAGAGGATGAGACCGGGTTTGGTATTCCTTGTATCACGAGCCACTGCGGAATTAGCAGGCTTAAAGTAATCTATATATAACTGTCATTACATCTTTGACCGCGAAACTGCTCATAATCTTTAGAAATAAAAATGATGGTTTATAGCTGATCTTGGTGCAGGGAACTTACAGTAGAACATCGGCGTTTAGGTGAGATCATTGAGATGATTCACACCGCAAGTTTGATACACGATGATGTGTTAGACGAAAGTGATATGCGAAGAGGTAAGACAAAAGTTCCATTCTTTTGATCGGAGTATGCATTTTCTCTGCAAAGTGTTTAAGCTTTCTCTCTGTGTTTGTTAGGAAGGGAAACGGTTCACGAGCTATTCGGAACAA…	0	0	0	0	0	0	0	0	0	0	0	0	0	0	0	0	0	0	0	0	0	0	0	0	0	0	0	0	0	0	0	0	0	0	0	0	0	0	0	0	0	0	0	13.5695	914.971	0.454158	22
AT1G17430		CTTGTCAATCACTGGTTAGTACTTATACATGTTAATACACATTTATGTAACAAGTAGTGAATATAGAGTTATATATTGACATGTTTTGTTATATTTGTTTGTAAAGGTTACGGACACATGCATGCTTGGAGCCATTTATATTAGCTGCACACAGGCAATTGAGCGCTATGCATCCCATATTCAAGCTACTGGATCCACACATGAGATACACGTTGGAAATCAATGCTTTGGCTAGACAATCGTTGATCAGTGCAGATGGTGTGATCGAAGGAGGCTTCACTGCTGGTGCATACGGCATGGAAATGAGTGCCGCCGCATACAAAAGCAGCTGGCGGTTCGACATGGAAGGCCTCCCTGCCGATCTAATTCGCAGGTATTTAGCTAAACCTTTTTTTGTTT…	0	0	0	0	0	0	0	0	0	0	0	0	0	0	0	0	0	0	0	0	0	0	0	0	0	0	0	0	0	0	0	0	0	0	0	0	0	0	0	0	0	0	0	202.495	1703.81	0.524551	64
AT1G18140		GATTTACAAGGGATTTTAAAAGGGTTTTAAAAGATTTACAAGGGATTTTAAAAGGAGTTTTAAAAGATTTACAAGAGATTTTAAAAGATTTACAAGGGATTTTAAAAGGTTTTTAACAGATTTACAAGGGATTTTAAAAGGTTTTTAACAGATTTACAAGGGATTTTAAAAGGGTTTTAAAATATTTAAAAGGAATTTTAAAGGGCTTTAAAAGATTAACAAAGGTTTTTTTAAAATTTTTAAAGGGTTTAAAGTGTTTTAAAAGATTTATAAGGGATTTTAAAAAATTTACAAAGGTTTTTTAAAGGGTTTAAAAGTGTTTTAAAAGATTTATAAGGAATTTTAAAAGATTTACAAGATATTTTTAAAGGGTTTAAATGAGTTTTAAAAGATGTACAA…	0	0	0	0	0	0	0	0	0	0	0	0	0	0	0	0	0	0	0	0	0	0	0	0	0	0	0	0	0	0	0	0	0	0	0	0	0	0	0	0	0	0	0	10.5467	230.077	0.280836	16
AT1G18590		CTCATCTTTTGACAGGAGAGAGACACGAGAACCGAAATGGTATCTCCTCCCCATTTAAACTTCACGGAAGAGGTCACAAGTGCTTCCTCCTTCTCTAGGCAGTTAGCAGAGCAAATGACACTTGCCAAAGCTTATGTGTTTATAGCTAAAGAGCATAATAATCTTCATTTAGCTTGGGAATTGAGTTCTAAGATCAGAAGTTGTCAGCTTTTGCTTTCCAAAGCAGCTATGAGAGGACAACCTATTTCGTTTGATGAGGCTAAACCGATTATTACTGGTCTATCAGCTCTTATCTACAAGGCTCAAGATGCACATTATGATATTGCCACCACTATGATGACCATGAAATCTCACATCCAAGCACTTGAAGAGCGTGCAAATGCAGCTACTGTTCAGACC…	0	0	0	0	0	0	0	0	0	0	0	0	0	0	0	0	0	0	0	0	0	0	0	0	0	0	0	0	0	0	0	0	0	0	0	0	0	0	0	0	0	0	0	342.352	2765.41	0.668928	59
AT1G18870		GAACAAACCTATACGAATCTACGATACGCAATTAATAACATCTCCGTCAAATGTTGGTCATAGACGTACTCTTTCTTTTTGCTCTGTATATAGTAAAGTAGATGACAAAGACAACAGAACTATTAAAAAGGAAAAAAAGCAGTGCAGGCTCATACGAATTCAGATACGAAACGCCTCTGTAACGTAAATGATTAATTTGATATGGACGTATCGTTACCTCCCCACACGTGGCCTGAAGGGGATTGATTTGTTATCAATTGTTTTGTTTGACCATCAAAGCTTCGACATTTATTGTTATTTTCAATAGTTAATATAACTTGACTTTTAAAGGTTTATAGAAACTGAATATGTAAAAGTTTGTAAGAGACAGATATTTGTTTAAGAATATATAAGAAGAGT…	0	0	0	0	0	0	0	0	0	0	0	0	0	0	0	0	0	0	0	0	0	0	0	0	0	0	0	0	0	0	0	0	0	0	0	0	0	0	0	0	0	0	0	31.4563	1285.34	0.339544	51
AT1G19250	NAD_binding_8 FMO-like	GCATATCATTCATTTGCATCACCTCTTTACCATTGATCGATATACTAACATATTCCTTCATCTTCTCGTAATACAGGGCCAGATTGAGTTGCACAACTACCTTACAAGCGTATATGATGAAGGTGATGCAAGATCAACCCTGATAAAAATGGTCCAGGCTTTGAACCATGCCAAACATGGAGTTGATATTCTATCCGGAACACGGGTAAGAATTGATGCAGGGCATATAACCAGAAACTATTTGCCAATATTACCTATAACTGACAAAATAACATCATTCAAACAGGTGAGAACACATTTTGCAAGGCCCAACTGGAAGGAAGTCTTCAGTAGCATAGCAAGAAAGCATCCAAATTCGACAGTCGGTAATTATTCTATACAATCAGCTGCTTACCATCA…	0	0	0	0	0	0	0	0	0	1	0	0	0	0	0	0	0	0	0	0	0	0	0	1	0	0	0	0	0	0	0	0	0	0	0	0	0	0	0	0	0	0	0	8.72121	250.877	0.272069	11
AT1G19540	Epimerase NAD_binding_10 NmrA	TTAATATCTTCTCTGTCTATAGATTTTAATAATTTAATCAATTCCACTACTTAAATCAGTGGGCTATTACCGGAGTTTTCCAAAGCCAAATCATGGGATTTAGTTTTCTCAAGTTATACGAACTTGGACCGAATAGCCAAGTAAATATATAATATTAATAAACTAAACACAAATTTAATATCTTTGGGGGATAAGAATTATCTAGATGACTTGCATACTTTGCATGGAGCACTATATATAGAAGAATGTTAACACATGATCCTACCGACATTAATGTTTACTAATCAGAAAATCAAAAGGACAATTGGAAAAGATTAATAGCAAATGGGTTCTTTAATGTCAGGATGGGACTCTCGAGTAAGGGATCCCAAATCAGGTAACTAATATCATCATGTATAT…	0	0	0	0	0	0	0	0	0	0	0	0	1	1	0	1	0	0	0	0	0	0	0	0	0	0	0	0	0	0	0	0	0	0	0	0	0	0	0	0	0	0	0	31.2246	8372.84	0.467147	41
AT1G20560	AMP-binding AMP-binding_C	TCTCATCATTGGCTCCATAGTTAATATGCTTCTGCAATCAAACAAAAACAATGGCGTTAAGAGACAGAGATCAGAATCTCATCAACAAGGCTATTGAGAGAGAGAAAGAGAGTGTACGGAGATGCGGCGATCGGAATCATCAGGAGGAGGGGAAAGAATGGAGAGAAGAGCGAAGAGGATGAGAAGAGCTCCAGAGACAGCGCAAATGAAAGGAAGAAGACGACGGAGACGGTTGTAGTAATTGTTGCGCCGCCGTTGAAAAGCCATTGAAGGCTATACACGCGGCGCTTTTACCTTCGTCTCTACGCCAGACAGAGAGAGAGAGATTCGTGTTCCAATGGAGACAAAACCAAAAGTCTTTCTCTTTAAGAGTACACACTGGTTTCAAGAGATTCAAAA…	0	0	0	0	0	0	0	0	0	0	0	0	0	0	0	0	0	0	0	0	1	1	0	0	0	0	0	0	0	0	0	0	0	0	0	0	0	0	0	0	0	0	0	248.728	535.266	0.157961	64
AT1G21100	Methyltransf_2 Dimerisation	AAAAAGGGTAGACATCATTGAAGCTTCTTTACTTCTTTTTAATTTCAGAATCTCCCTTAAACCTACGCATCTCCTCATTTCAAGCTAAAAAACATGGGTTGCTCTCAGAAACATCTCACCTCAATGCTCTTCTTCTACTTCTTTTGCTTCCTCTCTCTTTTCTCTCGCCCTTCTCTTTCCGCCACGTTTCTCGTCGACGGTGTCTCTGTCTGGAAATCCCCCACTGTTCATACCGGCGACTCTGTTAGTAAGTGTTAATTACAAAACCAGTCCTTTTATTTTCCTATTTTTGTTAAATTCTTCTCTTAATTAATATTAATGATGTGATCTTACTTTAGTTTTCAGACATAAGTACGGATACGATCTCTACATCTTCAGAAACAAAGATGCATTCAATGT…	0	0	0	0	0	1	1	0	0	0	0	0	0	0	0	0	0	0	0	0	0	0	0	0	0	0	0	0	0	0	0	0	0	0	0	0	0	0	0	0	0	0	0	9.22319	4122.1	0.398127	20
AT1G21110	Methyltransf_2 Dimerisation	GACCCTCTCGCCCTTTCCGGATAAGGCCTTACCACACTTGACCATGGAGTAGCTAGCGAGTAGACGAAGCATGCGGTCCAACAAAACCGGCGCTTCAGGGTTACGAGGTGTAGTTGGTAGCTTACTTGCTATTTCATAGGGTGAGAGGAATGAGTCGGTGCGAGAGGCTGCGGCGTAGAGAGTGTCAAAGACACCAAGCTCGAGGGCGGCTTTGAGAACCATAGGAAAGGCGGCGGCGTTGGCAAGTCTCACGGCCATCAAACCCAACTCGTTATCATCATCAACAACAATTGGAGTTTTAGGGTTAGAGCTTAAGGTTTCTTGAAAAAGGTATCCCATTTTCCTTTGTTTTTGTTTCTTTCTTCTCCTTCAAGGCACTCTACGTGATCACACTGATCA…	0	0	0	0	0	1	1	0	0	0	0	0	0	0	0	0	0	0	0	0	0	0	0	0	0	0	0	0	0	0	0	0	0	0	0	0	0	0	0	0	0	0	0	0	0	0	0
AT1G21120	Methyltransf_2 Dimerisation	GTGTTACAGATCTAGTGGTGGTTATTGTTGTAAGGGAAGAGGAGGTTATGGAAGCTTTAGTAGTAAAGCTATTTGCCTATAAAGCTATTTGTCCCCTCAACCAAAACCCTATTATAAGGATATGAGAGTAATTTAAAGTTGGTTTCCGACAGGTACTATACGTCCATGGTTAGTTTGTATAATATTATGGATTTCATGGTCATCTACTGCATATACCCATTAATATTTCACGTAATTATTTTTATAGAAGGCCTTCTACCAAAAAAATTAAATAAATTATTTTATCAGTAGTTAATTTAAATTAACCCTAACAATTATCATCTCAATTTCTTACGAAATATAAACCTTGAGCATTTTTCTATTTCTATCTCAGATTCTCAGTAAATCAAATATTCTATT…	0	0	0	0	0	1	1	0	0	0	0	0	0	0	0	0	0	0	0	0	0	0	0	0	0	0	0	0	0	0	0	0	0	0	0	0	0	0	0	0	0	0	0	53.1476	1074.5	0.556854	53
AT1G21130	Methyltransf_2 Dimerisation	TTTGATATTTCTCTCTTTATTTTATTTATTTTAAAATTATTTTCACGTATATATTATTGTTGGCTTGCCGGTCCATCTCGGGGGCTGACTGAGTCGTCTCTGTTTAGAAAGGTAAGAGCTATTTTTTGCGGCTGAAACAGCTCAAACTTGTTTCACGTTAGTGGATATACCAAAAAGTCAATGTTCAACGGAGAGATTCACTAATATTTCATCACTATTACTCTATTAGTCTGACCAAGTATCTAAATTAGTATATCTTTTTGTCTCAGTTTGATAGATAACTAAACTATCCAATAAAATCGAAATTTTATGTATTTTAAATGTTTTTGTCTTTCTTGATAGATATGAAGATTAATTTCTTATAAGGGTGCCACTCAGAGTCACGCATTGGTATCACTT…	0	0	0	0	0	1	1	0	0	0	0	0	0	0	0	0	0	0	0	0	0	0	0	0	0	0	0	0	0	0	0	0	0	0	0	0	0	0	0	0	0	0	0	113.904	2170.63	0.942639	39
AT1G21530		TGTAAAAACAATAGTTTATTATATGAATCTTGCTATTTCCCTCACGTGGCCTTGTATAATAAGTTTTCATTTGAGAACCAATTAGTTATGCTGCAACTACGTATAAAACTAATTGAGATACTGATTAAAGCCACTTATTCCTTTTCCAAGTTAATCATGATTTGGATTATTGGCTTCACTCACCTTTTTTCTACCTTTACCTTTCGGCCGTTAGATAATTTATTAAAACAGTATCATATTACTTAAGTATACATAATTCCGCACATGAATCACGAGTCATAACTCATAGTTTTTCGTTTGATAGAAACACTGTAACTAACTGAAAATCTAATAAGGTAGCAAATTAAAACACAAATGACGCGTGCATTCATATGAATGATAGCTAAAATGAATTAAAAA…	0	0	0	0	0	0	0	0	0	0	0	0	0	0	0	0	0	0	0	0	0	0	0	0	0	0	0	0	0	0	0	0	0	0	0	0	0	0	0	0	0	0	0	0	0	0	0
AT1G21540	AMP-binding AMP-binding_C	GTGTCAAGAAAATCTGATGCGGATGAAGAATCGTTCTCTTGGTCATCGTCCAGGAGGACGAGGTGAGGTTTCTCGTGTTGTGTGAATAATGAAACTGCTTCAAGGACTAAGGATATAGAACGGTGGTCGACGAAAACGAGTCTGGATTCGCTGTGACGCAGGAGGACAGAGAGTGCGTGTGCGTCTAAGCGAGGGTTGATGTTGTTTAAGATGGCTCCGGACATTGGGACAGCAAACTGAAGCTCATAGACGGACGGGACGTTGGGACCCACGACAGAGACGACTTGGCCTTGTTTAATTCCGATAGAGGAGGAAGTTAGAGCCGATGCGATACGGAGACAGCGGTTATGTGTTTCGGACCAAGTATGAACGGTGTTTGCAGTGTGGAGGATGGACGGA…	0	0	0	0	0	0	0	0	0	0	0	0	0	0	0	0	0	0	0	0	1	1	0	0	0	0	0	0	0	0	0	0	0	0	0	0	0	0	0	0	0	0	0	27.2323	892.427	0.660027	34
AT1G21850	Cu-oxidase Cu-oxidase_3 Cu-oxidase_2	AATTCTACTCCTGAAATTTGTGATGAAACTTGCAAGAAAATCTGCAACAATCAACTATTCGGTGGTAAAAAATTTATTGTACCTCCTCCTAAGGGAAGCTCCCACTTCTGTAGATGGTTGCCTCAGTTTTGTTAATTCCACGAAAAAAATTTCGATGTTTTATTTTTTGCATGACTATTTTTTTTGTAAAACTTTATGCATGACTAAGTTATTAATTTGTATCTACTTAATTCATCGTCCTTATTAAACAAGCGTTTATGTGAACAAAAACATTTACCCTAAAAAAATATTTCGATTTAACTAAACTAGGTCAACTCAAATATATACATAACCATTGGTTATTAGATCTTTTGAGTCTTCTCCAAAGACTTAATAACCATTTGTCGCGATAACATCGAT…	0	0	0	0	0	0	0	0	0	0	0	0	0	0	0	0	0	0	0	0	0	0	0	0	0	0	0	1	1	1	0	0	0	0	0	0	0	0	0	0	0	0	0	4.21712	159.883	0.0604938	1
AT1G23160		AAGATTGTTTTTTTTTTAATTTTTAGTTTTCTTGGTGTAGCTTTGAGTCCATGGGAAGCAATTGGGTCGGTGGGAGTGAGGAACTTTATGTTGTGTAAGAAGAAACCAGAGGAGAAGAAGGTTGAGGAAGATAAGGGAAGATCGAATTTTCCGATTAATGGAGCTAGAAAAGGAGCTGGTGGAAGTTTTAAGGCTTGGATTAATAAATCTTTAAGACTTAAAGTGACTACCCATTAGAGAGACTACTTATATGTTGTCTTCTCTGTTTCTTTGAATGCTCATGTTTGGTTTGTGTCTTTGTTCTTTTGATCTTCTTATTTTATGAACTTTTGATTTGTTTTTTTTGTTTCTTATGATGGTTTCAGGAAATAAAAGTTTCAAGTTCATTTGAACAAAAAA…	0	0	0	0	0	0	0	0	0	0	0	0	0	0	0	0	0	0	0	0	0	0	0	0	0	0	0	0	0	0	0	0	0	0	0	0	0	0	0	0	0	0	0	7.58258	40.3653	0.104929	1
AT1G23190		GGGCCAGGGAAATCTCAGCAGCTTACCCTTCTTCCTTGTGTAGATGGTGTGGCTCGATTAGTCTTGATTCTTGGATTGGCAGATGAATTGGCAGCTACAAGAGCTGCAGAGTCAATTGCTGATGCATCTATCAACGAGGATATGCGGGTTTCTTTCATGGAAGCCGGAGCTGTAAAGCCTTTGGTTCAGCTTTTAGCCAACAACAACAAAGAGACTGTTAAATTACCCGTCATCCGTGCCTTGAAAAATTTATCACTTAGGTGTTTATCTTTGAGCATTCTTTACATTTTTACTAAGCAGTTTCTCCTCAGAGGTTGAGATTATTTATACTTGTAATGCAGCCGCACTGTTTGCCAGAGGATTGAAGCTGAAGGTGCAGTATGGTTTCTTATTAATCTT…	0	0	0	0	0	0	0	0	0	0	0	0	0	0	0	0	0	0	0	0	0	0	0	0	0	0	0	0	0	0	0	0	0	0	0	0	0	0	0	0	0	0	0	829.839	3889.36	0.209057	64
AT1G24100	UDPGT	AAGATTTCTAGAATGTTGACGAGAGCGCTTCGGATTTTGAAACCCAGGTTATTTCTGGGAAGTTTGCTACAGCGTCGATCGGTTTGTTTCTCAGCTCCGTCGCCGGCGTTTTCTACCGGAGCTATTTCCCGTACGACGGCTGAGATTGACGCCGATGAAGTTACTGCGTGCTTGGATCCAGCTGAATCGGTGACTAAGATTCCGGTGATAATGCCTGGTAACCTTCAGCCACGTGTCGTCGTGTACGACGGAGTCTGTCATCTTTGCCATGGAGGTACAATGCTTTTCTATTTCTCTCTTTAGCTTAGAACAACTCCGTTTTCAAAAGGATCCTTTAGTGGTTTATTGATCGATTCTGTCTATTGATCTGGCTATGTATGATGAAATGATTTGGTTCTA…	0	0	0	0	0	0	0	0	0	0	0	0	0	0	0	0	0	0	0	0	0	0	1	0	0	0	0	0	0	0	0	0	0	0	0	0	0	0	0	0	0	0	0	838.847	3400.25	0.39434	64
AT1G24420	Transferase	TGGATAGAGCTGAATTTTTCTTTTCATGGTCACCTGATCTAACGAGTGTTTCGCTTTTAAAAAATAAAATAATATTTATTCGATAGATAAATATATCTTTCTCATTTAATGATTATTTTGAGTTGACCGACAAAAAATTAGCTGTTTTTTTGTTTTTCTTTTAGTAGAATTTATTTATATCTTGATATATATATATATATATATATATATATATATATATATATATATATATATCTAAGAGAAAATATGTTAAAAATCTATATATTTAAGCAATAACTATATTATTAAATTACTAATAGTGGCATAAAAATGCTAACATATTATTAGTTAGACAAAACGCTCTTAGATATATAAGGTGATGAGTTGTATATATTATTATTTTTTGTTAATTTTGCATAT…	0	0	0	0	0	0	0	0	0	0	0	0	0	0	0	0	0	0	0	0	0	0	0	0	0	0	0	0	0	0	0	0	0	1	0	0	0	0	0	0	0	0	0	9.22824	78.7033	0.134998	7
AT1G24430	Transferase	AACTACTTTTAACGTAAACGTGAAGAAAAAGTTTGACATTTATTCATACAAAAAAAAAAATATATACAAAAGGTTTGACATTTACATTATTATTTTTTTAATTTAATGTTAAATTAGATTTAAAAGAAAATAGCGTTTTTACAACTAGTGCAACGATAGATTAAAAAACATTGTGTTGAATAACGATTAACAGAAAAAAAAAAGATGTTTGAGATGCTTGGATAATGGATTCATTTTAGAAAAATTGCAATCATAATCTTGAATCTGCAAACAATTAAGGCCAATAAAAATTAGCTATCTAGTCCTAGAAAGGAAAAATGTCCTTTTTGTAAAATCAAAGGACCCCTTAAGGTTTTAAAAGCAATGCAATTCATTATAATTACTATTCTCTGTTTCGAT…	0	0	0	0	0	0	0	0	0	0	0	0	0	0	0	0	0	0	0	0	0	0	0	0	0	0	0	0	0	0	0	0	0	1	0	0	0	0	0	0	0	0	0	7.59518	336.836	0.0722233	12
AT1G24735		TCTCATCACAATCCAATGATGTAAAGGTAGACTAATGCAGATTGATTCTGTTCTTCTTGTGGAATAGTCATGAGTCAGATTTCTGAATTCTTTTAATGATTTCAACTTATTGAATTAGTCAGAGAATAATGTGACCATACAATCTGTTTGTTTCAAGTTAAACTAAGCAAGAAATAATCATCAATTACAAGTTTTAATTCCCAAAATTATCAGTTATTCCTATTTTCTTAACACCTTGTTGCCTGTGATAATCCAAAATCAAGCTCATTATTTTGGGTCATTAATTTATTTTTTATGAAACCATAAGAAAATAGTCACGAAAACAAAAACAATAGAGCAAAAAAGGGTTTTCAAAGAAATAAGTACTCTTTCAGTTCAGGTCTCCAATTTTTTTCAGCA…	0	0	0	0	0	0	0	0	0	0	0	0	0	0	0	0	0	0	0	0	0	0	0	0	0	0	0	0	0	0	0	0	0	0	0	0	0	0	0	0	0	0	0	29.1794	3782.14	0.36956	38
AT1G24807	GATase	TTTAGGTACTAATCATAGGGACATTTTAACCGATCAAACTGTTCCAAAACCAAATTGAATTGAAACTTAAGTTGTAGTTCAATAATAGTTTTACTCTGTACCAATTTAACATATTGAAACTGAAAATAAAAGAAAATGGAACAGAACTAATAAAAATAATAAAATAATTTAAAACGAAAAAGAATTTGACTTGGATACATTTTTCACATTAGGAAAAGGTAAATTCCTCTCCTTTTTTATTTTTATTTTTTTACTCGTATTTATAATTGTTGTACATTATAACGTATTAGGATACGTATTAAGAGAGAAGAACCCTAATTACTTACGAGAGAGGAGAACCCTAATTTTCAATTGTGGTCGAAAATTGGAAGAATGAGGAGGAGGAGGTGCGATCTTCAA…	0	0	0	0	0	0	0	0	0	0	0	0	0	0	0	0	0	0	0	0	0	0	0	0	0	0	0	0	0	0	0	0	1	0	0	0	0	0	0	0	0	0	0	0	0	0	0
AT1G24909	GATase	AACTGTTCCAAAACCAAATTGAATTGAAACTTAAGTTGTAGTTCAATAATAGTTTTACTCTGTACCAATTTAACATATTGAAACTGAAAATAAAAGAAAATGGAACAGAACTAATAAAAATAATAAAATAATTTAAAACGAAAAAGAATTTGACTTGGATACATTTTTCACATTAGGAAAAGGTAAATTCCTCTCCTTTTTTATTTTTATTTTTTTACTCGTATTTATAATTGTTGTACATTATAACGTATTAGGATACGTATTAAGAGAGAAGAACCCTAATTACTTACGAGAGAGGAGAACCCTAATTTTCAATTGTGGTCGAAAATTGGAAGAATGAGGAGGAGGAGGTGCGATCTTCAACCGAAGAGAACGAGAATGTGCGATCTTCAACCGAAG…	0	0	0	0	0	0	0	0	0	0	0	0	0	0	0	0	0	0	0	0	0	0	0	0	0	0	0	0	0	0	0	0	1	0	0	0	0	0	0	0	0	0	0	0	0	0	0
AT1G25083	GATase	GTACATTATAACGTATTAGGATACGTATTAAGAGAGAAGAACCCTAATTACTTACGAGAGAGGAGAACCCTAATTTTCAATTGTGGTCGAAAATTGGAAGAATGAGGAGGAGGAGGTGCGATCTTCAACCGAAGAGAACGAGAATGTGCGATCTTCAACCGAAGAGAACGAGTATGTGCGATCTTCCACCGAAGCTGGTAGGGGAGAAGATCCTCACGAGGATTCCGATAACATCTCTGAGAGCGGTGCGATCCACTTGCAAATTATGGAACGCTTTAACCAAAGATCGGGTTCTGGGTAAAGCAGCGGCGCAGTTTTTGGGGTTTATGACGATGGATTCAAAGGTCTGTTCAGTTAGATTCCATCTCCGTCGCAGCAAGGAGGAAGAAGAAGACACGA…	0	0	0	0	0	0	0	0	0	0	0	0	0	0	0	0	0	0	0	0	0	0	0	0	0	0	0	0	0	0	0	0	1	0	0	0	0	0	0	0	0	0	0	0	0	0	0
AT1G25155	GATase	AACTGTTCCAAAACCAAATTGAATTGAAACTTAAGTTGTAGTTCAATAATAGTTTTACTCTGTACCAATTTAACATATTGAAACTGAAAATAAAAGAAAATGGAACAGAACTAATAAAAATAATAAAATAATTTAAAACGAAAAAGAATTTGACTTGGATACATTTTTCACATTAGGAAAAGGTAAATTCCTCTCCTTTTTTATTTTTATTTTTTTACTCGTATTTATAATTGTTGTACATTATAACGTATTAGGATACGTATTAAGAGAGAAGAACCCTAATTACTTACGAGAGAGGAGAACCCTAATTTTCAATTGTGGTCGAAAATTGGAAGAATGAGGAGGAGGAGGTGCGATCTTCAACCGAAGAGAACGAGAATGTGCGATCTTCAACCGAAG…	0	0	0	0	0	0	0	0	0	0	0	0	0	0	0	0	0	0	0	0	0	0	0	0	0	0	0	0	0	0	0	0	1	0	0	0	0	0	0	0	0	0	0	0	0	0	0
AT1G25220	GATase	TGCACACTGACTTAGCACGTCACCTTACCATGGACTGAAGAGTATGTGCTCGTTGTCAACCATATCCCGCAAAAGCCTTGATCGTTTCTGTTTCTTTTTGGATTCGTTATCCAAAGATGGTACCAATGTGGGATTTTTGTTTGTTCAATGGAAGATCATTACTCTTGTGAATACAGTAAAATTTGTAACATTAAACTATTTTAGGTACTAATCATAGGGACATTTTAACCGATCAAACTGTTCCAAAACCAAATTGAATTGAAACTTAAGTTGTAGTTCAATAATAGTTTTACTCTGTACCAATTTAACATATTGAAACTGAAAATAAAAGAAAATGGAACAGAACTAATAAAAATAATAAAATAATTTAAAACGAAAAAGAATTTGACTTGGATACAT…	0	0	0	0	0	0	0	0	0	0	0	0	0	0	0	0	0	0	0	0	0	0	0	0	0	0	0	0	0	0	0	0	1	0	0	0	0	0	0	0	0	0	0	0	0	0	0
AT1G25460	Epimerase NAD_binding_10 3Beta_HSD NmrA GDP_Man_Dehyd NAD_binding_4 Polysacc_synt_2	TTTGTAATACAAGGTTCAGAGGTTATACATCCAGGTACAAGAATTATTTTTTCCCGTTAAAATGTGACCAGCAACAGCTATATTTTGTTGAAAATTTACTTTGAATGACAAAATAAAATTGTGGGTTTACTATATCAACAAAAACTTGTGAAAAATATCATCTAACCTTCTTTAAAATTAACTCATTATTTTCTTTGATATTATAATTTATATTTTACGACTAACAAAAAACCCTACAAAAGCTAAAAAAACAAAATTCTTTTTTTTTTCCTCCCTACTCTCCTTTTTTCCCGGCCATTGCCGTTCTCGTTTTGTTCTCTCTGTCCAACCTTCATCTCTCCGTCGTACCTTCTTTTCTCTACTGTCTTGTCTCTCTCTTTCTCTCCGCCATCCCCATCG…	0	0	0	0	0	0	0	0	0	0	0	0	1	1	1	1	1	1	1	0	0	0	0	0	0	0	0	0	0	0	0	0	0	0	0	0	0	0	0	0	0	0	0	4.61021	45.3426	0.0998999	1
AT1G26380	FAD_binding_4 BBE	CCTAACTGAACCTCACATTCCTCAGCTACCCTTTTAGCAACAGTCACAGCAGCAATACGCCTCGGTTGTGTTATCCCAATCATCTTTCCCTCTCGACAGAATCCAGCATTGTAGAGGAACTGAGGCAATTCTTCATGTGAGAAAAAAAAAAAAAAAAAATGATCAACATCAATACATTCACTTTTAATTTGCCAACAAGTGTAGTTGAGATTAAGCAAGCATACTTACGAGTAGTCTTGCCACTACCGGTTTCACCAACGATAATCAGAATATCATTCTTTTGAACCTCCTCAACCAAACGTTTCTCCACTGGTTTTAACACAATCACCGACAGAGTTAGCAATGAACATATCACAAAATAAAAAGACATAACCAAATTTATATATAACTCGCACCTGA…	0	0	0	0	0	0	0	0	0	0	0	0	0	0	0	0	0	0	0	0	0	0	0	0	0	0	0	0	0	0	0	0	0	0	0	0	0	0	0	1	1	0	0	8.17361	582.763	0.336909	16
AT1G26390	FAD_binding_4 BBE	GCTAACGTTTGGCTTGCCTCATCGATCTTCACGTAGAGCTCTCCCAAGGTCGCACCAGCTTGGACCCATGCTTTCTTGCTTGACACGTCGACAGTAATATCCCTCAGTTTGTGCATATCAAGAATGACAAATGGCACAGACGACACGTAAGAAAGTCCTTCGTTGTCATGACCACCGCTTCGGATACGGATCTGGATACCATTGGACTTTGCGCAGACCACCGTTGCCTGAACATGAGATACATCTTTCGCCACTACGATGGCTAGTAGGTTTTTGTTGTTAGGGTTCGAGAACCTCGTGTTTTTCGTGTATGACACGTAAGAAGACAAGAAGGTGGTGGTGTTATCGACGGTAAAGATGGCATCGGTGATTGGATTCTCCGGACTAGCCTGATACCGA…	0	0	0	0	0	0	0	0	0	0	0	0	0	0	0	0	0	0	0	0	0	0	0	0	0	0	0	0	0	0	0	0	0	0	0	0	0	0	0	1	1	0	0	18.4433	390.07	0.39578	22
AT1G26400	FAD_binding_4 BBE	GTGTAGAGCTCTCCCAAGGTCGCACCAGCTTGAATCCAGGCTTTCTTGCTTGACACGTCAACAGTAATAGACCTCAAATTGTACATATCGAGAATAACAAATGGCACAGACGACATGTAAGAAAGGCCTTCATAGTCATGACCGCCGCTTCGTATACGGAGCTGGATACCATTGGACTTTGCGCAGACCACCGTGGCCTGAACATGAGATACATGTTTTGCGGCCACGATGGCTAGTAGCTTTCTATAATTAGGGGTCGAGAACCTTTTGTTTTTAGTGTATGACACGTAAGAAGACAAGAAGGTGGTGGTGTTATCGGCGAAGGAGATGGCATCGGTGATTGGATTCTCCGGACTAGTACGATAGCGAAGGCACCCGATGAAGTCTCCAAATTTTGGT…	0	0	0	0	0	0	0	0	0	0	0	0	0	0	0	0	0	0	0	0	0	0	0	0	0	0	0	0	0	0	0	0	0	0	0	0	0	0	0	1	1	0	0	10.2385	2426.03	0.130224	4
AT1G26410	FAD_binding_4 BBE	TGTGATGATTTGTCATCCATATGGAGAAAGTTGGTCAATTTTCATATATATAACTAGGTGAGTGCCCGCGCTAAGCGCGGGATTTTGTTGTTGATTTTCTTTATTTTTTTTTATATATTTGGGTTTATCATTCTTTCTTAGAAATGTTATTTTTATAAGAGAGATTGTATTACGAAGGATGAAAACTATATATTTTTTATTAACCACTATATATTGTTTGTTAATTTTTACTCCTATGTAAAAGCTTTGAGTGTGTTGGATGTTGGTTCCCATTCTTTATATTTTGAGGATTAAATTTTAATGATGTCTAACATATAATGGTTATTTATTACTATTGTTTAGGACACTCTAATTTTTTAAATGGTTGGTAATTTAGGTGGTGATGAAACCCCATGCTTT…	0	0	0	0	0	0	0	0	0	0	0	0	0	0	0	0	0	0	0	0	0	0	0	0	0	0	0	0	0	0	0	0	0	0	0	0	0	0	0	1	1	0	0	7.97583	77.4946	0.159038	7
AT1G26420	FAD_binding_4 BBE	AAGACTATCAGGTAGTTTATTAGCGACAAGCTGCCACTTGTAAAGAATATCAGTGCCTCCTTGTTCTAATGTTTTGTTAACCTTAAACACTGTCAGGATCTTTGGAACCTCCACGAGGTTGATTTTCCAAGATAGAATAACTCCAAAACTTGAACCACCACCGCGAATCGCCCAAAAGAGATCTTCTCCCATGGCAGCTCGATTCAAGAGCTTGCCATTGACATCAATGATTTGTGCGTCAATGACATGATCTACTGTGATTCCGAATTTTCTCATCAGATTTCCAAACCCTCCACCGCTTATGTGTCCCCCTGCTCCTACCGTAGGGCACACGCCAGCCGGGAACGCTAGCGTTTGGCTTGCCTCATTGATCTTTACGTAGAGCTCTCCCAATGTCGC…	0	0	0	0	0	0	0	0	0	0	0	0	0	0	0	0	0	0	0	0	0	0	0	0	0	0	0	0	0	0	0	0	0	0	0	0	0	0	0	1	1	0	0	13.4374	398.266	0.30606	17
AT1G26850		GCCGGAAAATTAAGGATATGGATATCTCCGACATAGGTAGGAAACTTAGTCTCGATAACAACAAGCTTTTAATCAGAAAAGCTGCAGAGATCCGCCGTCTTTGCGATGCTCAGTTCGATTCATCCATCATCGGCGTTGTAAGATAAATCCGATTCTGAATCCCAAAGTTTCACATCGAGTACTTTGATTATAATTTTTCCTTATGTGTTGAGAATTTGATTTTTCTATCAGGGTGAGATCTGTAAAGCTGTGATTTGTCTAGAAATCGCCGCCACTAGGTAAATAATTATCGTAATTGATTTATAACGATTTCAATATCCATAGTGGGTTACTTATTGCAGTATCTTACTTAACTTGATTCGAAATCTATTGGTTAGGTTGCAGATTATATTCGATAGG…	0	0	0	0	0	0	0	0	0	0	0	0	0	0	0	0	0	0	0	0	0	0	0	0	0	0	0	0	0	0	0	0	0	0	0	0	0	0	0	0	0	0	0	2083.35	3666.56	0.190963	64
AT1G28030	2OG-FeII_Oxy DIOX_N	CCTCCACGTCGTTATCTTTCATCTCAAGCAAAAGCTCCTCGACTTTTTCACGATTTTTTAGTGCACTGTAGAGAGACATCATTGCGTTGTAAGGAACAGGTCTTAAGAGAAGACCTAAGTCCCTCATTTTCTGGAACGTGGCTTCGGCTTTACACAGAGTTTTGTCTGATCTTGCGTACGAGTTTAAGAGAGAGGTGTAAACAGAATCGCCTCTTGCGTTCTTTGGAATACTTTCAAAGAACTTCTCTGCTTCTTCTAACCCTACAACATTCTCTATCAGATGAAGCCGAGCTGCAAAATCTTCTGGGATTAGATTGCAGATTTTTTCTTTACTCATCCACTCTGATACCTAATTATAACATCACCGCAAGACATCAATTCCAACACTTATAAGAGATA…	1	1	0	0	0	0	0	0	0	0	0	0	0	0	0	0	0	0	0	0	0	0	0	0	0	0	0	0	0	0	0	0	0	0	0	0	0	0	0	0	0	0	0	7.87272	799.782	0.0644641	7
AT1G28170		GAAGGTGATCTATTTAAGCACACCCATATTCATTGTTCAAACATAACCAAATCCATCATTTCTAGTTATCTTTCTATCATTTTACATTTTGACTATTTGATAAACTATAGTAATTAGCTATGGAGTTCAATGGTAATTTGAATGCCGGTTCTTGCTCTAGATCAAAAAAGAGTCATAGGCAAAAGCAGCAACAACCGCAGCCACAGCCACAACAACATATTGAAGAAATAAAGTATGTAGGAGTGAGGAGGAGGCCATGGGGAAGATATGCAGCTGAGATAAGAAACCCGACGACGAAAGAGAGGTATTGGCTAGGTACTTTTGACACGGCCGAGGAGGCTGCATTGGCTTATGATAGAGCCGCACGGTCCATAAGAGGCTTGACTGCTCGAACCAACT…	0	0	0	0	0	0	0	0	0	0	0	0	0	0	0	0	0	0	0	0	0	0	0	0	0	0	0	0	0	0	0	0	0	0	0	0	0	0	0	0	0	0	0	10.0262	314.919	0.0729085	3
AT1G28430	p450	ATGATAGGACGACCGACGCGATGTTTCCAACTTTGGCTTGTCTCGGGAATACATACTTTGCTTTTCTTTTCTATTTCCTTCTCTCTTCTCGATTTTTTCAACCTCTCTCCTTTTAGCAAAAACCCAAAAAAGAAAACGTGACGTATGTGATATTATTTTGTTTTTTAATGATCAATTTGTTGAAAAATGTTGATTCTTTTTTCTTTAGTTACTGATTGAAATCTGAAAAACTTTATCTGATGGAGTCTTCGACCCAGTGGTTAAAGATTTTAGGTCAAACCTAACTTTGTTCGTAGGTTCAAATGTAGTTTCCGTGTCATAACTCTGCCTTCAATTAATGATAAATACAATAAATAGTACCTAAAAAAGAAGAAAGAATAACGAGTACTAAAATGAATG…	0	0	0	0	1	0	0	0	0	0	0	0	0	0	0	0	0	0	0	0	0	0	0	0	0	0	0	0	0	0	0	0	0	0	0	0	0	0	0	0	0	0	0	8.83677	2498.27	0.107509	7
AT1G28570	Lipase_GDSL	GTTTAGCAAGCTGCTCGACTTTCACAAGATAAGCTTCCTAAAAACAAAAAAATGACCATATCAATCATAACAAAATGCAATAAAGCCATCATGGCAAGACCATGTAAATTTGGTATCAAGAGATCCTAAACACAAATAGCCTCTGGAAAAGAAAAGATAGTAATTCCCAGCCATGCCAAGACCATGTTACATAAACTCACCTCAGTCTTCTTTTCTGTCATCTTCATTACCTCAGTATTCTTTAGTGTCCTCTTCTTTACCTCGGTATTCTTTACTGTCCTCTTCCTTTTTGCCCTCCCAGCTAATGGATTTTCACTGCAGCATACCGAGAAGGTAACTGTTTGTTATCGTTCTACAATTGTCTACGTCAACCATACTTTGTCTCTGGAAGATTTCTAA…	0	0	0	1	0	0	0	0	0	0	0	0	0	0	0	0	0	0	0	0	0	0	0	0	0	0	0	0	0	0	0	0	0	0	0	0	0	0	0	0	0	0	0	76.2948	702.456	0.548991	60
AT1G28580	Lipase_GDSL	TGTTAGAGGATCATATTCTTCTATGTTTGATGTTTGATATAAACTCAAATAGGCTACTGAGCATCCGAGCGGGAACTCTCCGGGCACCAGAAATGTTTTCCCCCCCATACCAATCAACTCCTGTATATTTTATGCTTTCAAATATTAATATTTAGTTGGACTGCTATATTCAAAAGAGAAGTGTTTACCGTGATTGCAGAAGAGATAGTTTCAATAACAAGCGGAACCAGCTCTTTGATCTCTTCAATGTTTTTGCCCACAAAGAATGCGTAGTTATAGTCATTCCCTCCAATTTCTCCCATGAGAATCAAAGAATTTTCTATCATATCTCTGCAGTCTAAAAAAACAAGATTCCAAAGTAAGCCATTGTTTTACAAGTGAGCTTGATTCATTGCGTGT…	0	0	0	1	0	0	0	0	0	0	0	0	0	0	0	0	0	0	0	0	0	0	0	0	0	0	0	0	0	0	0	0	0	0	0	0	0	0	0	0	0	0	0	380.006	2018.33	0.361531	64
AT1G28590	Lipase_GDSL	GATATTAAGAAAGATAAATGTTTACCGTGATTGCAGAAGAAATAGTAGTGATCACCAGGGGCATCAGCTCCTTGATCTCTTCAATGCCTTTGTCCACGAAGAACGCGTAGTTATAGTCATTCCCTCCAATTTCCCCCATGAGAATCAAAGCATTTTCTATCATATCTCTACAGTCTAAAACAAGAATATAAAGTAAGCCATTATATACAATAAGTGATATCACTAAGCATAACCAAAAACAGAACGAATGTTTTTTTTTTTTGAAGAGCAACCGCACTAGAAATCAGAATTGATATCCTAACCATAGATAACAGTAAACACTATAAAACAAAAAAGAAATAGTTAATCATCCCAACCTGAAGGAGAGCCACATATGCTAGGTAAACTCTCCTTGAAGCT…	0	0	0	1	0	0	0	0	0	0	0	0	0	0	0	0	0	0	0	0	0	0	0	0	0	0	0	0	0	0	0	0	0	0	0	0	0	0	0	0	0	0	0	7.87665	761.343	0.0743974	7
AT1G28600	Lipase_GDSL	AAAAAGAGAGTAAGGGTAATTAATAATAATTAATAGCTCTTTTTTTCTACACTCACACCTTATGTAAATAAACGTACCAATGAAATCAATGATGAGGCGGCCGTCGGAGTAACGACCGGTTGGGTGGTGGAAGAAGGTTTCTCCGTATGGCGGAAACGCGGAAGCAGGAAGATCGTTAGGATCCGAGAGACCAAGCAAGTTTCCAGTGTCAGCAATTGAATCTCCGAAACTAATGATTGATTTGAAATTCCGGCATTGCGTTTGCGAGTTCACAGAAGTGACCAAAAGGGTAGATAATATGAATCTCACGAGCTTCATCGCCGGAAGAGAATCTAAAGATGCCATGGGAGAGGCCGGAAGGTTGTACTCCTTCTCTTTTCTATTCGCTAGGAGACAAGA…	0	0	0	1	0	0	0	0	0	0	0	0	0	0	0	0	0	0	0	0	0	0	0	0	0	0	0	0	0	0	0	0	0	0	0	0	0	0	0	0	0	0	0	194.656	1676.05	0.811353	59
AT1G28610		CCACATTTCCTAGTGAAGTTGAAGTTGTACGGTCCTCCTATACCGCAACAAGCAGGGAAGGGTCTTTCCATGAACCCTGACAGTATAATTGATAGGAAAAATTGTCAATACTAAATCAGTGACGACTTAGGGTGTGTAGATTCAGTGGAGGAATCAAGAAGGCTAACCGAATTTGGCTGGTTCTTTAAAAATGCGCAAGAGAGAGTTGTAGTAGTCAGCGTATATGATGTTGACATGAGGGTAGAGCTTCCTAAGTCTGTTGAGTTCCACCTTAAGTTTCTCGCTATGGTATTCGCCAAACTTGTTCAACCATTTCAAACATCCTGTTGAAGGATCGTATTCGTCCTTGTTTGATGTTTTGTATAATGTCAAATAGACTACTGAGCATCCGATAGGGAA…	0	0	0	0	0	0	0	0	0	0	0	0	0	0	0	0	0	0	0	0	0	0	0	0	0	0	0	0	0	0	0	0	0	0	0	0	0	0	0	0	0	0	0	55.3925	233.662	0.614209	45
AT1G28640	Lipase_GDSL	TTCTGTCAGTTTTAACTGTCTTTTTTTTGCCTAAAAGAGAGATTTTGTAACCGTTACACTTTTAAGAGATTTTGTCATGTTACCATATTTAGTCAAACATGGAAAGTGTAATTCACCTATATTTTTATTTTTTTTGAATCAAGTGTAATTTAACTATAAAATATTGTTATTAGGTAATAGACAAAGATAATCAGATTTTTTTCCTTCTATTATTTAACTTCTCTCTCATGAAGTTATTTTCCCCTTTTTTATGTGAAATAATTTTGTTTGGCTGTACATGAAAAAATAAAATGTAGTAATTAGGTGTCAATCTTAATGATTTCATTGTTCTACGGGATACAGTGATACACCTGTCGTAAAAGAAAAAGTTTTCTTAATTTGTAGATTCTTTGACAAAAA…	0	0	0	1	0	0	0	0	0	0	0	0	0	0	0	0	0	0	0	0	0	0	0	0	0	0	0	0	0	0	0	0	0	0	0	0	0	0	0	0	0	0	0	10.9092	292.29	0.0938605	8
AT1G28650	Lipase_GDSL	TAAGTATTTGGAATTTCTTTACACCTTAGAGAGATTAAATCTTGTTTGCATTATCATCATCAAATAGAATCATTTATGGTTTTCTTCAAAAGTCAAATATTATATTATGTCAAAAACTTGCCGTATAAGGAACTCGTTCTTATTAATCCTCACCAATTATCACCATAATATTCTTCCTTTTTTACACAAAAACTGAATTTTAACTGCTGAAAGAATACTCTTTATCCACTGATTCAGAGCCAGAGCAGGACCAGTCGAAAGCAGGTGATGCATAGGTACCGTTGAGTATAACTTGAGCCATCTTCTGGTGTGTGGCCTCGGTTAAATGATAACCGTCCCAATTCACATATTCAGAAGGATTTTGACAACAGCTAACTCCTCTGTGTCCACACTCTTTAC…	0	0	0	1	0	0	0	0	0	0	0	0	0	0	0	0	0	0	0	0	0	0	0	0	0	0	0	0	0	0	0	0	0	0	0	0	0	0	0	0	0	0	0	8.11855	334.719	0.110577	9
AT1G28660	Lipase_GDSL	CCATTGAGTAAACCCTGAGCCATCTTCTGGTACGTGGCTTCGGTTAAATGATAACCATCCCAATTCACATACTCAGAAGGATTTTGACAATAGCTAACTCCGTTTTCTCCACACTCTTTACCAATAGTGAAGTTGTATTGACCTCCGACTCCACAACAAGCAGCCAAAGGTCTGTTCTTAAAACCTAAAAAGGGACCATAATTCATAAAACATGGGTTAACGAATTAAACCGTACGTGAGGGTCAAAGTTAGAAGCTTTAGAAGGCGCATACCATATTTGGCTGGTTCTTGAAAAAGTCCGTACAAAGAGTTGTAGTAGTCGGCGTAAATGATGTTGACATGAGGGTAGAGTTTTTGGAGTTGTTTGAGTTCTATCTTAAGTTGTTCGTTATGGTGCTC…	0	0	0	1	0	0	0	0	0	0	0	0	0	0	0	0	0	0	0	0	0	0	0	0	0	0	0	0	0	0	0	0	0	0	0	0	0	0	0	0	0	0	0	0	0	0	0
AT1G28670	Lipase_GDSL	CTTCTGTCGCGTTCTGATATTGAGTAAGACACGCTGCGGAACATCCTGCTGGGAAGCCTCCGGGTACCAAAAATGTTTTGCCCCCTAAAGCGATCAAATCCTGTAGTTTGGTTGCTTAATTTGTTAAAGTATAAAACAGATATGTGATTATATTTGTGTAAAGATTTGTTACCACAATTGCAGAAGAAATAGCTTTGATGATCAAATCCTGTAGTTTGGTTTCATTGATACTTTTGCCTTCGGAGGATGGGTAAAAAAAGTCGTTACCTCCAATCTCTCCCATGAGTATCAGCGAGTCTCCAAGCATCTCTCTGCAATCTAAACACAAAAATAAAGAAACCCTGTAAGAACAAGGCTAAGTTTCTGTTTATCAAAATAAAAGGCTGAGTTTCTAACCAC…	0	0	0	1	0	0	0	0	0	0	0	0	0	0	0	0	0	0	0	0	0	0	0	0	0	0	0	0	0	0	0	0	0	0	0	0	0	0	0	0	0	0	0	0	0	0	0
AT1G28680	Transferase	GATGGTGGTGGAGTATAAGACAAGTAGAAAGCTTGAGATAAGCTTCTTCAGTGAAGAAGCCATGGGAAGAGCTAATCGTGGTCTTCGTTCGTCTTTGTCACTCAATTTTTAAAGTCTTTTTGGATCACTGAATAATGCAAGAGATGAGGCCATTATTGGATTTCATTTATTATGCCAGTAAGAAAGAGAGAAATTATAAAATTTGGTTATTTGTTATTTTCCAAAAAGAAATTTTGCTTATTGGTTGAAAACGAAGTAACTTCAGAAATGTCAGACAAGTTGGAGACTCCATCAAAAAATTGGATTCTTCGATGATAGAAATCGTGAAAATAATAAGGGATTACGAAATATTCCTTCAATGCTTTTTTCTTTTGGGTTTTCGCAAATTCCTTACCATTT…	0	0	0	0	0	0	0	0	0	0	0	0	0	0	0	0	0	0	0	0	0	0	0	0	0	0	0	0	0	0	0	0	0	1	0	0	0	0	0	0	0	0	0	187.022	1445.71	0.284793	64
AT1G30100		TAGTGATATATAAAATGACTTTGGGTTTGAAATTTAAGGAAATCAAAACGAAAAAATAAAGAGACCCAAAGACCAAATTAGTCGTCACGTAGAATTGAGTCGAGTGGACCCAAAATTGTAAGTCTTTTTTTGTATTTCTCTTCTACGGCCCACCTGCCCAACATAATTTAACGTGGACCGACCAAATTTATAAAAACTGTCTATATACATTATTAAAAGAAATTTTGCGGAATTTTTATACCCCTTCTTTCGGTGTAAATTAAATTTCCTAGATGATGCATGCGAGTCAGGTTACTAAAGTTTGAATAAGATTATTTTTTGGGTAAGAAAGTTTGAATAAGTTATTGGTAATCTTATTTGTTTGACTAAACGACCAAATCCTGAAGTTGCTTAACTTCG…	0	0	0	0	0	0	0	0	0	0	0	0	0	0	0	0	0	0	0	0	0	0	0	0	0	0	0	0	0	0	0	0	0	0	0	0	0	0	0	0	0	0	0	4.93343	214.395	0.0707845	3
AT1G30120		ACACACACACATGTTCTTCGTTGCTGCTTCGTTGGGTTAAAAACTTTTCTTTTGTTTCTTGCTTTTTGCAAAGTCAAAGATAACAAATAAATAAGGTTTGTTCCTTCTTTCGATGCTTTCTCGTTTTTGTTTCTCAGATCTGTATGTTCTTGATTTGTTTCTATGTGTTTGTTATCTAATTCTGTGTTTTGACTTTTGATTACTGGGAATTGACCAACTCTGATTATGATTCTTGACTCTTTTATTTAGTTAAAATTATTCTTTTGATTTGAAAGTAGACTTAAGAGTGGAATTGCAAACATTTCTGGATGTTTCTGTCTTTGATTAGTGAATAGAAACTTGAACATGATAGTTTCTAGTTTGTTTTCCTCGATCCAAATTCAGACAATAGAGTAGTTA…	0	0	0	0	0	0	0	0	0	0	0	0	0	0	0	0	0	0	0	0	0	0	0	0	0	0	0	0	0	0	0	0	0	0	0	0	0	0	0	0	0	0	0	1074.92	6550.19	0.248238	64
AT1G30530	UDPGT	CTTCTAAATCAACCGTTTTTGTTAATGTTTTGACTTTGAGATGTTGGTTTTAAAGGGATGACAGAGGCGTGCTCTTCGCTGACCTTCATGACTCTCCATGATCCAACACAAGAGTCTTTTAAGGTGACTTATCCTTTGCTTAACCAACCAAAGCAAGGCACATGTGTTGGCAAGCCTGCCCCTCATATCGAACTGATGGTTAAACTCGACGAAGATTCATCGAGGGTCGGGAAAATTCTAACGCGCGGACCACACACTATGCTTAGATATTGGGGTCATCAAGTAGCTCAAGAAAATGTTGAAACATCAGAATCCAGAAGCAATGAAGCTTGGCTTGACACAGGTGATATCGGGGCCTTTGATGAGTTTGGTAACTTATGGCTTATAGGCCGGTCCAAT…	0	0	0	0	0	0	0	0	0	0	0	0	0	0	0	0	0	0	0	0	0	0	1	0	0	0	0	0	0	0	0	0	0	0	0	0	0	0	0	0	0	0	0	698.162	2877.22	0.727789	64
AT1G30550		TGTTTTTAGGCTTTTCTATGCAAATAAATATAAACAGTGCAGGATTTAAACTCCACTAGGTGTGACTACGCCGAGATGCATAGCCACAAAAAACATCATAAATAAATAAGCAAGTCAAGCGATAGGATACCCTTTCACATCCCATCGGGAAAATGCAAGAAATGAACGACATGGGATGTACAATGGAATGGATGTCATACCTAGGATTTTGATAGCGCTGCAGAACCAGTTTTGGAAGGACCCTTGAGGCTGGAAGTTCATAAGTGGGATATCAAATCCTCTAGGAGCTCAAGGTGCTTGAGTTTGAGAAGTATTGACTCTATGTACCCTTAAAATTCCCAAAAGGAACCTAACCCTTTGCTCCTCTTGCAGAACCCACAGTTCCTCCTTTACTATGGA…	0	0	0	0	0	0	0	0	0	0	0	0	0	0	0	0	0	0	0	0	0	0	0	0	0	0	0	0	0	0	0	0	0	0	0	0	0	0	0	0	0	0	0	47.6577	70.8832	0.130976	60
AT1G30700	FAD_binding_4 BBE	GAGAAAAACAGTTGAACAACCAAAAGAGGAATGGTTTGATGATTAATAATTTTTCTTTTGATCTAACATTCATTATATTATAAACCCCAAAACCGGGAAAAAATTGAAATTCGGATGGAAAAAAACATAACAACTCTATCCATAGTTAAATCTTTTTTTTGTTTGTCATCTCTATCCATAGTTAAATCTTAGTTCTTACTTATGAGTAAATGTCCTTAGACTACTCATGTTACGATCGATGATGCATGTGTGTGAACTTACCTTAATGGATATACGCGGCGAAAACAAAGACTGCCACAAAATCTACTCTTTGTGTTGTTATTGGTACACATCAATGGATGAAGAATAGTGGCTCGAACCGCTTCATTGGCCAGAAAAATATAAGATTAGCTACTACAT…	0	0	0	0	0	0	0	0	0	0	0	0	0	0	0	0	0	0	0	0	0	0	0	0	0	0	0	0	0	0	0	0	0	0	0	0	0	0	0	1	1	0	0	6.16043	1404.74	0.294546	19
AT1G30710	FAD_binding_4 BBE	GTATAATTGATATCTCTATTTTATATACTAATTAAATTTTATAGTGTGGATCGGATAGTGATTTTGGTCACATCAATTAAAAACTTGGTGAACATAAAATTAACCAAGCAATCAATTTAGACAAGCAACATAATCATATATATTTTTCTTACATTTGTATGTACCTGAATATTTATATTTATGTTTATATGTTCTCACTATATTTTCACTTTTGTATTTGAAAATTTTTAGGAAAAATTTTGGATAGAAAATTGATGGGAGAAGATCTCTACTGGGCAATAAACGGAGGAGGAGGAGGGAGCTACGGCGTCGTATTGGCCTACAAAATAAACCTTGTTGAAGTCCCAGAAAACGTCACCGTTTTCAGAATCTCCCGGACGTTAGAACAAAATGCGACGG…	0	0	0	0	0	0	0	0	0	0	0	0	0	0	0	0	0	0	0	0	0	0	0	0	0	0	0	0	0	0	0	0	0	0	0	0	0	0	0	1	1	0	0	9.27021	6777.42	0.114827	14
AT1G30720	FAD_binding_4 BBE	AAGAGTTTTGGACCGGAGCTCAATGGGAGAAGATCTTTTCTGGGCCTTACGTGGTGGTGGAGCTGCTAGTTTCTGTGTTGTCTTAGCTTGGAAGATTAAGCTTGTTCCGGTTCCAGCTAAAGTCACAGTCTTTAACATTGAAACGTTTGGAAACACAGGAAGCGTGAACACCACGGAACTTGTAGCCAAATGGCAAGAGATCGCAGACAAGATTGACAATGATCTGTTCATAAGATTAACTTTAGGCTCAAGCAACAAAACCGTGAAGGCTTCTTTCATGGGAATGTACCTCGGAAACTCATCGAATCTTCTAGAAATCATGAACGCGAAATTCCCTGAGCTTGGTCTGATCAAAAGAGAGTGTATTGAAATGAAATGGATCGAATCGGTTCTGTTCTG…	0	0	0	0	0	0	0	0	0	0	0	0	0	0	0	0	0	0	0	0	0	0	0	0	0	0	0	0	0	0	0	0	0	0	0	0	0	0	0	1	1	0	0	0	0	0	0
AT1G30730	FAD_binding_4 BBE	AGCAATGTTCTTGGATTTCCGGCGGGTTTGTCTACCACATTGGGCGTTGGTGGACACTTTAGCGGCGGAGGATACGGTAATCTGATGAGAAAGTATGGTTTGTCGGTGGATAACGTTTTCGGCTCCGGGATCGTTGATTCGAACGGAAATATCTTCACCGATCGGGTTTCGATGGGGGAAGACCGTTTTTGGGCGATTCGTGGAGGTGGTGCAGCGAGCTACGGTGTTGTCCTCGGCTACAAGATCCAGCTAGTACCGGTGCCTGAGAAAGTTACGGTTTTTAAAGTCGGAAAAACTGTCGGAGAAGGAGCCGTTGATCTTATAATGAAGTGGCAGAGTTTTGCTCATAGTACGGATCGGAATTTGTTCGTGAGGTTAACTTTGACTTTAGTCAACGGT…	0	0	0	0	0	0	0	0	0	0	0	0	0	0	0	0	0	0	0	0	0	0	0	0	0	0	0	0	0	0	0	0	0	0	0	0	0	0	0	1	1	0	0	0	0	0	0
AT1G30740	FAD_binding_4 BBE	CTACATCCCATCAAACTCCTCTTTCACCACCGTCCTCCGCCGCCGCATACCTAACCTCCGTTTCGACAAACCCACCACCCCAAAACCCATCGCCATCATCACCCCCACCACGTGGTCACACATTTCTCCGGTGCTAGCTTGCGCACGCTTGTTCCCTGTCCAGGTCAGGATCCGAAGCGGCGGCCACGACTTCGAAGGACTCTCTTACACCTCCACAGCTCCGTTCTTCCTCATCGACTTGCTCAACTTCAAATCCGTTGATGTGAATCTCACGGAAGGAACGGCTTGGGTTGATACCGGCGCTACACTGGGAGAGCTTTATTATAAAATCGCTGAGAAAAGCAATGTTCTTGGGTTTCCGGCGGGTTTGTGTACTACATTGGGCGTTGGTGGACATAT…	0	0	0	0	0	0	0	0	0	0	0	0	0	0	0	0	0	0	0	0	0	0	0	0	0	0	0	0	0	0	0	0	0	0	0	0	0	0	0	1	1	0	0	6.20119	102.678	0.0675078	2
AT1G30760	FAD_binding_4 BBE	TAGAATATGTCCTACATCGAGATTTTGATAATTTATGGAGCAATATATAAGTATGTGGTAAACCTCAACTCTTGAGCTAGCTTTTGGGTATGAGGTAGACTCATACTAATATGAAATCATATTTTTATCATCTGTTAGAAAACACTAGTCCTTTTAGGAAATACCAAAATCTACAGGATGTAAACATAAGGGATAGTGGAGAATCTATTTAAAGTGAAATGGAGTTGGTAAATTGAGGCTTAGTACTACATAGGTCAGTTTGTTGACTTCTAAAGTGGCTTTGCATTCACAAGTATGAATGGTCAAGCTTAGCGTTTGGTGGTGCGATCAATAAAAGATTAATTATCATTAGTATTAATGTATTATAGTATCACTATACATCTCTTATTAAGTGCTATA…	0	0	0	0	0	0	0	0	0	0	0	0	0	0	0	0	0	0	0	0	0	0	0	0	0	0	0	0	0	0	0	0	0	0	0	0	0	0	0	1	1	0	0	5.34766	137.043	0.127358	13
AT1G31180		TTTTGAATTTGTTTAATTATTTTGTTTTTATATAATGATATAATGTGTGTTAAAAAAGTGGGTTTGACTCTATTAACAAAGAGATAAATATGGGCTTACAAAACAAAAGCCCAAACCCAACTAGTGAGTTACATCGTGAGATGAGACGGATTCACACCGGAAAAATCAGAGAGATTCCGATGAAATCTTGCGATCGGTTGGAGGAAGCGTTGTTGCAGTGCCACCGTCGGATGCCGGAAGGACCGGCAAGGAGATCCGGTTGCAGACATTTGAACAAGGCGTTTGCGGAGTGCGTGGTGGCGGAGGCTTGTCCGGAGGAATCAGAGGCGGTGAGGTCTCTTTGCTCTAGCGGCGGAACAAGCCTTAAGCGTAAACAGTGCGAATACGCTCAGCTTTCAC…	0	0	0	0	0	0	0	0	0	0	0	0	0	0	0	0	0	0	0	0	0	0	0	0	0	0	0	0	0	0	0	0	0	0	0	0	0	0	0	0	0	0	0	0	0	0	0
AT1G31230		AACAACAATTATTCACTTGGCCCTAATTAAACCATCAGCCCATTAAGCCTCTTATTACCAAAACCCTTCAAACCCAACTTCTTTCCTTCTTGTTGACTTTCCTTCTTACTCTGTCGTTGACTCTCTTTGCGACTTCTTCTTCTCTTTTCTTCATCTTCTTCTCCCTGATTCCTTTTTCTTTTGTTGCAGGACTAAAATCCCAACACCTCCCTCCTGAGTTCTTTGATTAAATCCCCAATTTCAATTTTAGGGTTTTGATTCCCATTGTTTCTTTTGATTTATCTTCATTCCGGAAATTGCTCCGGTGAAACAGCAGCCACCGCCACATCTTTCTCCTTCTCCGGCAAGCAACTTCATTCCGGATTTTCGTCTGAGACTTCATTCTTGTCTCCCTCTTCG…	0	0	0	0	0	0	0	0	0	0	0	0	0	0	0	0	0	0	0	0	0	0	0	0	0	0	0	0	0	0	0	0	0	0	0	0	0	0	0	0	0	0	0	345.052	818.579	0.278777	64
AT1G31490	Transferase	ATGACCATCATGATTCTAGTGGTGCTATATCCTCACAGGATGTTCCAGATGGAGCGGACTGTAGAACGCCTGATTCTCCATCATGTTCTCAAGAACAATCATGGGATAAAGAAAGTGTCAACTCTAATAATGAGGAGAGAATCAAGTTGTTACAAGATGAGGTAAATATCGGCACTTTCAACTGTTCATTCTTGGATGAGATATGCAGTTTAGGTTCTTGTAAGCTTTCAACTCTTGTGTTCATAGCATCTGGTACTTTCTTAGTTTTGTGTTCTCTGTGGAAGTGTTGTCCAGTTTCTTTACTGTCTGACCGAAACAGAGAAGTAGTTATGTTTCCATTGATGGTAGTTATTGTTATCCCAGGTTAACTCATTGAGGTCAAAAGTCGCACAACTGCTA…	0	0	0	0	0	0	0	0	0	0	0	0	0	0	0	0	0	0	0	0	0	0	0	0	0	0	0	0	0	0	0	0	0	1	0	0	0	0	0	0	0	0	0	10.2098	274.331	0.193032	5
AT1G31950	Terpene_synth_C Terpene_synth	GATTTCTTTTGAGTCATTGATAAAACGTTAATAAAAGTTTACATTAGAAATAAAGAATACAGATGAAAGATATGTGGTGAACATTAAAATATTCTTCGTCGCATCATTAAAAATATAGAAATTCATGCTAATTGTATTTTTGATGATAAAATTCAACCTTTTGAAACAATTTACAACATGAAATTAGAAACTTTTTCTGATAATTTGTCTTTGTTATCTTTAAGTACGAACATATATCATCAATCTCTTTCATGTTAAATTAATTTAAGAATATATAAGCTTTTTCTAATATATCATCTATATTTAAAATTTCCACCTAAGTTTTTAAATAAAATAGACATCATTGGAATTACAATTATGGAATTTAGTAATTTACAACAAGAAAATCGTATATATATA…	0	0	0	0	0	0	0	0	0	0	0	0	0	0	0	0	0	0	0	0	0	0	0	0	0	0	0	0	0	0	0	0	0	0	0	0	1	1	0	0	0	0	0	7.64324	408.637	0.111453	11
AT1G32100	Epimerase NAD_binding_10 NmrA	TTTTTGAGGTTTTTTTCCAATTGTTATATAAAAATATTATCCATTTCTATAAACAAATGATTTTTTCTTCACCTTACCAAAAAAATTAAAAAATCTTTCTACAGATTTTATGGTAAATTATTTTGATCTAATACTAAGATAGATGACATCCGAAAAGATAAAAAAAATTCATAATAGTTAAACATAAGTTACATAATAATGTTTGAAAATTATTTAAACTAAAACCCACAAATCATTGCATGTTTATCAATTGTAATGTATAATTATAACTAATTGACATAAGGTAATACCATATTATATATATAAAAAAATTATGGACAATATATTATATTGTATACAGCTAATTTTCATTTCCTCTTACTTATATTTTGGAAATATCTTTAAGACCCCTTGATATTT…	0	0	0	0	0	0	0	0	0	0	0	0	1	1	0	1	0	0	0	0	0	0	0	0	0	0	0	0	0	0	0	0	0	0	0	0	0	0	0	0	0	0	0	152.799	3875.65	0.611335	61
AT1G32910	Transferase	GCAGAAACAGGTTTAGCTTGAGATCTCCTCTGAAGGTTATCCACCATGTTGAATGACCTTAACCCACAATGAGTCAAGGATTGGCCTTTTAAGGTAATCTGAGCGACATCAGAGCATGAAGAAGCACCATGATTGTTGAAAAGTGAAGTTCTTGACACAAAGTTAGAAGAAGCAGTCACAGTTGCCATTATGAACTACCCGTTTACCTGGATTCAACAGATGAACAATCAAAATCGATACTTTAAATAGAAAGATACAATCTTTGACAAATTTTACATTAAACAGAAGAAAAAGCTCACAGATTTTCACGGCAACTGAGGAAATAAGAGCCAATGGAGGAGATGAGAAAGTGAAGAGAGCAGAGGAGAAGAATGGTCAGTTATGTAGAGAAGAAGAAGA…	0	0	0	0	0	0	0	0	0	0	0	0	0	0	0	0	0	0	0	0	0	0	0	0	0	0	0	0	0	0	0	0	0	1	0	0	0	0	0	0	0	0	0	0	0	0	0
AT1G33030	Methyltransf_2 Dimerisation	CCCGACTGATCTCATTCTTGAGATATTCTCGAGAATGTCAACAAAGTCCATCGGGAGGTGTCGTTGCGTGTCGAAGCTATGGAAGTCCATGCTTGGCCATCCATATTTCACCGAGTTGTTTTTGACAAGGTCCTCCGATCATCCACGTCTCTTATTTGGGGTCAAAAGAGAGCGTCAGTGGCTTTTCTTCTCGTCGCCTCAGCCTCAAGATCTTTATGAGAAGTCATCTCTTGTAGATTTTCATATGAACTTCTCTGATTTTCATATGAACTTCTCTGGAGACATACGCAGAAACGAGTGTACATATGTTTCTGGTTTCATCTATTTCCCTAGAAAGCGGATCAAAAATTATTTGTGTGATTTCCGTGTGATATGTAACCCTATCACGGGACAATATGC…	0	0	0	0	0	1	1	0	0	0	0	0	0	0	0	0	0	0	0	0	0	0	0	0	0	0	0	0	0	0	0	0	0	0	0	0	0	0	0	0	0	0	0	8.95116	573.705	0.328147	10
AT1G33170		ATATTGGAAGCACCGAGGATTCATGAGACAACTTATAATTTAATCATGAAATGTGATTTCGACATCAGAAAGGACTAGTATGTTAACATTGTGCTCAGTGGCGGATCAACCATGTTTCCAGGAATTGCTGATCGGATAACCAAAGAGATCACGGGGTTGGCACCTAGCAGCAGGTGGTTGCACCACCTGAGAAGAATATTGGAGGATCCATCTTGGCTTCTCTTAGCACATTCCAACAGGTACCGTAAACTCTTTAACCGTGTGATGATGATTCAAGTTATTCACACAAAGTACTGATGTTTGGTGTGGATATCAAAGGCAGATTACGAGGGATCAGGGCCAGCCATTTTTCACAGAAAATGCTTTTAGACAACCTCTTTATGTAGCTTGTTGATTGAT…	0	0	0	0	0	0	0	0	0	0	0	0	0	0	0	0	0	0	0	0	0	0	0	0	0	0	0	0	0	0	0	0	0	0	0	0	0	0	0	0	0	0	0	129.883	1231.01	0.609733	56
AT1G33540	Peptidase_S10	TAAGAAACAAGAAAGGAGCGGAAAAAGCCCTAGCTGTAGCGAAACAACGCTTGCTGTGGAGTTACCGGATGTTCTAGTAGAAGAGATTCTTCAACGCCTTCCGGTGAAATATTTGGTAAGATTGAAATCAATATCAAAAGGATGGAAATCTTTGATTGAATCTGACCATCTAGCAGAGAAACATCTCCGTCTGCTTGAAAAAAAGTATGGACTCAAAGAGATAAAAATCACAGTTGAGCGGTCCACATCGAAAAGCATTTGTATCAAGTTTTTCTCAAGACGCAGTGGAATGAACGCAATCAATAGTGATTCCGATGATCTTCTTCGAGTTCCTGGTTCTTGTAATGGTTTGGTATGCGTCTACGAGTTGGATTCGGTCTACATTTACCTACTCAACCC…	0	0	1	0	0	0	0	0	0	0	0	0	0	0	0	0	0	0	0	0	0	0	0	0	0	0	0	0	0	0	0	0	0	0	0	0	0	0	0	0	0	0	0	11.8601	37.5557	0.117682	5
AT1G33720	p450	ATTTTTGACATTGAAAAAGGGGAATGTCTTTAATTTTAACTATGGTTAGTATTTAAGACGCATATAAGAAGTTATGCAATGAAGATGCTCTAAATGTCTAATTAGATAGACACCATAAGAATTTATATACTTTTACTTATTCTTTTTGTCAACACCATAAGAAATTATTTTAGAATCAAATTTAATTTAGAACTAATTTTTTTTTTTTGTTTTTTAAAGAATGAATATCTTCGTTATAATTATCTTTCATACTAATCATAACGATATTCCTTTCAACACACGGAATCAAACTAAATCAACTCATAAACAGTGAGAAGAGAGACTGAATTTGAAGAAAAAACATAAACTAGATTATCGTATATTTTTTCTCTTCTACTGCAAATTCGTTAGGATACTCAT…	0	0	0	0	1	0	0	0	0	0	0	0	0	0	0	0	0	0	0	0	0	0	0	0	0	0	0	0	0	0	0	0	0	0	0	0	0	0	0	0	0	0	0	0	0	0	0
AT1G33730	p450	TAAACCCAAACTGAAAAGGATGTTTCTGATTTAAACATGAAGATTTAGTAAAGATTTTGAATAGTAAGAAGAGATTGTGTCATCCTAATTATTAGAAAACATGATTTTAAAATTGGAAACTGCTAAAAGCATACCCGGAGTTGGAGCTTGTGGACAAACTCTTAGTCACAGAGAGTAACGATACGAAATATGAGTTATTGGGGTTTGGTGTTTATTTTTATATATAAGTTAGGATTTAGAGCAATTATCCACTTAGCTTAGGTGTACGTGATTGCAGCTTAGCCTATATAAGAAAAAACTCATGATCAATAAAAAAAATAGATTTTAGTAATTAACTTAAGTTTCTGATATGGACATCATATTCAAAAATCATATATTTCATCAAGAGTTTCTTACACA…	0	0	0	0	1	0	0	0	0	0	0	0	0	0	0	0	0	0	0	0	0	0	0	0	0	0	0	0	0	0	0	0	0	0	0	0	0	0	0	0	0	0	0	0	0	0	0
AT1G33750	Terpene_synth_C Terpene_synth	AAGGATGGCTATATTTACTATATTACCTATCAAGTCTTCTTTTCTTCTTTGGTATACCCAATTTTGAGATGCTGTCCTTCTGTGAGCTTTAGTTTCCATTCAGGGTCTTGCGCTTATTTCCATGGCATTCTCGTTATTGAAGCTGAAGGTCGGTTGATGATGTATAACCCTAGAACCGAGCAATTCATTAAGTTACCTAGAACCGCTACTTTTGTTGGTTACGATCCGATTGATGATCAGTACAAAGGATAATGGGGATGATCGTAGTGGTCATCTAAAGCACAAGGTGTTAACATTAGGAGGTGTTCAAGGATGGAGACACATTAAAAATACCTATTTACCTTAGAGAAGGATATAACCGAATGTATGCATCAACGGTTTTCTCTACTATGGTATTTT…	0	0	0	0	0	0	0	0	0	0	0	0	0	0	0	0	0	0	0	0	0	0	0	0	0	0	0	0	0	0	0	0	0	0	0	0	1	1	0	0	0	0	0	8.48796	213.941	0.140141	9
AT1G34430		TAACTGGCTTCATACCTCCTTCATTTGGAAATCTTGTGAGCTTGAATCTCCTGAACTTGGCTATGAACGAGTTCACCGGGATCTTACCTCCTGCATTTGGAAACCTTAGCAGGCTTCAAGTGATAAAACTACAGCAAAACAAGCTTACGGGAGAAATACCAGATACAATCGCATTTTTGAGTAACCTCTTGATTCTTAACATCAGCTGCAATTCTCTAAGTGGATCCATACCGCCTTCGCTTTCTCAGCTAAAGAGGCTTTCCAACATGAACTTGCAAGGCAACAATCTGAATGGTACCATACCTGATAACATTCAAAATCTGGAGGATTTGATAGAACTTCAGCTGGGACAAAACCAGCTACGAGGGAGGATCCCAGTAATGCCACGAAAGTTGCAAA…	0	0	0	0	0	0	0	0	0	0	0	0	0	0	0	0	0	0	0	0	0	0	0	0	0	0	0	0	0	0	0	0	0	0	0	0	0	0	0	0	0	0	0	657.53	3441.66	0.385527	64
AT1G34575	FAD_binding_4 BBE	TTAGTCCATTTTATAACATTAACAAATAACTAGCCATAATCTTGCTGACAAAGTACTTTGTTGGTTTGTCAACCCAAATTAACAGAGTAATTTCTTAGCTCGGCGAGTGCGGCTACAATTGGTAGAGAAGGTTGAATGAAATTGCCGAGGCAGAAAGCATGATTTAGCCGTCGCTACTCGCTGAGGCAGAACCGAGCTTACAAACAGTTTTTGGAAACTGGACGCTAATCTTGCTTTTGCTTGTGAATAACGTCTACTGAACAAGCCTCGTCTATGTATCAAATTTCACTTCAATCGTTGGAGATTTGTCAAGAAGAGAACTTAGCTCAGTAACATAGCTTCCTAAGTCGGCTGTGACATTAACACCTGAACAAGAACCTGAAACAGAACAAGAGTCGG…	0	0	0	0	0	0	0	0	0	0	0	0	0	0	0	0	0	0	0	0	0	0	0	0	0	0	0	0	0	0	0	0	0	0	0	0	0	0	0	1	1	0	0	4.29462	17.2631	0.0611711	0
AT1G41830	Cu-oxidase Cu-oxidase_3 Cu-oxidase_2	ATATGTTTTATTGTGTTTGAAACATTATTATGAATTTCGTTTTGTGTTAGAGAGTCAGTGGTATAACATGTTTACTCTTTCTCTCATTCGAAACAATGAACCCGAAAACATAATTTTAATTTTTTTTCCCATACTAAAACGACGTCGTTTCCTCAATACGAGTTAAACGACGTTGTTTTTAAAATGCCCAAATGTCATGCCATCGACCTGTTGTCGCTGACTCACATTTGTTAAAGATCAACTAACACCGTTAAAATTTATATTGAAATTGGCTAATTTAATAAAGGTTATGTTTTCAATTTCAATTTTATTTCGGTTCAGGTTGAAATAGACTGGGGGGTCTGAATCTTAGGTTTTTCCCAGCAAAAGTCTGGGTTAATAAAGGTTATTTTTCCCAAA…	0	0	0	0	0	0	0	0	0	0	0	0	0	0	0	0	0	0	0	0	0	0	0	0	0	0	0	1	1	1	0	0	0	0	0	0	0	0	0	0	0	0	0	713.907	2313.75	0.469683	63
AT1G45231		TATAACTTAATTAATTATGTCCATCAATCCATGCAATTTTCACTTAAGGTATTATCAACTTTAATTTTCATCATCCTAGATGCGAAAGATAACATAGAAAGCCCTTCTCTACATCTCTCCTAGATTGGTTGATTTGCAGCATCTAACATATCATAAAAGCGTTGCGCATCTACATTGGATTCTTCACTAATATTTTCAGCAAATGTATATAATTTGTGAATTTTACACAAATCACTTAAAATACTAGATTGAATACACCCAAGACTAGAAACCAACTTTTGTATTTTATAGTAACTCAGCCGATATATTATTTGGAGGCAAATATTACTTAATTAATTATGTCCATGAATCCATGCAATTTTCACTTAAGGTATTATCATCTTTAATTTACATTATCCT…	0	0	0	0	0	0	0	0	0	0	0	0	0	0	0	0	0	0	0	0	0	0	0	0	0	0	0	0	0	0	0	0	0	0	0	0	0	0	0	0	0	0	0	0	0	0	0
AT1G47290	Epimerase NAD_binding_10 3Beta_HSD NmrA GDP_Man_Dehyd NAD_binding_4 Polysacc_synt_2	TTGAAAGAAATTGTAATAATCACCAGATAGCCGACATTGTTTTTCAATAAACGAACTATAGTTAACATTTTGGAACCCTAGTTTAAAAACTAATAAATTCCTTTACAAGTCAATAATCATACAGAATTCTAAAAATTCCAAATTATGTTGCTGAAATAAAATATAAATTCACATACGAGAGTCAAAACATAAATAGAATCTAAAAGACTAAAACTAAGTCAGGTGGATTGAAATCTAACAACAAATTTGAAAAATAAAGATTGTTTTTGTTCTTGGGTGCAAGTAGAAGTTATTTAATTATTGTTTTTCCACAAAAAATTTTGATGTTAGAGAATAAACAAACAAGAATAAAAATTACCTGATTTTGCTAGTAGCCCAATCAGCCCATGACTTGGCTCC…	0	0	0	0	0	0	0	0	0	0	0	0	1	1	1	1	1	1	1	0	0	0	0	0	0	0	0	0	0	0	0	0	0	0	0	0	0	0	0	0	0	0	0	105.299	358.658	0.369912	62
AT1G47600	Glyco_hydro_1	AACAAACATCTCAAAGTAGCTTTCAGAGTAGTTTTCAAACACCCTAATGTATCTTTCAGAGTAGCTTAAGTATCATCACTATCATACAAAACAGAGAACCCTAATGTATCTTTCTCAAATCCCAATTCACAAAACCCTAAACTTGATAACATTTAAAAATATAACCCTAACTAATCGTCGATCTACAGAGGCAAACAGAAAGAATCATACCTTCAAAAAGCAGTTGGAGTATGGTTTAACCTTAACCTCCGATTTGCTTCATCCAACTCTCCGATTTGTCGCAGATGTTGAGCACCGTCGGTTGAGATGATGATAACGGCGGAAGGGAGACGGGTTTCATCGGTTTACTCTTCCGATTTGATGATGCAGATGCCGAATTCTGCGGATCGAGCTATCGTT…	0	0	0	0	0	0	0	0	0	0	0	0	0	0	0	0	0	0	0	0	0	0	0	0	0	0	0	0	0	0	1	0	0	0	0	0	0	0	0	0	0	0	0	0	0	0	0
AT1G48660		ATGGCTTTCAGTAGTGCATCTTTCTCTTTGTAAGCAGGAAGGGTTTTGCGAAACCCTACCATTTTCTGGCCTTCTGGAGAATCCTGCCAAAGAAGACAGAGATATATTTAACTAAATATGAAGAAGGAAAATGATTGACAGCATAAATCATAACAAGGCTACAGCTTCTGAGAAACCAACCACCCATTGCTGTTGCTTGCTCTTCAGTTGTAAGCTTCTTGGGCGGAGTATTCTTTCCCTAGCAAGACTATTTTGCATCACGGTCTCTGGTGTCTCATAGTTTCCATAACCGTTTGCTAAACTTTCACTACTATTTTGCCTGGGCATCTCCGGAATCAATGTTTTTTTCTGATCGAGGAAAGAATGTAGATGGGCATCTACTTCGCTTTGTAGACCAAA…	0	0	0	0	0	0	0	0	0	0	0	0	0	0	0	0	0	0	0	0	0	0	0	0	0	0	0	0	0	0	0	0	0	0	0	0	0	0	0	0	0	0	0	12.7463	574.483	0.168986	9
AT1G48670		GCATTCAATAAACTTTGCTTTGGGCCAAAGTCGTGTGATGATACCTTCCCATGACTTGTGGCTGCATTCTTGTTCAATCACATCAGCCAATTCAGGGTCAGGTCCTCCAAGAATGGCTGAGACAGCATTTTTGCAGTCAAGGTCAGTGATCCACTCACTAACATGACCTGACCGGATATTACTAGACAATTCCTTCCAGTAAATTTGAAGAGCATTTATTGCTTTGATTAAGGCATGAGCAAATGTTGCACTAACTCCCACAACCTTTTCTCTCTGGGAAAGCCCACATAGAAGATGACAATACACACTTTGGTTGTTGTCGGGGCACAATATGACTTGGTCGGGGCTTGTGTACTCAGAATTACATTTTGATGACCGGTTTTTGAAGTAATCGCTCAT…	0	0	0	0	0	0	0	0	0	0	0	0	0	0	0	0	0	0	0	0	0	0	0	0	0	0	0	0	0	0	0	0	0	0	0	0	0	0	0	0	0	0	0	5.85555	24.5473	0.0665686	0
AT1G48690		AGATCGCGATCGGAGTTCCTACCATCTTAGATTCGCACTCGCTCAACAACCGTGAGCTCTGATACCAATTTGTAAAGATCTAACTTCACTTCAATCTCACAGACACACGAATCAACTTCAGCACTAAGAATCGAATTGATCAGAACTGAAAGAAAGTAAAAGAAAAGCTGAACACAGAGAATTTAACGAGTTCACGTTCCAAACCGGAACGCTACGTCTCGCCGGAGAAACCTCTCCGGAAATCCACTAGAACTTGGGAACTTAGTCTCTGTTACAATGCTTTCAAGCTTTCTCTCACTACACTCCTCTCTCTCTTTGATCTCAACAAACTCTTATCACGATCTAACGAATTACAGAGAAGAAGAAGAAGATATAGTTACAGAGCTCATGCGAAAAGAC…	0	0	0	0	0	0	0	0	0	0	0	0	0	0	0	0	0	0	0	0	0	0	0	0	0	0	0	0	0	0	0	0	0	0	0	0	0	0	0	0	0	0	0	6.67269	219.418	0.0887875	8
AT1G48800	Terpene_synth_C Terpene_synth	CTTTCTTTTTGGTAAGAATATAAAATTTATTAATCAAAACAAAACAATGTTTTGACCAAGAATTTTTTTAAAAGCAATAGAGTCTCGAATTTATTCAAATCCTTTAGCCTTAAACTAAGCTTTAGAAAAAATCTCTTAACCTAGATAGTTCGTAATAGCGTAAAAAGACCACTGGATTGTGAACCTCAAGCCAAGTTTTAAAAATGGTAGACTTCATCATAAAACTATGTTTATAGGTGATTTTATTTGAGTATCATAAACCTAAAAATCATTTTTTAATGAAGTAAAGTATGTATTTGGACATAATCTGTATCAGTTTACTGATATTTTTGATACTGAGTATCATGTGACTTGACATCACATCATTGGTTCAGCGAAAACAAGGAAAAAAAAAAAATC…	0	0	0	0	0	0	0	0	0	0	0	0	0	0	0	0	0	0	0	0	0	0	0	0	0	0	0	0	0	0	0	0	0	0	0	0	1	1	0	0	0	0	0	11.6287	29.1995	0.072172	2
AT1G48820	Terpene_synth_C Terpene_synth	AAAGTTTGTTATTTCTCATTAAAGGATAAAAATGATTTACAGTTTATATACTAAATAAGATTACAAATATTAAACTATATTGTATATGTATATGAACTATACACTATACTCTAATACCCTTCCCTCAATTCGAATTATTCAAGAAGGAAGAAAAAGACTTGAAAAAACATATCGAGACATGAGCATCTTGAACTTTTTGGAAGGAAGAGCCTTAATAAACAAGTCAACTAGCTGGTTATCAGTAGTGACATGCATCAGGTTCAGAAATCCAGTTCGTAATCAATCTCGAACTATGTGGCAGTCAATCTCAATATGCTTGTTCATGAAAGATTGAATTTGAAGCAATCTGAATTGCAGCTGTGCTGTCAAAAAATAGATTAGTAGGACCAATAACCTTAA…	0	0	0	0	0	0	0	0	0	0	0	0	0	0	0	0	0	0	0	0	0	0	0	0	0	0	0	0	0	0	0	0	0	0	0	0	1	1	0	0	0	0	0	7.3535	23.7793	0.077407	0
AT1G49390	2OG-FeII_Oxy DIOX_N	GAGTTTTATGAAGTCAGATGAGGCAATTAAAAAGCAGGAGTTTGCAGATACTCTTCCTAGAGCTTCCATTCAAGACTTGGGAATGATTTTGATGGGTGATGGATTTGAGGTTAGGATTAGTTTTCTACTTTTCAAGTTCTTTTATATGTGTCTGTGAGGTTTGTCTTGGTCTAGTGATAGTAATTTTTCAGTTTGTTTGTTCTGCAGGTGTTTATGAAGGGTCCTTCATTGTATGCTTTTAAAGGTTTGGCTGGTCGATTTGCACCTATTGGAGTACATATAGCAATGCTTCTGATTATGGTGGGTGGAACTCTTAGTGCTACCGGGAGCTTTAGAGGCTCGGTCACAGTTCCTCAAGGACTAAATTTTGTCATGGGAGATGTCTTAGCACCAATTGGG…	1	1	0	0	0	0	0	0	0	0	0	0	0	0	0	0	0	0	0	0	0	0	0	0	0	0	0	0	0	0	0	0	0	0	0	0	0	0	0	0	0	0	0	17.4436	472.97	0.126464	16
AT1G49530	polyprenyl_synt	TTGTAATTTTGTTTTCCCTTTGATAGTTTTGTGTGGAGAAATGCTTATGATGACATTTGCATATATAACAGGTTGTGAAGAAAATGTGGGCGTATATCCGAGAGCACGATTTGCAAGATCCAACGAATAGGCGGAATATATTATGCGACGAGTCGCTTCATTCGTTATTTCGTGTAAAGACAATTAATATGTTTCAAATGAACAAGGCATTGGCAAAGCATATTTGGGCGCTAAATGATGGAGATGGTATGTTCCTTGTTAATTTTACTAGATTTAGGTGGTGGCATCTCGATGAGTTTAAGGTGTTTATAGTTCTTGTGAATGGTTTATCTTTATAGGGTGTTTTAAGAATGTGAAAGAGGAAGATGTTGATGAGACATCAGGGGAAAGAGACGAGAA…	0	0	0	0	0	0	0	0	0	0	0	0	0	0	0	0	0	0	0	0	0	0	0	0	0	0	0	0	0	0	0	0	0	0	1	0	0	0	0	0	0	0	0	21.7533	186.057	0.361338	26
AT1G50520	p450	CAAATGTTGTGAGTCACTTCTGGTTGTTTTTCTACTTATTGCACCATCATTATGTTCATCAGTGAATCGAAAAACATCAAACTTGTTTATTCTCCAGTTTAAGATTTGTTTACACACTCAGTCATGTAGGAACAGTCTCTTACATTAGTTCACAAAATCAAATTGCATCAATCTAAGCAACCTACCCTGAACTAGCTTCTTATATAGAGACAACCACGTTATTTACATTTCCACACCTCTATCAATCAATGCATGGACTTTTTGCTCCTCCATATGCCTAAATGTTTTCCTTCAGGTGGCTACAAGAGGAAACGGTGCAACTACAGTCTCTGCAACGTTGTTTTTCGCTTCAATGGTAATTGGCTTTGTTCCTAGGAGGATCTTTCTTTAGTAGTTTTG…	0	0	0	0	1	0	0	0	0	0	0	0	0	0	0	0	0	0	0	0	0	0	0	0	0	0	0	0	0	0	0	0	0	0	0	0	0	0	0	0	0	0	0	8.61343	153.204	0.0675233	7
AT1G50560	p450	AACGAAGTTTTGAGGATCCAAGACCTGAACTTTGCTAGCCGTGATAGCGGGCAGACTCCTATAATGGAAAAATCATTACTTTTTGGATCTTTTGGCTTTGTCTCAGTTCCTTATGGAGATTACTGGAGATTCATGAAGAAGCTCTTAGTCAAAAAACTTCTCGGGTCTCATTCCCTCGAGCAGACACGGCTCCTCCGTGGGAAAGAACTCCAAACTTTCCGTGCTATGTTGTTTGATAAGGCGACAAAGAATGAGACTGTTGACGTTGGTAAAGAGATGATGAAGCTAACGAATAACAGCATTTGCAGGATGACAATGGGGAGGAGCTGTTCAGAGGAGAACGATGAAGCAGAGCAAGTCAGGGGTTTGGTGACCAAATCACTTAGTTTGACGAAGAAG…	0	0	0	0	1	0	0	0	0	0	0	0	0	0	0	0	0	0	0	0	0	0	0	0	0	0	0	0	0	0	0	0	0	0	0	0	0	0	0	0	0	0	0	7.43012	383.852	0.0632037	7
AT1G50580	UDPGT	TCAAACACACGAATCTATATGCTACATGTGCCACATGAGTAGCTTCAAATTGGTTGCTCATGGTCAAAAATATGATCTCTTACAGTTAAAAATTACGAAACTCATCATCCACGAGTGGGAGTGGTTTTTCTAAGTTCAGTTTCCAGCTTTGCAGAACCGTCAGGCAAGTCATAGAATTCAGCTAAGTATGTCAAAGCTTCAAAGTTGTTGTTGCATACCTTCCACAGTGCAGAAACTTCTCCTTTAGAAACAGTTCCCAAGTTTTCACAAGTCTCAATGAATTCAAGCAGCTTTGAATAGAAAGCATCATAATTCATCACAATGAATGGAACCGGCAATGCAGATCCAATCCTTTCGAGCTGAATCAATGCCAAAATCTCAAACATCTCATCGAGCGTG…	0	0	0	0	0	0	0	0	0	0	0	0	0	0	0	0	0	0	0	0	0	0	1	0	0	0	0	0	0	0	0	0	0	0	0	0	0	0	0	0	0	0	0	11.8589	217.886	0.186861	9
AT1G51210	UDPGT	CAAGACAGGATGCCAAAGCCCACCTGAAGGTCCCAAGCTATGTACTAACAACTGCGGTTTCTTTGGAAGCGCTGCCACAATGAACATGTGTTCTAAGTGTCACAAGGATATGTTGTTCCAACAGGAGCAGGGCGCTAAGTTTGCATCTGCAGTGTCTGGAACATCGTCATCCAGCAACATCATAAAGGAAACCTTTACCGCTGCGTTGGTCGATATTGAAACCAAATCCGTTGAGCCGATGACTGTTTCTGTACAGCCATCCTCTGTCCAAGTCGTTGCAGAGGTAGTAGCACCAGAAGAAGCTGCGAAACCAAAGGGACCAAGCCGATGTACTACTTGCAATAAGCGGGTTGGCCTGACTGGATTCAAATGTCGCTGTGGGAGCCTCTTCTGCGGAAC…	0	0	0	0	0	0	0	0	0	0	0	0	0	0	0	0	0	0	0	0	0	0	1	0	0	0	0	0	0	0	0	0	0	0	0	0	0	0	0	0	0	0	0	16.0531	201.505	0.231244	9
AT1G51410	Epimerase NAD_binding_10 3Beta_HSD NmrA GDP_Man_Dehyd NAD_binding_4	AGACAACGACTAAGAAAGAGACTTTCTCTGCTTTATTTGTTAAAGTCGGCGGTGAATAGTAATGGAGAGACGTAACGAAGCGTTGATGATTAGGAAATCGAAGTGGCAGTACCCACAAGTGGGTTCTCCGACGCCGAGGATTCTTCAGTTGCCACGGAGGCATAGTGTTCGACGAAATGCTTCAAAGGGCTTGAAGACAACAGTTTCTTCGTCGTCTCAGAAGGATCGGAGAGTGAAACTGGAGGTTTTGTTTCATCAAGAGAGGACTTTTGATCGGGGGGCATCGATTGTGATGGTGAATGATAATGGTGGTGAGAAGAAGGATGAAGAAGAGGGAAGGAGAAGAGGGAAAGTTGCAGATGGGAGAGAGATTGGTGTGTCTGGGTTGTCTTCTTCTTC…	0	0	0	0	0	0	0	0	0	0	0	0	1	1	1	1	1	1	0	0	0	0	0	0	0	0	0	0	0	0	0	0	0	0	0	0	0	0	0	0	0	0	0	8.48385	1249.41	0.0963227	4
AT1G51470	Glyco_hydro_1	GAAAAAATAATATCAACATTATAAAAAAATAATTAGAGTTTTTTCGCATATGCCATAATTGGAATTTTTAAAAACGAATATAAATTGTTCAATTCATGAAAAAATATTATAACGGATCAAACATAGATTTAAGAAAATTTTCTACTGAGTACTGGGTCATAATTTGAATATTTGCATTCAATTTCATATATATTATTTTAAAAATTTATAATCTTATATACTACAATAATTAATAACACATTAGATTTTTTTATGTGTATGATATGATTCAATTTTTAATACAAGCTGGAAAATCCTAAAATTGACGGGTTTAAATCGATATTAATACAAGATGGTATACTACAGGTGAAACTCTAAAATTAACAATCAAAATACAATTGTAAAATTTTAAATACTAAA…	0	0	0	0	0	0	0	0	0	0	0	0	0	0	0	0	0	0	0	0	0	0	0	0	0	0	0	0	0	0	1	0	0	0	0	0	0	0	0	0	0	0	0	0	0	0	0
AT1G51490	Glyco_hydro_1	GGTTCTTATTTCATCATTCATGAGGCTTTTCCATGCCATTTCAACCATTGCATACAAACCAACTGTGGTATGGATATTCTTCTCCTCTACCTTAGGTACAGGAATCTTATGCGCCACCACTTCAAAATGTTTTTTAGATAGAAGTTCTTTAACTTCTTCCAGATTCTTCATTACCTTTTCACCATAATTGTAGCTTGATATGCAATTCTCAGAACAAAATCCAAACAAACACAATCTTCCAGTTTCAGTTGATTTATCCTCAAGCAGATCCTTGAATCTAGATTCAACAATTTCTACCCTTGAAATCCATCCTTTGACTTGAGCAAGCTGTTGCAAACCTTTATCTTCTTCTATGGAAACTCTTCTTAACAAATCATCTCGTCCATTCTTAAGTTCTTC…	0	0	0	0	0	0	0	0	0	0	0	0	0	0	0	0	0	0	0	0	0	0	0	0	0	0	0	0	0	0	1	0	0	0	0	0	0	0	0	0	0	0	0	7.79045	833.441	0.0823962	2
AT1G51680	AMP-binding AMP-binding_C	TTTTTGTCATTCTTTGGTAAAGAAGCATCACACTGGCTCGATTTAACCACAAACTCCTTCCTCTGTTTTTTGTCATTGATAAAAATGTCATCTTTTTACTATTTCAGTGTGATTAGTGAACAATGAGGAGCTTTTGGTTAGGTTGTTAGCGTTTAAACTTCATTTAGTTTGGTCACATTGCTTCGATTTAGCCACATACTCATCGATCTGTTTTTTTGTCATTGATAAAAATGTTTCTTTTTGCTATAACTTCGATCCTATTAGGAAGCAAAGGTCCCTCTTGCTTTTCCTTTCTTTCGTGAAAAATCGCTTCACTTTAATTCCCTTGTTAATGTTCTTTGCATTTATTATTCACATCCATTAATGTAGTTTTATTGAAAACTTTGCAAATTTTCAGAT…	0	0	0	0	0	0	0	0	0	0	0	0	0	0	0	0	0	0	0	0	1	1	0	0	0	0	0	0	0	0	0	0	0	0	0	0	0	0	0	0	0	0	0	1213.98	10778.8	0.4494	63
AT1G51990	Methyltransf_2 Dimerisation	AATCTAATTTGTTAATTTTTACTGGTTACTTTTTTGGAAATTAATAATGTATTTCGTTTTTGTAATTAAATTAAATTAATTAAAATTTAGATATCAAATCTTATATGTTGATTTTGATTGGTTATTGTTTTTGTTAATTAAAAATATATTTCGTTTTTTAATTAAATTTAATTAATTAAATTAGTATTTGACTTTTTAATCCTTATAAATTAATTTACTCTTTAAAATTTTATTTTTAATGGCATACCTATATAATTACTTACAAAAAGTAAGGTTACATTTAAAATGTACTTCCCAAATAATACAGTAAAATGTTCTTCTAATTATTTTCTACATGTACTTTCTTACAATATATCAGTAAATTTATATGAACGTTTTACTAATAATAAAATTTATAAT…	0	0	0	0	0	1	1	0	0	0	0	0	0	0	0	0	0	0	0	0	0	0	0	0	0	0	0	0	0	0	0	0	0	0	0	0	0	0	0	0	0	0	0	7.8894	49.453	0.126512	1
AT1G52790	2OG-FeII_Oxy DIOX_N	TGTTTGTATATTCCAACTACTTTTTCGATAAGGCAGCGAAGTATACTTGTAGGAACATTCTCCTGCCTAAACACTGAGAAGAATTTGACTCCGTCTTTCTTCCCTTTGTCGTTTGAGAAGCTTGTGGAGCCTATGGATATGCAGAATTACTTCCACTCTTCGGCTTCGCATCCGTTTTATAGTTACTCGAAGTTAGATGATGCTGGTGCTATCCTTGAGAGAAACGAAGAGTTCTCTTTCGGAACTATAATCAAGAAGTCGGTAATGCATTTTCCGAAACTAGAAGACTCTGATGATTTGCTTTCGAGCCTTTCTCTTCTTGCTGAGGACTTGACTTTCCATACACCTGCATTTACCGAGAAACGGGCCTCGGGAACTAATTTCGGCATGGATGTTCTC…	1	1	0	0	0	0	0	0	0	0	0	0	0	0	0	0	0	0	0	0	0	0	0	0	0	0	0	0	0	0	0	0	0	0	0	0	0	0	0	0	0	0	0	0	0	0	0
AT1G52800	2OG-FeII_Oxy DIOX_N	ATGATTTTTACTCGATTTTGTGTATTAGATATGGATCAAGTCCTTGTTGTGACGTACCATGCAAGTATATATGTTTTCTTGAGTAAGATTACACTTATTTTGTCACTTTAAGAGTATTACATTCCGCATTTATGAAGCTTTAAATAGTAGATACATTCATAATAGAAGCGGTTCAAAAACCGCAATAAGCTTTGATAGGGCACTCTGATTTGTAACCCGTGTCGGTACGGTAGAATCGAAGAAGACCAAGATGATCAAATGGCTTATACATGAGAGGATGTTGATGATCAATAAGCTCTTCTGGTACTTGAAGAGTTCCATTGTTGAATGCAAACATTCCAAGAGAGTATCTGTCTGTTTCACCGCTCACAAGAACTTGGTGTCGTGGAGACCAAACCC…	1	1	0	0	0	0	0	0	0	0	0	0	0	0	0	0	0	0	0	0	0	0	0	0	0	0	0	0	0	0	0	0	0	0	0	0	0	0	0	0	0	0	0	4.39427	135.85	0.11306	6
AT1G52810	2OG-FeII_Oxy DIOX_N	AGCAATGACAGGATACGTTCTTGTGAACATAGAGTGACAATGGAAGGAGATAAGACGAGGTACACTTTAGGTCTTTTCTCGTTTCTCACAGACTTGGTTTCCATTCCTGAGGAGCTTGTGGACGACAAACACCCACTTATGTATAAGCCATTCGATAACATCGCTCTCATAAACTTCTATACAACCAAAGAAGGGCGTGAAGCAAACTCGACTCTCAAAGCATATTGTGGTATCTAAAAAGCATCTGTACAGCCATATGATTGATTAGGTTGACAATATTTTTGTTTGAATGTGTATCTTATTGGTTCCCTACTTGCATAGTCAACTTTTAATATCATATGAAAAAAGTTTTTACCTCTTCTAGTGCTTATATATATGTACTAAGAGATAAAGAGGTTG…	1	1	0	0	0	0	0	0	0	0	0	0	0	0	0	0	0	0	0	0	0	0	0	0	0	0	0	0	0	0	0	0	0	0	0	0	0	0	0	0	0	0	0	5.09494	44.9472	0.125705	3
AT1G52820	2OG-FeII_Oxy DIOX_N	AAAGATTAAAGAGAGTCTTGTCGAAACCATAAATGTATCAAACTCTAGTAGTCTTCAAAACGTTATATTATAAACAAATATATAGAGAGACATCTAAAACAGAACAAGTTTCTAAAAGGGAAAATGGTGAGTTTGGAAACCACTCTTGCTCTTCAGCTCCCGGTTATCGACTTCACAAGTCGAGACCTAAAACCGGGAACTATCCAATGGGACTCGGTGAGAGCCGATGTCCGGAGAGCTTTAGAAGAGTATGGATGCTTTGAGGCCTTGTTCGATAAAGTCCCTCTCGAACTTCGAAAGGCGGTTTTCGATGCTTCTGAAGAGGTTTTCCAACTACCTTTAGAAACCAAAAAGAGAGTTGTGTCAAAGAGAAAATACAGAGGATATGTGGGTCAAATC…	1	1	0	0	0	0	0	0	0	0	0	0	0	0	0	0	0	0	0	0	0	0	0	0	0	0	0	0	0	0	0	0	0	0	0	0	0	0	0	0	0	0	0	5.20872	1807.32	0.0723816	6
AT1G54220		AATAAGAAAGAAAGAAAAAGCTTTGAAGAAGGAAGATAAGAACCAGACATAAGTACATAACCTTGGCTAGGGTTATTGTCTGGCTTACAATACATAGATCTCCAAGAGTTATATATCACATTTCGATTGTTTAAATGTATACACTGACTTATGTACAAAGCAAACCAAATTTTGATTCTAAAAAGACTAGCAGTACACTCTCTTCGAAACCGAAATTCTCTTCATCAAATTGAAGTTTTTTTAACTTGTTGTGGAAACAGACTTAGAAGCTAGCTGTTTTCCTTTGAAACTCAGAAAGAATATGCAATCTGTAGCAAGACCCTAGCGACCCGAGAAAACAAGCACAAGCACGGTGATCACAAGTGCAACAGAGAATATCAAAGCCTGCATACAATTTTT…	0	0	0	0	0	0	0	0	0	0	0	0	0	0	0	0	0	0	0	0	0	0	0	0	0	0	0	0	0	0	0	0	0	0	0	0	0	0	0	0	0	0	0	148.855	438.235	0.33539	62
AT1G55290	2OG-FeII_Oxy DIOX_N	AGAACTCTAGCATTCATATCACTAATCCCTGAACCAAACAAATTACTTGTCTGTAGCTTAACCTTATAAAGAGATCGAGATTCGCTCACAGTGAAAGATGGATTCCCTCTAAAAACTTTCACTTCTTCTGCTGGTAAGAGACGCAAAGGTCTTGCATAACTCTGGAAATCTGAAAACAGAACCAAAGGTAACATCTTGAACATTCCAATGATTGAATTAACAAAATCAGAGACAAGAAAAATAGTGAATTTGACATAAACTCCAATGATCATTCAGAACCATCACAACCCAATTGAGACAGCAAAAGAATTGAAAGTTCCGAATTTTATCACAAGAGTCGAAAATTGGCGGTTACCTTGATAATCAGATGACTTGGAGCAAATTACACCGAATCGAAAA…	1	1	0	0	0	0	0	0	0	0	0	0	0	0	0	0	0	0	0	0	0	0	0	0	0	0	0	0	0	0	0	0	0	0	0	0	0	0	0	0	0	0	0	4.6763	42.7769	0.0605143	1
AT1G55320	AMP-binding	ACCTGCCAAGGGATTATTATACCGGGTGAGCATGTTTTGTAAATAGGACAACCAACACTTGATTTTTACTTATGTTCTGATTAGAAAATATCCCTATTTTCACATCTTCTTTCTTGATTTGTTTACTACGTTTATCTGCCTTTCCTTTTTCTTTCGGTCATCTCTTTGTGTCTTCTCATGGATACTAGGGCCTTATGAGAATCTTCTTAAAAACTGATTTCATAAATTAAATTTAGGCTCCATATTTTTCAGATAGTAATTTTCTGTGACATGACAATAGACAGTGAGCATACTTGTGGTCTTAAACCACTAGTTTTCGGTGTCGTTAGGTGGATTAGTCGTTTAGAATTTAGTACCTGGTGAGACCTCATAGTTTTTAGTCGCTTAAGGAAAAGGATA…	0	0	0	0	0	0	0	0	0	0	0	0	0	0	0	0	0	0	0	0	1	0	0	0	0	0	0	0	0	0	0	0	0	0	0	0	0	0	0	0	0	0	0	0	0	0	0
AT1G55940	p450	ATGTTACTGAAGATGAATTGAAACTAATGCTACGTGGTGCAGAATTAAGTGGGGCTATAGAAGAGGAAGAGCAGGTATGAGTTTGTTATATATGGATTTTCGATGAGTCTATACCATAGACTTGTGATAGTTCACATGATACATATTGCAGGATATGATTGAAAATGTGTTAGAGATAAAGGATACGCATGTTCGAGAGGTGATGACTCCTCTTGTTGATGTAGTTGCAATAGATGGCAGCGGCAGCCTGGTTGACTTCCATAACTTTTGGGTGACCCATCAATACTCAAGGTCTATAAATTTTCACAGCCTTTTTAGTGACCCTTTTTCGTCCATTAGGATTATTCGTTATGCTCAAATGTTTTCTTCACAGGGTTCCTGTTTTTGAGCAGAGGATTG…	0	0	0	0	1	0	0	0	0	0	0	0	0	0	0	0	0	0	0	0	0	0	0	0	0	0	0	0	0	0	0	0	0	0	0	0	0	0	0	0	0	0	0	6.15991	61.6646	0.168428	13
AT1G55980	NAD_binding_8	GATTTGAGAGTTGTTGACTGACCTGAGGCAAATTGTCTCTGTTATTGGGAGCAGATTGGAAATTGGTATTCCACAGGGGATGATGTAGTTGACGTTTAGGCAATGGGGTTTGTTGCATTGGTTGCAGGTTTGAGTGATAACTTGTGACGGTAGGGTCAAGTCCCTGCATAGGATTGGGGTTGTTCCATGGAATTGAATTCTGAGCAACTGCCATTGAGCCAGATGACATAACAACTCCACAGGGATATGGATTACTTTGACCAAAAGAAGCAACGTTGCTCATTGAGTATCCTTATCATGGGAGAAAGCAACTTGTCAGAAACGTACCATTACATGAATTGCATAAAAGAAAAGTGAAAGCGAAAAGAAATAGATAGTAAGAGATAGGGAGAGAGATTA…	0	0	0	0	0	0	0	0	0	1	0	0	0	0	0	0	0	0	0	0	0	0	0	0	0	0	0	0	0	0	0	0	0	0	0	0	0	0	0	0	0	0	0	0	0	0	0
AT1G57770	Amino_oxidase NAD_binding_8 FAD_binding_2	GTGAGAATCCAAAACAACCTCTCAATACAAATTAAAGTTTTGAGAGATCTATCTACTCTCAAGTTTAAGTCCATCTTTGTATAAAATTTTTATAAACTAGAACATTTGATGTTCCATAAATATTTTTTTTGCGTGTTCTTGCTATGAAAAATAATGTAATAATTACAAATAATATTAGTAGGATTTCTCCCAAGTAAACTATATTATTCACCTAATAAACGTTGTTCATCGCTAATTTACCTAAAACTGCAAAACTCTTTGCGTTTCCTCATTTTGTTTTCTTTTCTCGCACAACTAAAAAAAAAGAACATTGGAAGCTTCTTCTTCCTATTCTTCTTCTGCCAAACAGGAATCGGTCCTTCTTTGCGCACAAGCAAAAATCCAAGAGACATCGAGATA…	0	0	0	0	0	0	0	0	1	1	0	1	0	0	0	0	0	0	0	0	0	0	0	0	0	0	0	0	0	0	0	0	0	0	0	0	0	0	0	0	0	0	0	143.456	708.294	0.821208	54
AT1G58260	p450	AGGATTATATAATATCATCCGTAGGTGTAACATCGATCGGCAAGCGCGTATCTATGAATGTCATCATACGGTTTTATATAATAACATCGATCGGCAAGCGCGTATCTATGAATTCACTACAAATACAATTGACTAATCAAGAGAAACACCGCTACAAGTTTATAACAATTTATAAAAGTAAACCATAGTTAGTCAATTTAAATATTAGTCATATTATACTATAAACAATAGAGAATTTGCACTAATAAGAAGATACAAACAAGCCGACGAAACCTTAAACAGTTAAACTACTACCAAGAAGGCAAAAATAAACCATAATATATATAGTCAACTAAGTCTTTTTATTCATTAATAAAATTGAATAATTTACTAGACGAACGTAAATGAAGAATAAACTTA…	0	0	0	0	1	0	0	0	0	0	0	0	0	0	0	0	0	0	0	0	0	0	0	0	0	0	0	0	0	0	0	0	0	0	0	0	0	0	0	0	0	0	0	0	0	0	0
AT1G58265	p450	TAAATGATACTAGTTTAAATTACTTATAAGCAAATGACACAAAATAAATAATTCAACATCAATTCTAATAAGTGATTTGTTAATTAGTTTGTTTAGTGTCAGTTTAATCAAATTGATACAAATTTGTATTAGTTTGCATCACTTCAGAAAATAGATACAAAAATATGTATTTACATCAACTAAGATAACCGGTGTATTCCCTTATTTTTATTAACATCATTTTTAAAAATGATACAAAATATAGATCAATAGAAAGTGATGCTAAGAACTTATTATTAGAAAAAAAACTAACTGAATTAAATAATTTATTGTTATAAATGACACGGAATTGTTATTTCCATAGATAAATAATATTCTTAAATTTATCATTATTCTTAATTTCTTTTTCTCCTCAAAATC…	0	0	0	0	1	0	0	0	0	0	0	0	0	0	0	0	0	0	0	0	0	0	0	0	0	0	0	0	0	0	0	0	0	0	0	0	0	0	0	0	0	0	0	0	0	0	0
AT1G58440	NAD_binding_8 FAD_binding_3	CCTGTTCCACAACATCCTCTCGTCGTCTCTTTAAATCCTGTTTTAATTCCACATACAACGATGTTATAATCAACCATCAATATCGTCTTATAGTGATAACTTGTGAAACAAGAATGGTTTTTCTATGTATTATGTATACCGTATTTGCTAGGGTTTTGGAGCATCTCCATCATAGGGTCATAGACATCAGAGTAAAGGATCTTGCTTCCTGTAAGAGATGCTTGTGTCTGAGGTAAGAGCTTCTGAAGTTTCTGATTGTATAAAACAGAGTCTCTGTTCTCTTGTTCCAAGCAAAACCTTAGGACGTTGCGGAATTGAGCAGTCATTTGAATCGGTAAACATCCCATTGGCGGTAAACCTCCGACCAAAATTTTCCGGCAACCTAGGCTGTAAAGCTCC…	0	0	0	0	0	0	0	0	0	1	0	0	0	0	0	0	0	0	0	0	0	0	0	0	0	0	0	0	0	0	0	0	0	0	0	1	0	0	0	0	0	0	0	290.327	740.741	0.216822	64
AT1G59900		TTAATTCCAACGAGGGTGAAGATGGATCCTTTTTCACATTTTCAGAACGGTATCTGCAACCTGTAAAGCCCCTTGCAAAGCATGTGCCTGGGACACTGCAAGCAAGTGAATGCGACACCCGGAATGATTCTCGAGTTTTCTATGGGAATGATTCACTCTATGTGCTTTTTAGGCTTCATCAAGTAAGTGCTACGAAACAACCTTCTCATGTTCCTCAAATGTCAATTGTCTCAGTCCAAACCGCTAATTCTGCTGATTTTCCAGATGTTGTACGAGAGAATACAATCAGCAAAGATACATTCAGAGAGGAAATGGAAAGCTCCAGATAGCACATCTACTGATTCTTATACCAGGTGGTTTATTTTCTAAGCATCATTGGTACTTTTTAATTGAAAAAAT…	0	0	0	0	0	0	0	0	0	0	0	0	0	0	0	0	0	0	0	0	0	0	0	0	0	0	0	0	0	0	0	0	0	0	0	0	0	0	0	0	0	0	0	1416.98	1910.53	0.10011	64
AT1G59950		GGCTGAGAGCGGAGGCGGCGGCGGTGGAGTGGTCAGCTTCCGTTTGTTTCCTTCGGCGGCGACTTTAACGTCTCTCGTCAAGTAACTCCTCAGACGTTTCACGTCGGCGAGTTTCACCGGTTTTAGTAAAAAATCCTCCGCACCTTCTTCAAGACATCTACAACAGATTTATTGATTAAATTTCCGATCACCAAAATCGGAATCAAAAAAAAAAGATTCCGGCGAGAGATTTGACCTGTCGATACGAGTCATTACATTCTCCGACGACATAATTACAACAGGAACTTCCTTAAAACTTGTCGATTCCTGTTTTTTAAGAAAATCAAGAATTGAAAAAAAAAAAAAGTAACAGAATTTGTTTTTATGGCGGGAAAATTTCAGAAACCTTAATCTTTTTCA…	0	0	0	0	0	0	0	0	0	0	0	0	0	0	0	0	0	0	0	0	0	0	0	0	0	0	0	0	0	0	0	0	0	0	0	0	0	0	0	0	0	0	0	9.43501	33.7661	0.171424	2
AT1G59960		ATGATATGAAAATGATGATTAAGATCATGCAACCCCGAAATACGCTTTTTGTACTTGGCTTGCAGTCCATAGAAGGCTATCAACAGGAGATCGCATGGTTAAATGGTCGGGAGACGTTACAACGGACTGCATTCTCTGTCAAGGTAACCTCGAAACCCGGGAACACCTTTTCTTTGATTGTGGATACACTTCAGCAGTTTGGGCAGCGCTTGTAAAGGGAATTCTCAAATCGAGATATACTTCCAACTGGACCTCGATAATGGACCACCTCGCTCATGCTCAGCCACACCGCGTGGACCACTTCCTCGTTCGCTATGCCTTCCAAGCGACTCTATACACTGTGTGGAGGGAAAGAAATGGTAGACGACACGGTGAGACCCTCAACACGGCCTCTCAACT…	0	0	0	0	0	0	0	0	0	0	0	0	0	0	0	0	0	0	0	0	0	0	0	0	0	0	0	0	0	0	0	0	0	0	0	0	0	0	0	0	0	0	0	151.452	1289.92	0.763936	57
AT1G61120	Terpene_synth_C Terpene_synth	GAACTCAGCTTGTTCATTGATTTAAAACGATCAAATATCCCAAATCTTCATTTCTAGTTTCCACTGGTTTTCTTTGTTTTCGATATCAATTTTAGACACTAAGAGGGTGTATTCAATCTAGTATTTTAAGTGATTTGTGTAATATTTACAAATTATATGTTATTCAAACATGAATTTTAAAAACTCTAATGGAATACAATGTAGTTGAACTAATGATTTAAAAATCTACCTTTAAATCCATTGTTACTGAAAACAATTTGTAGATTTGATTCTTATTAATTTTGAAAGATTTAAGAGGATTTGAAAAGATTTCTTTAGTTAAAAATACAAAAATTCAAATCTCATGGTTTTAGGTGAAATTTGATTTTTTTTTTATAATAAATCATATCAACTTCTCTC…	0	0	0	0	0	0	0	0	0	0	0	0	0	0	0	0	0	0	0	0	0	0	0	0	0	0	0	0	0	0	0	0	0	0	0	0	1	1	0	0	0	0	0	21.3593	940.586	0.377323	28
AT1G61680	Terpene_synth_C Terpene_synth	TTCTTCTTCTTCTGATAATTCTTTTAAAGGCAAGTCCTTTATAAGGTCAGTTTCACTCTTTCTGAATCAGCTTCATAATTCAAAGTTTGTGCATTTGGAATCGTACTGATTCAAAGTTTGTTCCTTTTAGGTTTGATGATGTAACATTTGTGAGGACAAAGGAATCTGCTAGTAAACAGAATGCAATGCAGTCAACTTCAGGATTAGTGGAAGCAATTATACTTGAGGTAAAAGACCGTGATAGAATCGGTGGTACTTTTCTCAAATCCGAAGTGATTTGTTGCACGCCGGAGCTAGCTGATACTGGATCTTGTAGTCTTGGGGAAGTTATCATTAAGAGAGAGTCTAATGATGTTGAGTGGCCAAGACAGATCAAGACATTCTTTAAAGGGAATAAGA…	0	0	0	0	0	0	0	0	0	0	0	0	0	0	0	0	0	0	0	0	0	0	0	0	0	0	0	0	0	0	0	0	0	0	0	0	1	1	0	0	0	0	0	8.80916	18241.4	0.190655	17
AT1G61720	Epimerase NAD_binding_10 3Beta_HSD NmrA GDP_Man_Dehyd NAD_binding_4 Polysacc_synt_2 KR	AAAATGGTGCAGCACTCAACGCACCAATAGAACACTTTTGTGTTTGTGTCTCTTAAATTACGTTCACATACTTCGCACCAATCTTTTTCACGGACCTCTTCTTCCCATATAGCTGTGAGAAAGTGTTTGTCATGTTCATACCTTGCTCTATAGGGTAATGTAGCACACTTCATACAAACAATAAAATCACATTTGATGCAATTTAATTGATTATGACGTTCTGTTTTGCATACGCGACATATGAGTTTTCCGTCTCGGCCTACAAATATGAACAATGGATGTTTATGACCTTGGAAACAAAACGGCTCAGCAATTGAAGCACATTTTACATCTAGAGTGAAGATACATCCCCTTATGCAACACTCATAGACAAAGCCACGACAACCACGATTACAAGAA…	0	0	0	0	0	0	0	0	0	0	0	0	1	1	1	1	1	1	1	1	0	0	0	0	0	0	0	0	0	0	0	0	0	0	0	0	0	0	0	0	0	0	0	6.52268	4042.56	0.0391228	9
AT1G61810	Glyco_hydro_1	TTCACATAAATTTTAGAGTATTAAATCAAATAGCCTTTGTAATTTTTGAGTAAACTAAATGACGGTCTTTTTTTACTCAAAATCAATTACAACCCTTTAAAATATCCTAAAAGCTTTGTTTTAAAAAAGAAGATAAATTATCACAACAAGAATATAATCTAACTCACTACAAAATGTAAGGCCAAAGAAGAGATACGTTCACTGATTGGACGTGATGGAGAGAGCTCACATCTCGTCTGGCCTTATCATCATCGTAATCTATTGAAGATATATATATGGTAAGACAAATTAACTTTACTCACGGATTCTATTCTTTTTACCCATTCTCGGTTTTGTAACGAACGACGAACCACCAACTAGACAACGAAACGTCCCACTTGTTTCCATTAGTTAAATTTG…	0	0	0	0	0	0	0	0	0	0	0	0	0	0	0	0	0	0	0	0	0	0	0	0	0	0	0	0	0	0	1	0	0	0	0	0	0	0	0	0	0	0	0	29.9039	2891.11	0.385989	42
AT1G61820	Glyco_hydro_1	TAAAGAAAGTCAAACTAGGAAAGAATTTATGTAACTTCGTTAAATGAATGATTAATGGTTTTCTTTACCTTAAAGTGAATGTTTAATCAGTGTTACGCGCCATACGGAAGTAATTGTCTAATCTTGCACAATCATTCAACACGTTTTCAAAGAAAACTTTTTTTGTTCTCTATGATGATAATAGTGTTAAATCAAAAGTAGTACAAAAGTAAACTAAACTTATTTTAGATTAAAAATCACCGAAAAAACTAAACACGCGTTAGAAAGCATTTGACATCACCTCCAAATTTAATTTCACGCAAGCAAGCGTTTCTAAGATATGGATTCTAAACGCTATATCACTGTTTTTTGTAAGATAAATTCTTCTTAATTTTTTCAATAAAAAAATTTAAAATTAAA…	0	0	0	0	0	0	0	0	0	0	0	0	0	0	0	0	0	0	0	0	0	0	0	0	0	0	0	0	0	0	1	0	0	0	0	0	0	0	0	0	0	0	0	40.4367	1541.12	0.563022	46
AT1G62540	Amino_oxidase NAD_binding_8 DAO FAD_binding_2 FMO-like Pyr_redox_2 FAD_binding_3	TGTTTCCTACATGATGACTTTTGAAGAATCCCTACAAGACCAAATTATTGATGTAGATTGATCACCTACACAAAGTTAATGTATAAGACTTTTGTAGGAACCATATATGGTTAAGATCTAAGACCATGTTATTGATGGTTTTTGTACCAAAAAACGTCAAAATCGTTTATTTTTGTAATTTTATCCTTCACGTCCAAAAAATACAGAATAATTATATGAAATCAATATATGTAAAGTTGTTAAAATAGGCTATATACAATACCGTATTATTTTTTTACTTCATATGATTTTGCATTTTTTCGACATGAATGGTAGTTGAAAAATTGTTGATTTTAAGATTGTTTTTTTTTTTGCATAAAACTCTATTATTGATGGATAAAGTCAGAATTTGATTTTTCT…	0	0	0	0	0	0	0	0	1	1	1	1	0	0	0	0	0	0	0	0	0	0	0	1	1	0	0	0	0	0	0	0	0	0	0	1	0	0	0	0	0	0	0	47.3501	301.557	0.548263	48
AT1G62560	Amino_oxidase NAD_binding_8 FAD_binding_2 FMO-like Pyr_redox_2 FAD_binding_3	AATTGCATAATTATATGGGACTTTACATTTACTTCACTGATGTACAAACTGATTTGGTATTTTGGTTTGTTTTCTGGTCGAGCAAGTGCATGCAATACTTTTCTTGTGCCAAGTGCAACAACCATCAAAATTCAAAGTTTCTCTGCCACAACTTGAACTTGCTTTAGGTGCAACTGTGCAAGATCTACTAATCTCACGTCACGCCTCTACCCTCAAATCTTTGCAACTTCGGTTTTATAGATCTGCTTCTTTTTGTACGTTTCTTTGATTAGCTGATCTCCAAATTAACGAAATAAATGGTTCGGATTTGTTACTCCATTTACGGATTACTTGGCAAGAAAATCCTTAATTTTTCTTCGCTTCTTCCTCCTCTCATTTTTTTTTTCTTCACTTTGACAA…	0	0	0	0	0	0	0	0	1	1	0	1	0	0	0	0	0	0	0	0	0	0	0	1	1	0	0	0	0	0	0	0	0	0	0	1	0	0	0	0	0	0	0	189.119	2922.34	0.799484	54
AT1G62570	Amino_oxidase NAD_binding_8 DAO FAD_binding_2 FMO-like Pyr_redox_2 FAD_binding_3	TTCTTTTTTAATAGATATACAGATAAACGCATTTATCATATTTCATAATAAAGTAAAAACGATTATGATCGGACATACAAGCGAAGTAAGTAAGTGTGATTATTAACAAACAAAGAGTTGATTGAAAATTCAATTGTGGCTGTAAATAATATGTCAGTATAAAACATATCAATTTTTAACTCATTATTTTTAAGGGTTAATATGTTAAGTGATCAAAACAAATAATTTAATATTTCTTATTGATCGATAAATTAACCCTTACTATTTTTAGAATTTTTTACTTTTTATTTTCAAATCTAATAATCATAGGAAAAAAAAATAACACACAAAACAACAAAAAATTTCCAAACATAGATCGACTAAAGAAATTTCCCCCTCATAAATTTCTTCCGCATGTAC…	0	0	0	0	0	0	0	0	1	1	1	1	0	0	0	0	0	0	0	0	0	0	0	1	1	0	0	0	0	0	0	0	0	0	0	1	0	0	0	0	0	0	0	95.3746	2860.51	0.503196	59
AT1G62580	Amino_oxidase NAD_binding_8 DAO FAD_binding_2 FMO-like Pyr_redox_2	TGTTATAACCAGGGTCTACAATTCTATATGTTTGAAGTCCAAAGCAAATGGGTTGCTGCAGTCTTGTCTGGACGAGTTACACTTCCTTCGGTAGATGAAATGATGGACGATCTTAAGTTGTCGTATGAAACACAAGAAGCGTTAGGTATTCCCAAAAGATATACACATAAGTTGGGTAAATCTCAGGTACGACATTTTTTAGTTACGAATATGCTATGGTAATATATATCAACTTGAAAAAGAATATAGTTTCAATAATAAATTTTGTGTCTTTTAGTGTGAGTACCTCGATTGGATCGCAGACCTGTGTGGATTCCCACATGTTGAACATTGGAGAGATCAAGAAGTAACTCGCGGTTACCAGAGACTTGGTAATCAACCAGAAACTTTCCGTGATGA…	0	0	0	0	0	0	0	0	1	1	1	1	0	0	0	0	0	0	0	0	0	0	0	1	1	0	0	0	0	0	0	0	0	0	0	0	0	0	0	0	0	0	0	0	0	0	0
AT1G62600	Amino_oxidase NAD_binding_8 DAO FAD_binding_2 FMO-like Pyr_redox_2	GTATTATATGTACCACTATTTGGAAGAGGCCCGTCTTCTTTCATTTTTTTTAGCAAGGCATAAGCTTCCTGTAATAGGCGTTTACTACACAAGCCTGAGATCATGGTATTGTAGGTTACAACATTAGGCTTCACTCCTTTAAGGCTGAGGCTACAAAATAGATCCCACCCATCATCCACCTTCCCAGCCTTGCACATCCCTTCAATCATAGTAGTATATATGTAAATATCAAGTTTTATCTCACTCTTTTGCATATAGTCGAAAACCTCCAATGCTTTCTCTAGCTTCCCGTTATTACAGAGTCCATCTAACAAAATGCTGTATGTCATTATATCAGGAGGTACACCATCAGAAACCATCTGTTTGAAAACCTTTTGGGCATTATCACAGTCGCCATCA…	0	0	0	0	0	0	0	0	1	1	1	1	0	0	0	0	0	0	0	0	0	0	0	1	1	0	0	0	0	0	0	0	0	0	0	0	0	0	0	0	0	0	0	0	0	0	0
AT1G62620	Amino_oxidase NAD_binding_8 DAO FAD_binding_2 FMO-like Pyr_redox_2 FAD_binding_3	ATTGCACTGGGTATTCATTCTCTCTTTCGTTTTCGTTTTGAGTTTTCTGGTTTTCTGTTTAAAAGTGTGCTTGTTTAACAAAGCTCTGTACTTATCGTAGGTATAAGTATCACTTCCCGTTTCTTGAAACCAATGGAAATGTTACTGTAGACGATAACCGTGTCGGGCCATTGTACAAAGACGTATTCTCTCCAGCCTTTGCGCCGTGGCTCTCCTTCGTTGGGATACCATGGAAGGTATACAGCTCTAAATTGCTCTGAATCAGTTTCATATGTTTCCTTTAGCTTTTTAAGCTGTTGAAATAATCTGTAACAAATTCATTTTTCAGGTTGTACCTTTTCCTATGTTTGAACTGCAAAGCAAGTGGATCGCTGGTGTTTTGTCGGGTCGGATACCGCT…	0	0	0	0	0	0	0	0	1	1	1	1	0	0	0	0	0	0	0	0	0	0	0	1	1	0	0	0	0	0	0	0	0	0	0	1	0	0	0	0	0	0	0	0	0	0	0
AT1G62900	Methyltransf_2	AGAGTAGACACTTTCTCTATGTTTTTTTACTAAAATACCCTATTAACTAAACTACTCTCTTAATCCTTAATCCACGTTCTCTCTCTCTCTCTTTCTTTCTCTCTCTCTTCATCTTTGTAAACAACTTTAGTTGCGTCTACTTCAATGGAATTGTTCAAAATAGACAGTTCTCAAAAAAAGTTATTTGTTGGATGTTCAAAATAGCCGATCTCCTTATAATTATTTGTTGAATCCACTCACTCATTTCTTTATTTTAGTATTTTAGATGCTATGGAGTTCTTCTTTCAGTTAAAGGATTTGGTATTCAAATTTTGCAGAATTTGAGATTTCTATATTGTAGAATTACTCGGATTGTTGTGAGATTATGGATTGATTGGAGAGTTCGATATTTTATTCGTT…	0	0	0	0	0	1	0	0	0	0	0	0	0	0	0	0	0	0	0	0	0	0	0	0	0	0	0	0	0	0	0	0	0	0	0	0	0	0	0	0	0	0	0	0	0	0	0
AT1G63140	Methyltransf_2 Dimerisation	TAAAAGCCTTGTTTCAGATTTTTTCACACACATTTAAAAGTGTTTTAAGTTTATCTTATACCTTTAAGTACATTTATGATTTTTTTTTTCTCCTATTAAATAAGCTGAAAGATTATAGATAAATGGTTTTGTTTTATTAAAAATGATGCATTGAAAATATAAAAGGACATTTTATATATAGATACTACATGATTAGGCCGATGGAACCAAAGATGAGCGACTCTTCTTGTAACATTGTGTTTGCTACGCAATGCTCGGTTTTTTTTTTCTTAGATCGAGACTTTGCCTGAGATTCTGGTTTTCTTCGATTGTGAAATCATATATGTCTTGCCTTCTCATATAGGTTCAACATTGACCAACAAAAACTACGGGTGGTTTAGTTTTTTTTGGGTGGAGAGT…	0	0	0	0	0	1	1	0	0	0	0	0	0	0	0	0	0	0	0	0	0	0	0	0	0	0	0	0	0	0	0	0	0	0	0	0	0	0	0	0	0	0	0	0	0	0	0
AT1G63340	Amino_oxidase NAD_binding_8 DAO FAD_binding_2 FMO-like Pyr_redox_2	TAAACTGTTGAGTGCCATTGCTAAGATGAAAAAGTTTGATCTTGTCATCTCTCTAGGTGAGAAGATGCAGAGGTTAGGAATTTCACATAATCTATATACTTACAATATTTTGATCAACTGTTTCTGCCGACGCTCTCAAATCTCTCTTGCTTTAGCTCTTCTTGGCAAGATGATGAAACTCGGCTATGAGCCCAGCATTGTCACGCTTTCTTCTCTTCTCAATGGATACTGTCACGGTAAGAGGATTTCAGATGCTGTAGCTTTGGTTGATCAAATGGTGGAAATGGGGTATAGACCTGACACAATCACATTTACAACTTTGATTCATGGGCTTTTTCTCCACAACAAAGCTTCTGAAGCTGTGGCGTTAGTTGATCGAATGGTTCAAAGAGGCTGTCA…	0	0	0	0	0	0	0	0	1	1	1	1	0	0	0	0	0	0	0	0	0	0	0	1	1	0	0	0	0	0	0	0	0	0	0	0	0	0	0	0	0	0	0	0	0	0	0
AT1G63370	Amino_oxidase NAD_binding_8 DAO FAD_binding_2 FMO-like Pyr_redox_2 FAD_binding_3	GTTGAGCGCCAATGGTAGGCCACAACATTTTTTCGCAACTATTCTTGCAAGTTGGGGGATCCCCGGATCGCTTCCAAGTGTTGTTTGTCCAACCTTCTTTTGGAACAAATCAAATGCCACATTCTCTTCCAAGCATTGGACTTCCATTGGATGTTCGACCCCCATGCGTGCACATACCTCTTGGGACCGAGTCGTAAATGCCAATTTACGTCCTTTTTTGGTTCTTGGATCCGGAACTCCGATCTCAGCTAAATCCACCTTTTCCCATATGTCATCTAAAAACAACACAAAACTCTTTTCCCTCAAGATATTGTATAAACAAATCCCCTTTTGACTTTTATCTTTCTGTGTCCACTCATCTCCACCAAGACCAAGCTTTTGAGCGATTTCATCTTGAAC…	0	0	0	0	0	0	0	0	1	1	1	1	0	0	0	0	0	0	0	0	0	0	0	1	1	0	0	0	0	0	0	0	0	0	0	1	0	0	0	0	0	0	0	0	0	0	0
AT1G63390	Amino_oxidase NAD_binding_8 DAO FAD_binding_2 FMO-like Pyr_redox_2 FAD_binding_3	TTCCAATACCAAATTCCTCTCTTTTTTTTCAAAATTTTTTTAACTCAATCTTTTTAACCAAAATATTAAATTTTATCATTTGAAATTATTAATAATATGCAACGAAAATGTTTTTTTTTTATTGTTTAATATTCAACAACCTTTTGGTAAATAAGATAATTTGACAATTCAAATTTCTTTTAATGTATACGAATTTTCAATTTGAATCAAAAAGAAATATCTACTAAAAACACAACAAAAAATATCAATATCTCACAACATTTTTGAGAATTAATTAAAAATACTTTTTTTAACATAAATATAAATATTTTAATAATATAAAAAATGTACTACTATATATTACCAGGAATTTGAGCGAGACGAGGTTCAACATAATGTCCATTACAAACAACAACAGCA…	0	0	0	0	0	0	0	0	1	1	1	1	0	0	0	0	0	0	0	0	0	0	0	1	1	0	0	0	0	0	0	0	0	0	0	1	0	0	0	0	0	0	0	0	0	0	0
AT1G64910	UDPGT	ACCTGATTTTTTCCAAAGTTTTGAAATTAGATTTTTTTTCCAAAATAATTATGCTTGAATGGCACGTTTTTGAAAGAAAAAATATATATATAACCGGTACGTATAAGCCTAAAGAATTTGGCTACACCACACGTCTAGAAATGTACGAATAGAGAGTGAAGTGAACGACACATAATAAAACCAAAGAATGGAGATATGGTTACTCATATTGGCCTCTCTCTCCGGATCTCTCCTTCTCCATCTCCTCCTCCGCCGCCGTAACTCCTCCTCCCCTCCGTTACCTCCTGACCCTAACTTCTTACCTTTCCTCGGAACCCTCCAGTGGCTCCGGGAAGGCTTAGGTGGCCTCGAATCCTATCTCCGCTCTGTCCACCACCGTCTAGGCCCCATCGTCACCCT…	0	0	0	0	0	0	0	0	0	0	0	0	0	0	0	0	0	0	0	0	0	0	1	0	0	0	0	0	0	0	0	0	0	0	0	0	0	0	0	0	0	0	0	12.6086	74.9114	0.127379	6
AT1G64920	UDPGT	TTATTGTAGTATTTCATTCACGCTTTGTCTCGCTGACAAGATTCTCCAAAGTGTCAACAAATTTATCGGTGTAACCGGTTAATAATCCATCACTAACCAAAACCTCCTTCAATTTGGAATGGTTCCTTCTCACCAGATTCCCGATCTCACTAGCTTGGTCCATCACAGATGTGATAGCAACACTCAAGCTCTCCTTCGAGAACCATCCTGTTTCTTCTCTTTGCACTTCAACCGAAACCTTGAGTTCTTCGGTCATCAATCTTGTGTTGAGAACTTGATCAGCCAAAAATGGAAGCAAAACTATTTGGCAATCACTCATTATAGATTCCCACATTGACCCGAATCCGCAATGACTCAAGAAGCAGCCTACTGATGGATGAGCCAATAATAACGGTTGTT…	0	0	0	0	0	0	0	0	0	0	0	0	0	0	0	0	0	0	0	0	0	0	1	0	0	0	0	0	0	0	0	0	0	0	0	0	0	0	0	0	0	0	0	11.3124	162.121	0.13698	9
AT1G65060	AMP-binding AMP-binding_C	GAGATAGACAAACACATCAATGGGTGGTGTTGTCGATGAGAGGCATTCCACATACATTGAAACAAAGCCCCTTCCATTGTCAGCTTCGTTTCCTTTCGGGTAAACAACCAATCTCCTGATTTTTACAAAAAAGGCAATATTTCTTAGTAATATATGTTGCAGTGAAGAAAGATGTGAACTTTAGCTAAGAAAGATGTAAACTTCATGATGTAAACTTTAGTGAAGAAATATGTAAACTTCATGATGTAAACTTTAGTGAAGAAAGATGTAAACTTTAGCGAAGAAATATGTGAACTTTGGCGAAGAAAGATGTGAACTTTAGCTAAGAAAAAGATCACATACCAGTTGTGTCCACCGGACGAGAAAGGAGGGGATTCGTATTTGTCGTTAGCAAGCTGA…	0	0	0	0	0	0	0	0	0	0	0	0	0	0	0	0	0	0	0	0	1	1	0	0	0	0	0	0	0	0	0	0	0	0	0	0	0	0	0	0	0	0	0	180.364	2794.58	0.850192	56
AT1G65670	p450	GATGAGTAGTCCATACCTAACCGTTCCTGTGCTACCACCACCAGTTGTTCTAACACGCTTTTCAACCTTTGCAAAATCCATCTGCCTGCTCTCATCAACCTTGGCTTCATCAACCCTTAAGTCATCTTCGTCTTCTTCCCCATCACTATTTGCATCATCACCTTTTTCATTATTGTTTTTCTCCTCAAGTTTCTTAAGTTGCTGCTCCTTCAAGTACTTCTTTCGTGCATCCTCTTTTGCTTCATAAAGATCTATCACACGATGGTAGGTCGAAGGATCATAACCATTCCATCTGTCCCTCTTGCCATCGTAGTCAAGTTCAAAACTTTCAATTTTCTCATCAGGTGCAATGTTCATGTTTGTGTACTTCGCCCCAATCTTACGAGGCCTATCCATACA…	0	0	0	0	1	0	0	0	0	0	0	0	0	0	0	0	0	0	0	0	0	0	0	0	0	0	0	0	0	0	0	0	0	0	0	0	0	0	0	0	0	0	0	10.3446	1186.33	0.137956	7
AT1G65880	AMP-binding AMP-binding_C	AGAATAAAAGTAGCGGAAAAAAACAAAAAGAATTACAGAATATGCAGACAATAATAATAAATAAAGGAGAAAAACGAAAAATTCAGAGTGAAAACAAGAGAAAAAACACCGATTCCAAAGTGTTAAACTCGAAAATATCGGTTAAGTTTATTGTTCAAAAGAAATCTATGGATGGTACAAGCAATATATATATTTGATATGCATCAATAAAGATTAGACAAGAAAAAGGCGAAGTCATGTGGTACATATGCTTATTATGACATTATAAATATATCGATCTGATGAGTAACTGGCAAAGTCATATAATGATATTAGTCCCATATAGGTATGAGAAGGTAATGGAAATTTCTTACGACGTCGTATCGGGTGATGTTTAGAGAGAGGAGAGACGCAGCAAGA…	0	0	0	0	0	0	0	0	0	0	0	0	0	0	0	0	0	0	0	0	1	1	0	0	0	0	0	0	0	0	0	0	0	0	0	0	0	0	0	0	0	0	0	8.17155	2156.83	0.125522	7
AT1G65890	AMP-binding AMP-binding_C	ATATGATTAAACAAATAAACATAATAAATCTTGTTATCACAACTATAGTTTTATCCAGATGGGCTTAAATTTATAAATATTGAACTCCAATAATGTGACATACCACATCGTTCTTGGAGATGTTAAGAGAGATTAGAGAAGCGGCTAGACGACAACAACGGTCATAGGTCTGAGGCCAAGTGAAACGAGTTTTTCCGTAGATTATTGAAGTTCGATTTGGATAACACTCTGAAGCTCTCTTCAAGAACGTCATGGGGGTTAGAGGAACATTGTTTGCTTCACATAATGCCAAATCATCCATCTTCTTCTTCTTCTTCTACTTTGTGTAATGTGTTAAATGAATGTTGATGTGAGAGAAAAGGGATGTGCAACGATATAGTATATAAAGAAAATTAATGA…	0	0	0	0	0	0	0	0	0	0	0	0	0	0	0	0	0	0	0	0	1	1	0	0	0	0	0	0	0	0	0	0	0	0	0	0	0	0	0	0	0	0	0	14.3976	104.092	0.171609	12
AT1G66020	Terpene_synth_C Terpene_synth	AGAATCTACAAAGATTAATCAAACACACAATAAACTTTATAGAATTATAATGAGTAGAACAAAAGAAATAGTTATATGAACTCGTTTTAATTTGCATAATTAAATTATTTTTTTTAAATAATGTTAAATTAGATTTAAAGAAAAACTAACGTTTTTACAAATAGTGTTATGTGTTTGATACAAACAAATTGAAAAACATAAATTTTTTGAGATTTCTTGTGATTAAACTTGATTTTGGAGCCAACCATGATAGCTAGCGTCGTATCGTCGATCCTGATTTCGTATTTGCTTATCAATTCACTGCTTATGACGCATTCCGTTTCTTTCCCTCCAAACAGTATAAACTGTGGCTTGAAATAAATATTTCATGGAGAACCTCTCAACATGATCGCTTCGCGA…	0	0	0	0	0	0	0	0	0	0	0	0	0	0	0	0	0	0	0	0	0	0	0	0	0	0	0	0	0	0	0	0	0	0	0	0	1	1	0	0	0	0	0	6.9983	276.588	0.0868637	8
AT1G66270	Glyco_hydro_1	TTCAAAGCGTCTGACATCTTCAATCCAATAAAATCAAACTAAACCTGAACAAATTGGAGTTTAGAAAATTACAATTAGCTACCACCAACACAATGACAACACACGCCATCAAAATCGAAGGAGATCAAGCAATAATTATAAAATTCAAGCTCAAATACACAAATCAAGGACGGTGAATCATATCCACTGCTCGAATTCAAAGATCTGATTATCGGAACATATGAACCAATAGATTCCTAAAACCTAGAAAACAATTCTCATAAGCGATATCGAGAAAACACGAATCACTGCAAAATTTTAGACGGAAACTCGTAATCGCATCTCAGAAACATAGATCAAAGCCCTAGATCTAGATTCGTAATCGAAAAAGTGAAATCAATCGGAAACATTATACGCGAA…	0	0	0	0	0	0	0	0	0	0	0	0	0	0	0	0	0	0	0	0	0	0	0	0	0	0	0	0	0	0	1	0	0	0	0	0	0	0	0	0	0	0	0	0	0	0	0
AT1G66280	Glyco_hydro_1	GTTCTCTTGATATTAAAAATACAAAATACAAACCAATAGTCAAATAATCAAATAAAATATATTTAAAAATTGCATTGATATTAGTAAAACATCCTAAATAAATCTCTGAAATATCCTATATAATGAATCAGAGTGAGTGTTAAATTTAAAACAAAAATATGAATAAATTAAAGAATAAACGTGGAAGTTTATTTGAAAAGTAAAATTGGAAATTTAAAATAACATGTTTTTTTTTGAAACAAAATAAAAATTCCACAAGAACACTAGTGGTTGTTATACAGAAGGACTATTATTAAATATTTTAAATTGGATGATTTCATTGCACGATATATAAACGTTGAGTTGTTTTTTATTTTTCTAAATCTTGAACGTATAATATTCATCATGCATAAACGTTGA…	0	0	0	0	0	0	0	0	0	0	0	0	0	0	0	0	0	0	0	0	0	0	0	0	0	0	0	0	0	0	1	0	0	0	0	0	0	0	0	0	0	0	0	0	0	0	0
AT1G66540	p450	TTTTTTACCGTGTTTGACAAAAGTCAAATTTCCAATTCACTTTTATTTTAATCGGGCTTTAACGAGAGGCCCATTATTCATTTGTCACAAAACACATGACTAGTTTCAAAATTTATGTGTAGCAGTCCTTAATTTATTCAATATCTCGATGTTTGTTTCTAAAATCAGTTTTGTTGAATCTAAATCTATGTTTTATTTTTGAACTATATAAGGCCCATGTAAGATATAAATATAAAATTTTATTGATATTTTTTGAATTTTGAATAGTAAATAAGTAATCTATACATTTTTAATATTTAATTAAATAATTTTGTTTTAAACAAATTTATGCATTCTATTTTATATCTATTCTACATTTTAATTATACACACTCAATCTTATTGATGATATTTGAATTTC…	0	0	0	0	1	0	0	0	0	0	0	0	0	0	0	0	0	0	0	0	0	0	0	0	0	0	0	0	0	0	0	0	0	0	0	0	0	0	0	0	0	0	0	35.278	2432.15	0.462407	44
AT1G66690	Methyltransf_7	AACGGATATTTGGAAAGCCATCACGTTGGGAAAGATGTTGAGCGAGTTCTACAGCCCCGTCACTGTAATCAGTTCCGGTTAAATCAGAGAACCTAAGCCAGAAAAGTGCAAGGATGATGAGATTAGTAATGTCAAAACAAGAGTAGAGTCTAAACATAAGATTCTGGTTAGAAATGTGTTGGTGTGTAATTGTTCTACATAACTAACAATTATCAGTGATAAAGTTTAATAGCAATACCACATTCAGGACAGTTTGGCTTTCATAACACTGACGAAACAAGCACGAAATGCCTTAGGTATAAAGATATAGTAACATTTTTGTATCACTGCATAGGGGACTTACGCCTCAGAGAGAGGCTGACTTCTGAATTTCTACATTATTTTCTATGGAATTTTTCT…	0	0	0	0	0	0	0	0	0	0	0	0	0	0	0	0	0	0	0	0	0	0	0	0	0	0	0	0	0	0	0	1	0	0	0	0	0	0	0	0	0	0	0	0	0	0	0
AT1G66700	Methyltransf_7	TGATTTATCGCAATTAAATAACATTAGTTTGTAAAATTATCTGTAATCATGTACTTCTAGCAGATTTGTCAATGTAGATCATAGCCTTCAAAGAAGCCATGGATGGCCAATTGTTTGAGAAGAAAGAGTCCAAATTTTTATAATATTTGTTTACTTCTTTTTTTTTTCTCAAAGTTGTATTATTAATAAGGACCAGTAGTCCAGTACCCATATAAGTACACACCAAAATATTTGTTTACTTCAAAAAACAAAATTTACAATTTTATTGAATAAAAACAAAGATTACACGTGATGTAACACGGGTTATGATCTACATAGAAAGTGAAGTACAGTAAAACCTCTATAAATTAATAATGTTGGGACTGCAAAATTTTTTAATTTAAAGAGGTTTTAATTTAT…	0	0	0	0	0	0	0	0	0	0	0	0	0	0	0	0	0	0	0	0	0	0	0	0	0	0	0	0	0	0	0	1	0	0	0	0	0	0	0	0	0	0	0	0	0	0	0
AT1G66720	Methyltransf_7	TGGTCGATTTTACCCTATTTTTAATAAAAACTCTATTAAAAAAAAAGATAATGTTAGTTAGTACTTAATTATAGAATTGTAGGTAATCTTTAAATTTCAAATTATGTACCGTTTGAGCAAGATCACTAAGAGGTTCTCCGATAAAGTCCATTACGATTCCTTTAGGGGTCTCGGACATCTTAATTAACTTCGTCTCTAAGACACAATCCTAAAAGCAACATCAATCCTCCGGGCACGAGCTCTTCAGCTCTAGCATCCATAGATTCTTGGTGTCGATAGAGTATTGATCAAGACACGCATTCTTTACCGCTTGGTTGAACGCGATGCACTGCATGTCTTTGTTCCACAAGGGAGAGTCGCGGTCCATGATCGCTTTGGGTATTTTCGAGGTGAAGTGGA…	0	0	0	0	0	0	0	0	0	0	0	0	0	0	0	0	0	0	0	0	0	0	0	0	0	0	0	0	0	0	0	1	0	0	0	0	0	0	0	0	0	0	0	6.31015	29.3097	0.0760626	2
AT1G66800	Epimerase NAD_binding_10 3Beta_HSD NmrA GDP_Man_Dehyd NAD_binding_4 Polysacc_synt_2	AGTAATTTGACCCAGTCAATTTAGTATTTACATATACAGAGAGGAGACGTGTGTCTCGGAAATTTTTATAGTAGGCTCGGCCCAACCCAAAATTTTTAAATTCATTACAACATTAAAAAAAATTGTTTTGTGCTAAAAAAAATTGTTCTAATCGTCTATTTTACAACTTTATAACGCCCAATCCTAAACATTAAATCCCATATTCATGTTCAATTTGTAACTACAGAGTGTATATTTTCTTTTTAATTTAAATATTATTAAATTCTAAAAACCAAATTTACTTATTAGTAAAAAATTAACCGGATTAGAAAAAAAAAGACCCATATTCAAAAATACAAAACAAAACAAGATCTACAGTACACCAGAAAACACGATCTTCGTCTTCTAGATCCAATGCTA…	0	0	0	0	0	0	0	0	0	0	0	0	1	1	1	1	1	1	1	0	0	0	0	0	0	0	0	0	0	0	0	0	0	0	0	0	0	0	0	0	0	0	0	9.71612	867.577	0.146141	8
AT1G66960		ATCATATTTGGTCATTGTAGCTTTTGTTGATGAAACGTGGAGGCCAAGTTATATATGCTGGAAGTCTAGGGCATCACTCTCAGAAACTAGTTGAATATTTTGAGGTGAATCATCTGTTTGTTTCATCTCTTAGTCATATATATCCGTGGAATTATCTATATCTAGAACGCTACTTGCAGGCTGTTGAAGGGGTTCCAAAGATCAATGACGGATACAATCCTGCGACGTGGATGCTTGACGTTACTACTCCTTCAATGGAGTCACAAATGAGCCTGGACTTTGCTCAAATATTCTCCAACTCCTCTCTTTATCGGTATGCTAAAGAAAATGCTGCTACTAAACCAGAGTGTTACTCTGTCCTTTTAATACGAACTTGATGTTCTTTCTCAGGAGAAATCA…	0	0	0	0	0	0	0	0	0	0	0	0	0	0	0	0	0	0	0	0	0	0	0	0	0	0	0	0	0	0	0	0	0	0	0	0	0	0	0	0	0	0	0	12.4696	275.217	0.234082	15
AT1G67080		GACTATTTGTGTGAATTTTTAATCTAATCATAAGTGTTTTGGTTTTTGAAATGTGAAAAATTAGGTTTTGTCAGTAACGAAAGCATTGTCGATTCAAGCACATCCAAATAAGGCCTTAGCAGAGAAATTGCATAGAGAAGATCCTCTTCTTTACAGAGACAATAACCACAAGCCTGAGATTGCTCTTGCTGTTACTCCTTTTCAAGCCCTTTGTGGTTTCGTAACTCTTAAGGTACACAACTTCAGATCTTTCTCTCTGGTATCTTATTACATTCGGGTTTTAAGTTTTGCTTAGATCTGATTCGATCTAAACGGTTTTGTACCTAAATTGAATCAGGAACTGAAGGAGGTTATCACTAATGTACCAGAGATCACGGAGCTTGTAGGAAGCAAAGCTGC…	0	0	0	0	0	0	0	0	0	0	0	0	0	0	0	0	0	0	0	0	0	0	0	0	0	0	0	0	0	0	0	0	0	0	0	0	0	0	0	0	0	0	0	594.274	2398.4	0.234885	63
AT1G67980		AAACCCGTCATTCGCAAACTCCCATCGATCTGCATCAACTTTTCTAAAACCCTGTAAACAAACACATCCACGAATCAGGCACAAGTCTACTCAAAGATCCAATGAGCCAGATTTACCCTAGATCAACCAACTTATACTATCATAGAGTCTTCAAGATTGTGACTAGTACTAGTTCTAAACACTGTTCCAGATAATAGAAGTTGAACAAAACATCTTTCTTCATGCTTCATAAACCAAATTCATAATCAATCTTCTCTAAAACCTATCCACACGTTGTAAAAGCAGAGAAAAAATGAAACTTTGCTAAATACAATCACACCATGTAAGAGTAAGAGACATAACAAAGAAGATCCAATTGTACAAAATTGAAAAGAGAGAGGAGAAGAGAGGACTAACGTA…	0	0	0	0	0	0	0	0	0	0	0	0	0	0	0	0	0	0	0	0	0	0	0	0	0	0	0	0	0	0	0	0	0	0	0	0	0	0	0	0	0	0	0	16.7551	543.204	0.375259	21
AT1G67990		ATATTTCAACATTTGTATGCAACCTTAAGAGAGAAAAAAAATCCTTAAGAAACATAAACGTTAATATATTCGCATCAAGTACTGTCTAGATAATTGATTTTCTAGTCCCATGGTTGAAAAGTCATGGATAAGATCAATTGGTGTGTTAGTCCTTAATTTGGGTCTTATTAGTAGCTCAATTAGTTTGACCAGAAGCCAATATATATATTGACATACATCTCTCGTTTATAACAACGAACAATTTGCACACAACCACGAGACTCAAGAGACATGGCCAATGAAATTCCTACCAAAGGGATTCTCAAGAGCGAAGCTCTAAAACAGGTAAAATTTTCTCTGTTATAAAGTTTGCTGATCTTTAAAACTTTGGTTTTGTCTAGTTTTAAAAAGGAACTTTGA…	0	0	0	0	0	0	0	0	0	0	0	0	0	0	0	0	0	0	0	0	0	0	0	0	0	0	0	0	0	0	0	0	0	0	0	0	0	0	0	0	0	0	0	7.52541	5293.07	0.153418	8
AT1G68040	Methyltransf_7	GAGTATCATTCTCACATGATGATGGTTCAATCATCTGATCAAAACAAAACAAACATAAGCCTTATAGTGCTCTCAAACTAAAAGGAACTTCAAAGCAAAACTTATATAATACCAGTTCCAAAGCACATTTTGGTAGAGAAAGAAGCTTGTGTTTGATAAAAGGTTGAAGATTCCACTTCGTTAAACCCGGTGCACCCGGTTTCAGTTCCGATAACGGTATCTAGAAAACGAAGAATCAAGCAATCTAAGTAAGATCAAGAAACCACATTGAAAAGGAAATGAAAGATTAGTACCTCATCTAAGATACATTGGAGTACATATTCACAGCTCTCAGAGGAATCAAACTCGATCATTGAGGTAGTAGTAGTAGTAGTAGTAACAGAAACAACATGAGAATCA…	0	0	0	0	0	0	0	0	0	0	0	0	0	0	0	0	0	0	0	0	0	0	0	0	0	0	0	0	0	0	0	1	0	0	0	0	0	0	0	0	0	0	0	4.25588	127.965	0.037382	3
AT1G68270	AMP-binding AMP-binding_C	ATTAACCTCTTGATTTGGAAGTTTAAAGATGAAATGATCGAAGTAAATACGCGCAGCAGATGTCCCCGATATCCTCGCTTTCACCACGAATTTGTCTCCGCTCTGTTCAAAGAGATGAAATGAATATATGGCATAATGTGAGGACAGGAACTAAGTTGAGGAAGAAGAGGGACGTTATTATTACACGTAAAGGTGAAAGGAACTTCATTGTCAACTCTGAAATTGCTAAGGCTTCCCCAGAACGTGCTACTTCGTCGCAGTTGATACCGATACTCTCTAGAAACTCATGTCGACCTTTAGTAGAAATATATTAACAAGCAACAGAATGAGATATATCTTATAAGTAACACACACTGAGCCATACCACAAAGCCATCCACTTCCCAATATATGGCTGAAG…	0	0	0	0	0	0	0	0	0	0	0	0	0	0	0	0	0	0	0	0	1	1	0	0	0	0	0	0	0	0	0	0	0	0	0	0	0	0	0	0	0	0	0	12.1858	57.0917	0.185261	3
AT1G68490		GAAAAAATTATAACTGGAATTTAGGAACATTAAAATGTTATTACAATATTACGGAAAAATCTCTTATACCGATGAGATTTCTCACGGGAGCAAAGGGGACCGCTTGAACGTGGGTAGATGATAACAAAATTAAAATAACTATATGAAATAAAATAAATTATTTTAGTATTTGTGAGACAGAGAAAAATAAAATAATAATAAGGATTTTTTAAGATCTAAAAGATAAAAATCTATTATAAGATACCTCCCACACTCCTTCACAATCTAATAATAAAACATTTTCTGAATTGTTTTATGCTATACTTTAGTGGTGGGACATTAGGATTGAATGAAAATGTAAAGATAGTGGGAGCTATTGTTTAGTGATTTTAAAACTTATTTCATTCTTACACAAGATCT…	0	0	0	0	0	0	0	0	0	0	0	0	0	0	0	0	0	0	0	0	0	0	0	0	0	0	0	0	0	0	0	0	0	0	0	0	0	0	0	0	0	0	0	756.589	1452.84	0.208885	64
AT1G69580		TCTAAATTAGGATGATTTGATATGTTTAATACTAGTGGTCTTAAAAAATAATAAATTAAAGATTTAACCCGTATTGAAACGGTGGATTAATTATATTTTACTTTTTATTAATGTTGATTCAAAAACCCGTCACTCCAAATCTGTCTTGCCAAAAAGCCATTTATTTTATTAATATTAATTTTACTAATGATATGACTCTGAATTATAATTTAAATATTTTAGCTAATAACATAGGAGTACACCATATTTATTTAATAGGAGAATGTCAATGCACTTTTACCCAAATCCACCAAAAAAGTCTTGCAAAAATACTATAGAGATAAGAAACGATAGTCGGTTTTGATAGGTATAAGATTAGCAAATATATTAGTTAGCTTAAATTAGTTAAAAAATACAAAT…	0	0	0	0	0	0	0	0	0	0	0	0	0	0	0	0	0	0	0	0	0	0	0	0	0	0	0	0	0	0	0	0	0	0	0	0	0	0	0	0	0	0	0	55.1796	237.644	0.520202	54
AT1G70080	Terpene_synth_C Terpene_synth	CTTTTCCTATACCCGTCATCATCATCACGGAATCTAGCTTCTGAGGCAGACAGTTGCAAATAATTGAGAGAAAGCTTCCTGCTCCAATTAAAAAGCATCCTCCAATTATTATCAAAGAGAAAGATTTTACAATAAATGTTGGTGATAAAAGTACAGATTTGAACCAGTTACCTATTCACGTTTATCCCTTTCTCATCAAGCAGAGGTAATAAAGAATGTTTTGTTGAAAAGTACCAAGTTAATGGAACTGGGCGTCTTGTCGATGTTACCAACTCAGTTTTACCATGTATCTGAGAACAAAACACGAAAGCATCTTAAATAACCGTGTATTAGTACAAGATTACTAGAAATTGAGATACTTCATCAGCAAAACAATATATAAGTTGCTTAACAATAGAA…	0	0	0	0	0	0	0	0	0	0	0	0	0	0	0	0	0	0	0	0	0	0	0	0	0	0	0	0	0	0	0	0	0	0	0	0	1	1	0	0	0	0	0	10.3898	93.9772	0.0996371	6
AT1G70560		TCGATCAAATTTCATAGTTGTTAATATGATTTCGATGGACTAATATCCTCCATATCGAGGGTATGAATAGAGATAGTGTTCAAATAGGTCCATCTAGGAAAATGATATGTGATGATGAAGTGCTATGGGGATGGAGAATTAATTGTTTAAATTGAATGGCTTGTGACTTCATCATTTCCTCCAATCTCCTACGCTTTCCAACTTGGTGGTCTCAGTACTCTTTTTATTAATTTAAAAGAAATTCCACTACGTTGTTAAATGTTAGTGTTGATGGTTTTTCATGGAAAAATATCCCAACTGCCGATGAATTGATTTATATTCAAATGACACGCCATCAAAACAATTGTATCTAATAAATAAAGATAAGTCATTGTAACTAAACAAATTTTGTCCACAACA…	0	0	0	0	0	0	0	0	0	0	0	0	0	0	0	0	0	0	0	0	0	0	0	0	0	0	0	0	0	0	0	0	0	0	0	0	0	0	0	0	0	0	0	45.8089	527.163	0.708167	43
AT1G70570		GGCCACGCTGGGTCCCGTATTGGGTTAGATATTTATTCAAAACATGCTTTTTTATTACAACATAATACAGTATATAAAGATTCATGTATGTAAACTTTGTTCGATGATGATGAAGGTGGGCATTGGTGAAGGACAAGGAGGTAGCTAAGAAGATGGTTGAGTATATTATTGTGAACTCGATTGGTGTGTCTAAGGAGTCACAGGTTCGAACAGCTAAGATACTCAACGTTCTAAAGGAGACTTGTAAGAGCGAGTCCGAGTCTGAGAATTTCTTCAAGTATGGTCGTGAGATGATGAAGAATCGGTGGGAGAAGCTACGTGAAGTTGTGAAAGAGAGCGATGCTTTCACTCTTCCCAAGTACCCTGAAGCATTTTGCAACTACTTTGGAAAATCACTCG…	0	0	0	0	0	0	0	0	0	0	0	0	0	0	0	0	0	0	0	0	0	0	0	0	0	0	0	0	0	0	0	0	0	0	0	0	0	0	0	0	0	0	0	245.33	405.161	0.16299	64
AT1G70730		CTCCCTCACTCTCCACAACACTCTCCACCTTCTCTCTTACCTCCAAAACGCTTATAACCGCGACCACCCAACCCCCGTCCTTAGAGACTGCTTCGAGAATCTTAAAGATGCCGTTGACGGTATGAGAGGCTCCATGAAACAGATGAAGGAGCTTGTCTCCGCGTCTGGCTCGATCGAGTCATTTAGGTTCCAGATGAGTAATGTCAAGACTTGGCTTAGTGCAGCTCTTACTGATGAGTATACTTGTACGGACGGGTTCAAAGACGTCCACGAAGACGACTCTATCAAAGATGACGTCTGCTCTCGAGTCGATGACGTCAAGAAGCTTACTAGCAATGCGCTGGCTTTAGTTAACCGCTATGCCGACGAGTCAATAATAAATTAATAATATCTCAGTCA…	0	0	0	0	0	0	0	0	0	0	0	0	0	0	0	0	0	0	0	0	0	0	0	0	0	0	0	0	0	0	0	0	0	0	0	0	0	0	0	0	0	0	0	674.68	1679.42	0.356011	64
AT1G72640	NAD_binding_10	AATAAGACGTAGAGAATAAAACAAAAGTTACGGGTCGGGTCATCACAATAATCCGGCTCCAGATGTCTGACACTGGCATATCTTTAACCTCCATAACTCTGCAAATTAAAGATTCAGAGAGTAAGTAAGTACAACCAAAAAAATCTTTATTTCTCTTCTCCAAAAGAGTTATTATAAAAAGAAAAAAAGAAAGATAAGAACATTTATATATATTCCCCTCAAATCTCTCTCTGTCTCAAACTGTTTGTCTACAGACGACAAGTAGATTCCTTTTCCTTTGCTTTCTCAGCATCCAATAATTGTCATATTATTTCTCCATTAAGATTCTTGTTTCTTTATTTCCCGAGATTATTTTCTTGATTTCCTCCTCTGCTTCCTCTTCCCGGAGCTTGTTTTTTC…	0	0	0	0	0	0	0	0	0	0	0	0	0	1	0	0	0	0	0	0	0	0	0	0	0	0	0	0	0	0	0	0	0	0	0	0	0	0	0	0	0	0	0	0	0	0	0
AT1G72680	ADH_zinc_N ADH_N	TGTGAGGCTCATGTAGCTAGGCTTTCTGTAGTACCCTCCTTCCTCAAGGAAACTTCCCGAGAAGGGAACTGGGGATTGAGAAGTCGATGAAGACTCAGAACTCGTAGCAGACGATGACATTGGAGGAGGTCTAGCCAAAACTCTGGTTGTGAGATTGTTCTTCCTGACCTGAACCGTATCATGTTCAGACACACTGCTCTCGCTTTTCCTTGCATTTTCTGATGAGTTTGTAGGACCTTCCATCAACCGACCTTCCCATGGCCTGTCTGCAACCCATCGGTCAAGCCAATTCCAACCTGGACTGCTCTTACACGACCCATTATTCTTTTTGACACTCCCTTGCTTGCTCGCCTTGGCCGGACTTGGACATGTCCTCGGCTGTGTCAAAATTTGAGAAAC…	0	0	0	0	0	0	0	1	0	0	0	0	0	0	0	0	0	0	0	0	0	0	0	0	0	0	0	0	0	0	0	0	0	0	0	0	0	0	1	0	0	0	0	249.958	6008.35	0.318669	64
AT1G73050		AATCTACAGAAGATGTCAGAGACAATGGATTCATTCGAGAAGCAGTTTGTGAACATGGAGGTCCAAGCTGAGTTCATGGAGAATGCTATGGCTGGTTCAACTTCATTGTCCACTCCAGAAGGCGAAGTCAACAGCCTTATGCAGCAGGTGGCAGATGACTATGGTTTGGAAGTCTCTGTGGGGCTTCCTCAGCCTGCTGGTCATGCCATTCCTACTAAGACTGAGGAGAAAGTCGATGAGGATGATTTGTCGAGGAGGCTTGCGGAGCTTAAAGCCAGAGGATAAATGCGCTAACCAACATTCATGCTTGGATTACCTGCCACTTTGCATGCGATCCTTATCGAATTGTTGCTTCTATTATCCGCAAACACGGGCGTATTTGTGTATATTGCTCACTTT…	0	0	0	0	0	0	0	0	0	0	0	0	0	0	0	0	0	0	0	0	0	0	0	0	0	0	0	0	0	0	0	0	0	0	0	0	0	0	0	0	0	0	0	4.88926	191.468	0.0381188	2
AT1G73270	Peptidase_S10	TCATTAGACTAAATGAAAACATTAGTTATTAGTCAATCTAGAGACTAGAGTATTAATTATTTTTATCATTTTCTATATCACTACCATCATCAGAATTCTCTAGAGAACGGGTACTGTTTAAAAGCTTCCTTTTTCTTATTAAATACACAACAATAATTAGGGGCTTGTATTGTTAGCTGGTTTTATTTAAATGGACGTCCACTCTATCCCTTTGATTTATATCGGGCATTAAGATTGAGAGAAGATGAAGATTTAATAAATAGGCATGTGCTTCACTAGCTTTTATTCAATTTGTAGTTTTCAAGAAAACAGAGAGCGGGTGTTTTATCAAAAAAAAAACATAGAGGTTTTATTATGAGTAGTCAAAGTAAAAGATCGAGAGTTGTCCTCTCACATAGT…	0	0	1	0	0	0	0	0	0	0	0	0	0	0	0	0	0	0	0	0	0	0	0	0	0	0	0	0	0	0	0	0	0	0	0	0	0	0	0	0	0	0	0	13.7026	267.5	0.252763	10
AT1G73280	Peptidase_S10	GAAGTTTCAAGCATTCTGTGTTATATGGATCAACATGTTCATATTCTCCTTTGCAGATTCTCTTTAGCGACTATACGAAAACAAATTAGAGTTTTTAAACAGCTTGTTTTATTAAGTTTTCATTGTGGGGACAAGAAATAAAAGCATTTCATTAATTTCATACCTCGTAGAGTTCATCAGATATCAGTGCCATTCCATGAGCATACGGAATTTGGCTGTTACCATCAATTTTGGAGTCTGTTATTGGGTTACCGAGCATATAACCCTGTAAGTCAGTGAATCAAGGACGAAAACTATCAATAAAATTCCCAAATAATACTAAAATATAATTGGTACAATATATAAGAACTTATGAACGGTACGTGAATTATCCATTAATATATCATATTTTTGTCTAAT…	0	0	1	0	0	0	0	0	0	0	0	0	0	0	0	0	0	0	0	0	0	0	0	0	0	0	0	0	0	0	0	0	0	0	0	0	0	0	0	0	0	0	0	12.8248	235.221	0.102666	11
AT1G73290	Peptidase_S10	GCCATTCCATGAGCAAATGGAATGCGGGAGTTGTAATCATATACAAAGTCTGTTAACGGGTTACCGAGCACATAGCCCTGAAGATTTATTGGAGGATTGCAGCATTCATAATTTCCTGCAATCATCATCATAAAACCATATATATATATATACCTTTTGTTATAATAAAAGACTGAGAAAAGGTCTTGGGGATTGATATCATAAAATCATATATATATATATATATATACCTTTTGAGATTTCTTGAACGGTAGCCGGAACAACCATACCAGAGTAAGAATCTCCTCCAACATAGAAAGGATTGGAGGAAAACTCTTGATGCTTGCCTAGCCACTACACCACAACAACAAAAAAAAGAAAAAGGCTCCTACTAAGAACCGTTTGGCTTCAAGAGGCAAT…	0	0	1	0	0	0	0	0	0	0	0	0	0	0	0	0	0	0	0	0	0	0	0	0	0	0	0	0	0	0	0	0	0	0	0	0	0	0	0	0	0	0	0	8.925	2131.4	0.207172	12
AT1G73300	Peptidase_S10	TCTGTGTCACGTGGATCAACATATTCTCCTTTGCAGACTCTCTTCAACGACTGCCAACGAAACAATGTTTTTGAATTGCTTGTTATTTTATATTTTCCAATTGTGGGGACATGAATATATGTTATGTTTCATACCTCGTAAAGTTCATCAGAGATCAATGCCATTCCATGTGCAAATGGAATGCGGTAGTTATAATCGATTGCATGTTCTGTTATCGGGTTACCGAGTACATAGCCCTGAAGATTTATCGGAGGACTGCAGCATTGATAATTTCCTGCATCATCATGGTTCTTCACTTAGAAGATACTAAGGTTTTGGAGAATGATATCATTACCATATATACCTTTGGAGATTTCTTGAACGGTAGCTGGAACAACCATACCGGAATAAGAATCACCG…	0	0	1	0	0	0	0	0	0	0	0	0	0	0	0	0	0	0	0	0	0	0	0	0	0	0	0	0	0	0	0	0	0	0	0	0	0	0	0	0	0	0	0	0	0	0	0
AT1G73310	Peptidase_S10	ATACAAATTCCTTTTCTCGAATACCGATAAATCTACCAAAGTATAACAGAGAACATTTAGATATATAGATTACTTTCATAGCAATCTGGAGTTTCAGTTTCGCACAACGGATCTAGTATAAGTTGTTGGAGTATTCTGTTTGTACACTAAAATGAAATAACCACACACAAAAAAAAAGTGTCTGAACTCTGAATTTAGTGATCATGAACCTTTTTATTTACTAAAGGCGCTAGAGTGTGTAAACCTTATTAAATTCTTCAATGAATTTCAAGCATTGTGTGTTACGTGGATGAACATTTGTATATTCTCCTTTACAGGTTTTCTTCAACGACTGCGAACCAAATAGTATTTTTTTAAAACCGCTTTCGTTGTAAGGACAAGAAAAAAGAAGCAAATGTC…	0	0	1	0	0	0	0	0	0	0	0	0	0	0	0	0	0	0	0	0	0	0	0	0	0	0	0	0	0	0	0	0	0	0	0	0	0	0	0	0	0	0	0	24.8129	98.7803	0.158097	33
AT1G73340	p450	GGTGAGAGTTTAAAATTCCACAAAAAAATGTGAAGATTTTTTACATGTTTTTAGAAAAGTTCAAGGTTGTTTTACCCATTTTTCCGAAAATATAGCAAGGGACCAAGGGTATAGAATTCAGATGTGTATTACATAAGAGAGTTTATCTACATGGATACCTAATAGGCTAATACCGAAAGTATGTGATATATATCAGTCTGCATGAGCTATGTATGGATTTGATTTGCATGCCGCACAAACTTTTTTAACATGTCAGGGAGTATTCGCATAAATAGGTTTGGAACCATGCGTCTCTCCTACTTTCTTTTCGAGATACTTGCTCGTCACATCTTGTTCTTGCCACTAGCTACATCTTGTGTAAAATACTTCGATTTATTACACATTTACTCGGTTATGTTA…	0	0	0	0	1	0	0	0	0	0	0	0	0	0	0	0	0	0	0	0	0	0	0	0	0	0	0	0	0	0	0	0	0	0	0	0	0	0	0	0	0	0	0	4.82184	106.814	0.057261	7
AT1G73880	UDPGT	TTTCTGTCACTACACATCCTGAGTTTAGAAATGTCAATTTTTTAGCTAGTACTATTTTATGGTATTCATCAGTACATCAATGCCTGTCAGTATTGAAACTTCATTGAAATTCTAAGTAGCTCGCTCATTTCTTGATATTTGATATGTCATAACTTATAGGTAAGACTCTTTCTGGAGAAGGCTTACAAGCTATCACAGGAATGGGGAAATATTCCTGTGGCGATTGCAGGTGATCTGAATAGCACTCCACAGGTGATCTCTACCAACTTTTGTTTTTTTTGTTCTAATACTTATTTTTTAGCTGAATTCTAAAACTTACTCTGGATTTGCTGTACAGAGTGCAATCTATGATTTCATAGCTTCAGCTGATGTGAGTTCCATTGAGGGTTCTGGACTCTT…	0	0	0	0	0	0	0	0	0	0	0	0	0	0	0	0	0	0	0	0	0	0	1	0	0	0	0	0	0	0	0	0	0	0	0	0	0	0	0	0	0	0	0	0	0	0	0
AT1G74000	Str_synth SGL	TCATAGCAGAACAACTAATTGAGAAGATCCGCAGTGTTAGAGGTAGGTCTGTTTATTACGTTTTCATCTACTAGTGTGCTGTTGTGTTCGTCAATAGCAGCTCAGAACTTTATTTCCTCTTTCTTTTGAAGAGTCCAAAAAATATAAGGCTGCCATCATCCGAATTGACAGTCCAGGAGGTGATGCTCTCGCTTCTGATTTGTAAGTAGTTATATTGATTGTCAGTGCTGTATGATTTTACCTACAATATACTCGTATGATTTAACATTTCTTGAATTGTTTGGTTCACCTTCTAACATGATACACTCAGACCCATTACTTTTATATATTTTTCGTCAATGGAGGTTAGAAGTTGAAGCGCTATCTTTTAAATCAAGAGAATGGGTTAAGAATGCTATA…	0	0	0	0	0	0	0	0	0	0	0	0	0	0	0	0	0	0	0	0	0	0	0	0	0	0	0	0	0	0	0	0	0	0	0	0	0	0	0	0	0	1	1	7.13869	4958.21	0.164503	10
AT1G74010	Str_synth SGL	CAAATGTTGAGCTGAAGGAAGTGAAATAGACGACGCCGGTAGTGGGATCTACGTCAAGCCCGTCAAGAAACAAAAAGGGCTTGCCGCCGACACTGTCGGCGATCTTCTTAGCCAAACCCCCACGGCGAGGGATGACGTGGAGACCCAATGCAGCATCTGCGACGTAAAGATCACCTGTTTTCGTGTTGAAGGCTATTCCGGCTGGTCGACCACATTTTTCGACGTTAGTGGTTCCAAGTGCTCCGTCGCACAACGAAGACTTCCTGAAGTAAATCGAATCAAATTTGTTAATATTTGATAGACAAACAAAAAAATGAAAAATAAAAAATTAACACATAGTTAAATATGATTCTTATATTTGTATAGCTCCACACGTATTTGACAGCAATGCGGATGATA…	0	0	0	0	0	0	0	0	0	0	0	0	0	0	0	0	0	0	0	0	0	0	0	0	0	0	0	0	0	0	0	0	0	0	0	0	0	0	0	0	0	1	1	15.7686	8977.45	0.427989	22
AT1G74020	Str_synth SGL	ATATATACTAGATTTTTAAAAAGAAGGAATTTATAGCATTATATATGTAATTGTACTATTGCCTATCTATAATAACTCGTTCATAATAAGGTTATAGTGTTATAGATGAATAAATATGTAAGAAAATTAAACACGTTACCGGGGTCCAAACTTGGAACTGAAGGAAGTGAAGTAGACGACGCCGGTGGTGGGATCAACATCAAGACCGTCAAGAAACTTGAAAGGCTTTCCGTCAACACTGTCGGCCAGCTTTGTGGCCAAACCTCCTGCGGGAGAGATAACGTGAAGACCCAACGGAGCATCGGCGACATAGAGATCACCTGTTTTGCTGTTTAAGGCTATTCCCGCTGGTCGACCACACTTTCCGGCGAAAGCGGTTCCTAATGCTCCGTTGCACCA…	0	0	0	0	0	0	0	0	0	0	0	0	0	0	0	0	0	0	0	0	0	0	0	0	0	0	0	0	0	0	0	0	0	0	0	0	0	0	0	0	0	1	1	247.202	4529.67	0.579504	64
AT1G74090		GAGTTGGGTTACCCATTTTTACATCCCTAGATGTATGATATAGTTCAGATTCTTCTAAAAATATATGAAAGTAAAATAATTATTGTACGTTTAGTTTGTTTTTCCGGGGATATATTAAAAAAGATAAAATAAAATAAAGATATGGAGACTTTAATAATTAATATTGTGGATATTTTTGTCAAAAACAGAGAAAAACTGAAGGCTCCGAACTTCACAAGCACTCCCACATTAATGGTCCAATGGGCCCAACCAATATGGGCTAAGACCAGCAAATAAAGAAAAATGAGAAACTGAAGGATGGATACTCGAGTCAAGAGTCAAGTGGAAGGAATCCAGGGCAACATCACATGTCACTCTCTAGTCTCTCCTCCATCTCTCGATTAATCCCAGCAAGATCCT…	0	0	0	0	0	0	0	0	0	0	0	0	0	0	0	0	0	0	0	0	0	0	0	0	0	0	0	0	0	0	0	0	0	0	0	0	0	0	0	0	0	0	0	672.391	3989.2	0.417907	64
AT1G74100		TACCGTTCAGACCACATTGTTTGGACAATCTGTTGCTAAGGCCATACCAAAGACCCTAGAGTGCTCGGTGGTCGAGCTGACATCAAACTGGTTAACAGAGCCGTCTCTTCAGGAGCTAGTGGATGAGAACATAAACTCAACTAGACCCGTTGACAACAACCTCGGGAAGTAAAAACCTTACTGGGACAGGTACACTCGAGCCATTCTTATTTGCAAGATTGTATCACAGCTTAAAGCACTTGAAGAGTTTGTTTTCTTCATCAAGTCATTACGAAAATAGATATCTAGATACTTACTTAATCAGGTTGAATCTTGTACATTAAATTGTAGACCTTATAACAGCAGCAGATTCAGATTTCTGCAAGTGAAGAGTGTAGTTTATAGTTGAATAGATTACAG…	0	0	0	0	0	0	0	0	0	0	0	0	0	0	0	0	0	0	0	0	0	0	0	0	0	0	0	0	0	0	0	0	0	0	0	0	0	0	0	0	0	0	0	821.881	3328.74	0.476317	63
AT1G74540	p450	GATCTGAAAGTGACAATGACTGAGACGTTTCACCTTGTTTAAGAAACACGGGTCCGTTTTCTTGTAAATCCTGTTCCATCTTATTGTACAACCTAGTACTTTGCTCCGCATAGGAGACAAAGGAATCTGAAACATACCAATCCGACTAATTATTGCTATGAATAACCATTTACCTCAGATACAATCTTGATACAGATAAAGAAAACCCTTAAACAAAGGCACTAGATCCCCAAATCAAGCATTTCCCTTTGCATCAGATATTCAATCTAGAATGTTCTGCATTTGAACCACTAATCTTGTTGGCTTAAGAAGCTTCTAGAAGCATACCAAGTTTTGCTTTTATCAATAAGAAACATGTTGATGAACAAATAAAGAACGGTGATGTAAGTACCCATTTGA…	0	0	0	0	1	0	0	0	0	0	0	0	0	0	0	0	0	0	0	0	0	0	0	0	0	0	0	0	0	0	0	0	0	0	0	0	0	0	0	0	0	0	0	5.7556	1885.45	0.0475218	6
AT1G74550	p450	GGTTCTTTAGTGATAAGGAATTCTTAGCGCACAAGGATCGGAGAACAAAGTGGTTTAGAGGAGCTATTATGGTGGAAGAAGATATAGAAATAGAGGATCACAGGGGATTTGTTCGGAAATTGTTGGTGTTAAAAGAGCAGAAAGAGCTGAGCGAAGAGACGGTTGGGGGACTAGTCTGGAACATGTTAACCGCGGGTGCTGACACAACTGCAGTTGTTATCGAATGGGCTATGGCAGAGATGATCAAATGCCCGACCGTGCAAGAAAAGGCGCAACAGGAGCTTGATTCTGTGGTTGGATCCGAAAGGTTAATGACTGAATCAGATATCCCCATACTGCCATATCTGCAATGTGTGGTTAAAGAAGCTCTCCGGCTTCACCCGTCAACACCATTAATGC…	0	0	0	0	1	0	0	0	0	0	0	0	0	0	0	0	0	0	0	0	0	0	0	0	0	0	0	0	0	0	0	0	0	0	0	0	0	0	0	0	0	0	0	14.6223	600.041	0.0809625	12
AT1G74710		TATCCACGCTTTGTCACACAAAAAAAAATAAAAATTATATAGATATATAGATATATACATGCAGGAATTTAAATAAAATTATTAATCTTACGTAATTAAGAACTTTTTTATTTTTTTTTAAAAATCGTAATTAAGAACTTGAATGGTAAAATACTAGAAGAAAATTGTTAGCGTCAGTGTGAAAGCAAATTATACTGTAGGTTAACTTTTCTATAGTGAGCAAAATACATTAGGTTATCTAAATTCAACTAACGTCCTATTTCTAGTTATTTGACTAACCAAATCGATTTTTTCGTGAAGGAAAAAAAAAGTGTTTAGTACACTCATATAGTCATATTCTTACATATAGAATTCAAGATTTCGAACTAAAGCATACGACACTAGACTTAAGTCTAGAAG…	0	0	0	0	0	0	0	0	0	0	0	0	0	0	0	0	0	0	0	0	0	0	0	0	0	0	0	0	0	0	0	0	0	0	0	0	0	0	0	0	0	0	0	41.4354	531.485	0.587082	44
AT1G75280	Epimerase NAD_binding_10 3Beta_HSD NmrA	ACTCTCAACAAGACTCTCTACATCAATCCTCCAGAGAACACTGTTTCGCAGAACGACATCATCGAATTGTGGGAGAGCAAGGTTGGTAAAAATCTGGAGAAGACTTACGTTTCATAGGAGAAACTTCTCAAGAAAATCCCAGGTGAGAGAGATAATTTTGACACTCTTTTTTACCAAACATAAACAATTAAGATCAGGTGTTTGCTAATACTTGAAATGTTGCAGAGTCTCCACATCCACTTGATCTTCTGTTGGCTTTAAATCATGCCATTTTTGTGAAAGGAGATCAAACCTATTTTACAGTAGAGCCTTACTTTGAAGTGGAAGCTTCTCAGCTTTATCCAGATATCAAGTACACAAGCGTCGATGAGTAACTCAGCCAGTTTGTCTGAAACTATA…	0	0	0	0	0	0	0	0	0	0	0	0	1	1	1	1	0	0	0	0	0	0	0	0	0	0	0	0	0	0	0	0	0	0	0	0	0	0	0	0	0	0	0	1491.61	12540.3	0.311583	64
AT1G75290	Epimerase NAD_binding_10 3Beta_HSD NmrA	GACCTGGGGTCAATCGATTAAGTTTATTTAAATAATGGTTACGATCATAGTTATAAGGTTTTAACCTTCCGGTTAACCAGTGATTATTTTAGCTAATTAGGATTTTAATAAGAATTTTGATGGGGAGGCACGAACAAGAAATGAATATCTTAGAATTGAAGTAAGGTTCAGTAAGGGTATTATCGTAAATCAACCAAACAATGTCTGGTCCATAAATTGCGGTGCCCAAACCATTCCTTCAAGCACATTCCAAATCATTTTCTTACCACTCAAAGAGTGCGCACTCATTATCATCGTTTGAAACTAAACATGGCGACGGAGAAAAGCAAGATTCTGGTGATCGGAGGAACTGGTTACATCGGGAAATTCCTAGTAGAAGCGAGCGCCAAAGCTGGCCAC…	0	0	0	0	0	0	0	0	0	0	0	0	1	1	1	1	0	0	0	0	0	0	0	0	0	0	0	0	0	0	0	0	0	0	0	0	0	0	0	0	0	0	0	7.04212	248.013	0.165351	8
AT1G75300	Epimerase NAD_binding_10 3Beta_HSD NmrA	TCCGAGCTTCCCAAGAAATATGAATTAGTAATATATAATTCATACCTATAGTCTATACATGATTATCAATATGTTAGGTACCTAAGGTTTTTATTCAAATCAATTTTAATAATACCTAAATCAAATATTTTTGTATCCAAATCAGAAAAAATATATATCAAACCTTGAGTTTGGTAATAGAATTTGAATTTGGTCATGTCCATTGTCTAGATTCAGCGAAAATAAAAAGGGAACCAAAAAATAAATCTCAATTTTGTAATTAAAGAAAGGTTAGGTAAGGGTATTATCGTAGTTCTATCTTAAATCAACCGACCAATGTTTTGGTCCGTAAAGCGCTATTCCTTCGCTCCCAAAATCATTCACTTAGCATTCAATTATCACGTTTCGAATCTAAACATG…	0	0	0	0	0	0	0	0	0	0	0	0	1	1	1	1	0	0	0	0	0	0	0	0	0	0	0	0	0	0	0	0	0	0	0	0	0	0	0	0	0	0	0	32.2288	2890.56	0.219853	58
AT1G75960	AMP-binding AMP-binding_C	TTAACCTTATATATGGCTGCAGATTCTCGGTATGGGTGAAACCGATTGGTTCCGATTACCGAACCGACCCGAACCGACTTCCGAATTCTTAAATTAATTTGGCCGATCGGTTCGATCTCCTTAATTCGGTTGCTGCCGAAAACCAAAATTTTCGTTTTTTTCGGTTCGGTTTTCTCGGGTTGAACCGTTATCCCAGGCCTAAAATATTGTATGACTCTTGACCAAAAACTAGTTAGATATATTATTTATTATGACATATTAATATTAACTTAATATAAAATAAAAATAAATGTTCAAAAAACATGATCTTAAAGCTGACAAAGCTGATTTGATTGACTAATACTTATCCTACGGTGATTTTTGGTTCTTTTACTTTTTTTGACAATTATGGAGCTGGAT…	0	0	0	0	0	0	0	0	0	0	0	0	0	0	0	0	0	0	0	0	1	1	0	0	0	0	0	0	0	0	0	0	0	0	0	0	0	0	0	0	0	0	0	47.2043	226.447	0.70084	45
AT1G76160	Cu-oxidase Cu-oxidase_3 Cu-oxidase_2	TAACTCAAAATTATGATGGAACTTGAGATTCATAGCAGAAAAAGGTAGCCAAAGCCGTTTATGGTTATATCCTCCGAATTACTGAATTAAAACGTTGCTATGTAACAAGAAAAAAGCAAACTAGGAAAGTATGATCTAGCATGACAATGTCTGAATAAGAAGCTATATAAGTGGTTCACTAACCCGGCAAGTTTTGCAAATTCTGGATCTGAATGCAGAGGATTATAGTCACCAGACAGCCTATAAAGTAATGCCTGCCAGGAGAAATAAACCAGAGGGTTAGATAAAGTAAACAAGTAGGCGTCAAAGGGAACAGAAACAACTTAAATGAATATCAGAAGTACACCAAATCCAAATAAGTTGTTTCAAGAATTAACTTGCCTGCGATGGCTGAGTGCG…	0	0	0	0	0	0	0	0	0	0	0	0	0	0	0	0	0	0	0	0	0	0	0	0	0	0	0	1	1	1	0	0	0	0	0	0	0	0	0	0	0	0	0	1083	4555.49	0.388909	64
AT1G76290	AMP-binding AMP-binding_C	ACTAACCTTGAGAAGTGCTACATAAGTTATTCCATTCTTCCCCACTCTCCGTTGATCCATCAATTCCAAACATTTACTAGCGTGATATACGCTTCTCGTTCGTGCACAGGCTCCAAGAAAAAAGTTATAGATAGGCAGAAGAGGAGATATACGATCATCTTCTCTGACAGCGTGAATAAACTCTGATGCCTGAACAAGTATGCCCAAAACTATTTACTCATCTCTTTTAGTCGCATTATGTAAGGAAATACTGGCTTTCGAGTGGAATAATTATACCTTATCTAAGTGTCCCCCATTACAAAGGGATTTTACTATGAACAACAAAGATCTGCTGTCCAGACTAATTTCCTTCTTGCACATTACACTGTAAGTCTCCATGACAAACTACAGGAACAAATT…	0	0	0	0	0	0	0	0	0	0	0	0	0	0	0	0	0	0	0	0	1	1	0	0	0	0	0	0	0	0	0	0	0	0	0	0	0	0	0	0	0	0	0	6.25734	203.601	0.0948015	6
AT1G76470	Epimerase NAD_binding_10 3Beta_HSD NmrA GDP_Man_Dehyd NAD_binding_4 Polysacc_synt_2 KR	ATTTCCAATAAGTGAACCTCGAGGACCCTGCACATTTCCAATGTACGGGGAAGCAGGTCTTAAGCGTCCTATCCACACAAAGAAACCCACCAATACACTAAATTACGAGTATTCTACAACAACATAGAATATTAAACCAGAGTTAAGCCAGTCTAAATAAGACTGACCAGGCATGTTAGGTATCACTGCATAGGGCAATGGAGGCCGAGGTCTCCCAAGGGAAGCAAGATTACAGTTTGCACGTCTACCGTCTATAATCGGAGTAGGGTCAGCACAAGCTCTCCTAGCAGCTTCTGGATCTCGGAATGTCACCTATAAATCCTCCATATGAAATAGAAACAGAGCACTGAATCATTCACAAAACAACTGCAACAGAATTACCCCAAAATTAATGACTTT…	0	0	0	0	0	0	0	0	0	0	0	0	1	1	1	1	1	1	1	1	0	0	0	0	0	0	0	0	0	0	0	0	0	0	0	0	0	0	0	0	0	0	0	10.2363	983.687	0.208508	15
AT1G76790	Methyltransf_2 Dimerisation	ACAAAGAAAAAGTAAAGAAAAAAGATGAGGATTATATCTTAAGAAGCCAAGATACTGGCAAAGTGGATTTAGGTGAACGTGAGAGACGTAGTAAGCAGAGAAAGATTCATAAATCGGTGGAAGACGAGATAGGGGATCAAGAAGATGAAGATGCAGAGGAAGCTGCAGCTGTAGTGTCAAGAAATGAGAATGGAAGTTCAAGAAAAGTTCAAACCATTGAAGAAGAATCAGAAAAACACAAGGAACAAAACAAGATCCCTGAAACAAGTAATCCTGAAGTGAATGAAGAAGATGAGGAAAGAGTTGTCGAGAAAGAGACAAAAGAGGTAGAAGCACATGTCCAAGAACTTGAAGGAAAAACAGAGAATTGCAAAGATGACGATGGAGAAGGAAGGAGAG…	0	0	0	0	0	1	1	0	0	0	0	0	0	0	0	0	0	0	0	0	0	0	0	0	0	0	0	0	0	0	0	0	0	0	0	0	0	0	0	0	0	0	0	112.44	5601.89	0.84578	52
AT1G77240	AMP-binding AMP-binding_C	GGTAAGAGTTTCTTATCGGACCCAAGTTCGATTTATAATGGGCTAAATTATATTCGAGCCCAAATCGTGACAGGGCCGACTCTTTTTTTTTTTTTTTTTGGGGAGAGATTAGCCCTAATTGAGAGAGCCGCTTTAAATAGTTGTTCATGGAGCGAAGAACAGAGTAGAGAAGATGAAGCTAACGTGGAACAAGAACCCTAAGAAACGATCTCGTTTGGTTTTATCGAATTTCCCGGATCTTCCTTTCGAGAAGGATGATTCTCTAGAGTCTCAATCTCATCTTCATTTTCGTGAAGATGATATTGATCGTAGACAAACTACCGATCAATTGGACTCGTCGGAGGTTGGAGGGAATCATCCTCGTGAGAATTTCGATGTCGAAGCTAAGAAACTCGCAGA…	0	0	0	0	0	0	0	0	0	0	0	0	0	0	0	0	0	0	0	0	1	1	0	0	0	0	0	0	0	0	0	0	0	0	0	0	0	0	0	0	0	0	0	6.08015	576.527	0.160186	6
AT1G77520	Methyltransf_2 Dimerisation	TGAAGCTCTAAAATCAAAGTACCGTGAAGTAGCTACATCCAACAAAGATCAAAGTCTTGCCTTCCTTGTTGGTGATGCAGAGAGCAGCCAAGGCGCTTTCCAGGTTACTACACATTTAAGTTTTGTCTCTTATTATCATTTTCTCATGCCAATGTTAACACATCTCTAAGAAATTTTTTTCTTTTCATGTATTGGTTTAACAGTACTTTGGACTCGAAGAGAGCCAAGTTCCCCTCATCATCATCCAGACCCCAGATAACAAGAAGTATTTGAAAGTCAACGTTGAGGTTGACCAGATTGAATCATGGTTCAAGGACTTCCAGGTTTCATTCTCTTTTGCACACATTCACACAAGGTTTTATGAAAAAAGAAGTACGTATAAAATCAATATAACCTAAA…	0	0	0	0	0	1	1	0	0	0	0	0	0	0	0	0	0	0	0	0	0	0	0	0	0	0	0	0	0	0	0	0	0	0	0	0	0	0	0	0	0	0	0	0	0	0	0
AT1G77530	Methyltransf_2 Dimerisation	TTGAATTTTTATGAATCAAATTTATTTCCTACCCGGCCATGACACATAAATCAAAGATAAATATCTAATTTTTATTAAATAGATTTAGTTCTCAAGATTCAGTAACGCATACATATAAAGGAAACTTATCAATGAGTACATGAACAATCATGTCCACTTGCTTGATTTATACAAACGCAATTAGGATAGTAAGGATCCTTAGTTTCATCTTTGCACTGTTGAGGACCCCGAGCACGAATTGGACTACAATATGTTCCCGGAAAGTATTCAACAAGTACAGGTGGACGATCTTCTGCCTCCACTGTTTCATATCAACCACAAAAATATTAGATGGTGGATGAAACGTGTTAGATAAATACAAAATTGATAACACAAAAATTTACATTCATAACATTTTTT…	0	0	0	0	0	1	1	0	0	0	0	0	0	0	0	0	0	0	0	0	0	0	0	0	0	0	0	0	0	0	0	0	0	0	0	0	0	0	0	0	0	0	0	0	0	0	0
AT1G78390		GAAAGCGAGAGAAGATCCTGGTTCAGTATTGGTTCTATCTTATTTTTGTTTTGGTCATGGACTTATGGTGAATTGGGCCTATATTTTACAAAAAACAATGGATCTGAACCGGGCTTCGAAAAACAGTTTTTCTTATTTGAAAACCCATTAATAAAAACAAAATCATAAGAGCGAGCAAGAAAAAAATCATACCTGACCTTTCAGAACTCCTGTGGCCAAACAAAATGATCTTCTTATTTTTAAATTCTCTTATTTTTAATTCCAAAAGATATAAACTCGCGCCAAAAATTTATGTAACTGATGCTTTAGTATCTTTAACATAGCTAGATCTATTATAAACCTATAATAGACTAGTTAACAAATTTAGCCAAATTGGATATGTCACCAGAGAAAGCAAAA…	0	0	0	0	0	0	0	0	0	0	0	0	0	0	0	0	0	0	0	0	0	0	0	0	0	0	0	0	0	0	0	0	0	0	0	0	0	0	0	0	0	0	0	5.76908	377.956	0.0916729	7
AT1G78480		ATTTAGAGATGATTTATTTATAAAAATATTTAAGCATTACCACTACACATTGTTTTTTCTTTTCTTTGTGAACCAGCCATTGACACATTGTTAAAAGTAGATATGCTTCAAAAGGAAAACAATATTAATAAAATGATATAAATTAGAAAAAATAAAATATGGTTTGGTAAATATAATAATAAAAAGGAAAGCATTAATGTTTCCTTCATTTGTTGACTGAAAGAGAAGAATAAACTTAAATTGTTCAAACGAAAATTAAGAAGGAAATTTTATGAATTAGAGTTTTAATTTCAACAACAACCACACATTTTTTTTGTGTCTCCTAGTCACTTATCAACAGAAAACATATAAGCGATCCATTCTCTTACATGTAGAGAATCTGAAATCAGAAAAGCTGTT…	0	0	0	0	0	0	0	0	0	0	0	0	0	0	0	0	0	0	0	0	0	0	0	0	0	0	0	0	0	0	0	0	0	0	0	0	0	0	0	0	0	0	0	33.2818	147.446	0.270765	51
AT1G78490	p450	AAGGATTTTCAACACCTTTACTTCCTTGGGATGAAACTTCATTTGTGGAAGAGATTTACTTTTCCCAGGTTAAAGACGCGATCATGTTTCTCAGACTGATTAGTAAAATGCACCGGATTGTGACATTGATGGTTGAGATTTCCGCATGCCATTTATTTTGATTCCTTTTTTTTATTCGCTTGAATCATCTGAATATTTGAAAATATTGCTACACTTATGGACACACGTTTCTCTTTCACATATCTTTGCAAGAAAAGATGCCAAAATAGGCTTTCTAGAGGCAACATCTTTGGACGTAGATGGTACTCTTACAGATGGTGATCGTGAAAACAAACGGAGGAGTTTGTTTGTTGTACTCGGTCTAGTTCAAACCAAAACATCTTTGCAAATATGTATGGT…	0	0	0	0	1	0	0	0	0	0	0	0	0	0	0	0	0	0	0	0	0	0	0	0	0	0	0	0	0	0	0	0	0	0	0	0	0	0	0	0	0	0	0	244.274	2426.5	0.806901	56
AT1G78500		AGGTACCTCTAGTTGTACTGCTTTGGCCGTGAAGTTCATATCCAAAGACCCGAAAGTGCTTGCAGAGCTCAAGGTAATATATAAAGAAACATGTATATATGGCTATCGTCTTTAAGAACAAGTGTGGATGGATTTGATAGAGTCATATATATTGTGGCACAGCGTGAGCATAAGGCAATTGTAGACAACAGAAAAGATAAGGAAGCTGGAGTTAGCTGGGAAGAATATAGACACAACATGACTTTCACCAACATGGTAGATTAAATACCCCCATCTATATATATACATATTTGTATGAGATATTTACAAGTGGAAGATATGACATTAATCTATAGGTTAGCAATGAGGTGCTTCGCCTAGCAAACACGACCCCTTTGTTGTTTCGAAAGGCGGTGCAAG…	0	0	0	0	0	0	0	0	0	0	0	0	0	0	0	0	0	0	0	0	0	0	0	0	0	0	0	0	0	0	0	0	0	0	0	0	0	0	0	0	0	0	0	6.23006	2350.94	0.0547782	6
AT1G78510	polyprenyl_synt	TTTGTAGCTACACCAACACCTCTCATTTTACAGCTTCGGGAAGAGCTTTATCCTCAACCTTATGACAAAATCTTATGGAGTCAAGCTCGCAATCAGTGCGCAAAGGTAAAAAGTTGAAAAGTACATGAGACCAATGAAGTATCACATAATAATAATAATAAATGACATGATGCAGGAAGATCTCTACTATCCACAGTCATTTTTACAAGAAATGTTTTGGAAATGTGTTCATATATTGTCAGAGAATATCCTGAATCGATGGCCTTGCAACAAGCTTATCAGGCAAAAAGCTCTTCGAACCACAATGGAACTTCTTCATTATCAAGATGAAGCCAGCCGTTACTTTACCGGTGGATGTGTGCCTAAGGTAAAATTTCCTCAATATACCGTATTAGTACA…	0	0	0	0	0	0	0	0	0	0	0	0	0	0	0	0	0	0	0	0	0	0	0	0	0	0	0	0	0	0	0	0	0	0	1	0	0	0	0	0	0	0	0	140.869	554.483	0.413144	62
AT1G78550	2OG-FeII_Oxy DIOX_N	AGAGATCTTTAGCTTAAAGGATGAGCGTCCATTTAATAGTTTGATCGGTCTATCATCAGATGAGAATTGAACTCCTTCATCTCTTATCAAAAGAGGAGCCTCAGCTTCACCCATCTTGGCCTCCGGAAGTGTATCGGCATACAGTAGTGATGCAACAACCTTGCATTTTAAACCCAACCATGTAATCAATGATTTTCCAAACTAAAAAAGCAGGCAACTTAGTGCCAAAAGTGATGAGAAATTGTAAGAGAAATGAACCTCCACATCCTTGTGCACAGGCTGGCCAATGGCATTGGATAAAAGAACATCCAAGGAAAACATCTCCTTGCAAGATGCCTATAGAGCAAGAAAATAAGTGTTGACTGCGGAAATGTAAATCGATGCTAGGAAAATTTCTAA…	1	1	0	0	0	0	0	0	0	0	0	0	0	0	0	0	0	0	0	0	0	0	0	0	0	0	0	0	0	0	0	0	0	0	0	0	0	0	0	0	0	0	0	119.611	247.365	0.196288	64
AT1G78950		CCTTTTCCACTATTGACATTGCTGCTTCCTCTGAACTTTTTGCTTCTTCCAACCGTCTCTCCTCTTCGGTTCTCAGCTTTTGCAGCTCCGTTGCCTAAAAGTTCAAAAATCGATATTTGATTCAAATGTACTAATCTCATTGACTTAGATGTTAGTATTAAGTACTACCTGTTGTCTAGCGCTTAAAGCTTCTTTACAAGCTGTGCTATACATATCCATGGTTTGTTTCAGCTCTAGACGCAGCCTCTTCATTTCAGCTTCAACATCATCCTGCAACAAGACAATCCCATCTTAGCAAGTATTCAATCTTTATAAGAAGAAAAAGAGAAGGAGCTTGAGTAATAATAGTACTAACCAAGCTCTGAGATGAATAGGAGGATGTTCTACCACTCTCTTCAG…	0	0	0	0	0	0	0	0	0	0	0	0	0	0	0	0	0	0	0	0	0	0	0	0	0	0	0	0	0	0	0	0	0	0	0	0	0	0	0	0	0	0	0	19.9197	2488.61	0.360102	26
AT1G78955		TTTCTTCATAAGGCTGTAAGTACAGTTCTTTGCGTAGTTGCAAAATCAGAGACGTTATTGGGCCAACAAACCGCTTCCCGTAGAGATACGACATTGGCAAGTAAACCATCCGGCAGTAGCTCCACATTTTTGCTGTAAGATTTCGTTAATTAATACATCTCATTGATAGCATACTTGTGTAGAGAAACTCTTAATCATTGTAGTACGCCAAATAAGGTTTTTGGTCAAATATCAACAAGAGGAATCCAGTTTCCCAATCTCATAAGTTCTGATGTCAAGAAACAAACCTGGATGCACGGGAAAGAAAGAAGGTAGGATCCAAAACTCAGGAGGCATTGGGTTGCTTCCAGACCAGTCAAATACACCAAGTATCTGCAGACAACAAGACGCACGCTTATG…	0	0	0	0	0	0	0	0	0	0	0	0	0	0	0	0	0	0	0	0	0	0	0	0	0	0	0	0	0	0	0	0	0	0	0	0	0	0	0	0	0	0	0	0	0	0	0
AT1G78960		TACATACATAATTCGTTTTGAAGTCACATTTCAACGGTAGTTTGCATGCATACTTTTGTTAGTCAACCTTATAAAATGGTTCGTGACTGAATATTTGCCAGTAATATCTTCATGTCGCCTCACTTAGCACCCAAAGCCCATACGATATTCCGCAAGTGTTTGTATAATTTGAGTCCAGCCCTAAATACTAAACCTTTTTTTTTTGGTTTTTTTGTCAGACTCGAGGAAAAAACTCGTCAATTATATTAAAGTTGAGAAAAGAAGATAAATTGATTTGTAATTGGGAGTGATTTGTACGTGACGTGAGTATCAATGAAGAGTTATCTCATTTATCTAGAGAGTAGCGTAGTAGCTAAAAACCAGGGGTTTAGATTGTCATCCGAAACAAAGGGTGTATTT…	0	0	0	0	0	0	0	0	0	0	0	0	0	0	0	0	0	0	0	0	0	0	0	0	0	0	0	0	0	0	0	0	0	0	0	0	0	0	0	0	0	0	0	84.9108	8086.68	0.316597	64
AT1G78970		GATTTGGCTCTTCTTTAATAATATTATACACAATTCTGTAGATATGAAAGACAAAATAATATTATTAGGAGACTTGATGTTCTTAATCTGAGAGACTGGGGTTGAGATTTGCGTTAAGCAAAATGTCAGGAGATTTGATGTTCTTTTGCATTAAAGACGGTGAACAGTTATGATCACAAGAAAGGTAATGAAAGACTGTTTTGTTTTCGTTTGTGTTTTTGTCTATCTAAGAACATAATCGATGGCTCCAGTGGTTCCCAAGACAGAATTTTTTTTTTCATTAGTATATTTCTAATTAATCAAGAGTTGAAACATACACGGATAGAGCTTCCTGAGAATCAGCTGACACATTTGCTGATCTAAACTTCTACTAATATATAGTCTTTACACGTCATCATT…	0	0	0	0	0	0	0	0	0	0	0	0	0	0	0	0	0	0	0	0	0	0	0	0	0	0	0	0	0	0	0	0	0	0	0	0	0	0	0	0	0	0	0	115.595	3062.87	0.800183	59
AT1G78990	Transferase	GCTTTTTGGTTTGCTTCACGGACAAGACGACGAGGGTTTGAGATAATGTGCCATTGTGATTGGATTTAGGGATAGAGACATTGTTGAGGTTTGGACAAGAATGACCATTCACGACCATTAACTTTTGCTGAACAATTGTTTACTAATTTTGATTTATTTTAGATCTTTGAGGGAGAACGAAAGATGCGCAATGACGGTGAAAATGCGTGTGTTTAAAAAATTCAATTAACCAATTATTAAATATTTGTTTTGTTTTTTTGGAAATTGTGGAAGTATATAGATACTTGGGCTTAGCTGAGTGTTAGGCTAATATGTACTCTCATATATAAGCCCACACAAACCCTGTCACACGCTTAATGCGCTTAATGTGAGCGATCCTAAAAATTCTTAAAAACTCGA…	0	0	0	0	0	0	0	0	0	0	0	0	0	0	0	0	0	0	0	0	0	0	0	0	0	0	0	0	0	0	0	0	0	1	0	0	0	0	0	0	0	0	0	3.91275	299.154	0.0561373	6
AT1G79370	p450	CAAATTGTTTACAGTGTTATGACTCCATATAATTGTTGTAATCGGATAAATATTTCTTTTTGAAAACATAAACGCGTGTAAGAAAAAGAGTAATGCTTTTCTGTGTTATATTAATAATCAGAGTATAAATAATCAGACCAGTGCAAATTCTGTTAATTTAACCAATTTCGATTCCCCAATTTTGTTTGATATTACATTTTCTAATTTAGATAGTGATGACATTGGTGTGATTATTCTGTGGATAATGAGCCTGACGTTACTATGAATCGTTTGTGGGTAAGGATGAAAACATCTAATTCATTTTTTAAAAATTTTTTCTCTTTTTGGAGTCAATAGTTTTATACTTTTATCATCATCGCTTTCTCTATATATATATATACAAGACTGATGGTAATAGTA…	0	0	0	0	1	0	0	0	0	0	0	0	0	0	0	0	0	0	0	0	0	0	0	0	0	0	0	0	0	0	0	0	0	0	0	0	0	0	0	0	0	0	0	7.58195	12.7598	0.130971	0
AT1G79760		ATTAGTAAGAGGATAAACCCTGACTCACCACTCTCATGAAAGCAGAAAAGAATCAAACAACTTGCCTGACATCCAAGATCTCCTAACCCTAAAATGCGCTCCCCATCAGTGACAACAATGACCTGGATGTTCTTCTCAGGCCAGTTCCTCAGCACTTCATGAATCTTACCTCTATTATTGAAAATTGTATCCTCACTTAAAAGATGAGAACAAGAATAGTGAAAGTGGTAGTTGATTTCCGTATAAAAAGGCTCACTTTTCTTTCAAGCTGATAAAAAGCCCCTGTGGACGCAGGAAAATGCTACCATACTTCTGGCAGGCTTCCCCAACCGTTGGAGTGTAGATAACGGGTAGCAACTCCTCGACGTGATCAATGAGAAGTTTGTAAAACAGCCTCTC…	0	0	0	0	0	0	0	0	0	0	0	0	0	0	0	0	0	0	0	0	0	0	0	0	0	0	0	0	0	0	0	0	0	0	0	0	0	0	0	0	0	0	0	5.99063	61.5967	0.202098	8
AT1G80320	2OG-FeII_Oxy DIOX_N	GATACAAGATGGTTGATATTTGCACGTCGTTAGGACATTGGACTCGTCCAGTGTCTGAAAAGCCGTCTTTTATCCAACTTCCCCGGGGATTCCCAATCCTTTTTATCTTTCTTATCAAATAGAATTGTCAACCAACAGAGAGAAAGAGAGCTTTGACTTTAGATCCAATCATGGAGACAACTACAACTCCTCTGCTCCCCGGTGATCGCAGCAGATGCGGGTGGCTCCGTCGCCGTCTCCGCCTCAAAAACCCTCTTTCTTCTGAACTCTCCGGCGCTGTCGGTGATCTCGGCACCTTCATCCCCATCGTCCTTACACTAACTCTAGTCTCCAATCTTGATCTCTCCACCACTCTCATCTTCACTGGTTTCTACAACATCGCCACCGGTCTCCTCTTTG…	1	1	0	0	0	0	0	0	0	0	0	0	0	0	0	0	0	0	0	0	0	0	0	0	0	0	0	0	0	0	0	0	0	0	0	0	0	0	0	0	0	0	0	3.51368	118.592	0.0879233	3
AT1G80555		TCCATGATGGATCATCCATCGTTTCTGTAGGGTGTTTTATTGAGCTTAACGATCTTACAAAATAGCCACAAAATGCCTGTGGTTGTCACAGAGTGGAACAACAACAAAAAAAAATTAAGTTAGAGAGTGAATTACAAATGGTACGTATATGTAGTAGAACACATATAGGAGGCGACAAACCATCTTTCAAAACCAAATCTTCGGAATTTGGCTTAAGACACACAACTCAACCAGATTTCTCAATGAACCTCAGTGTTTTCTCCTCGGTTTTGAGTTGAAACAAAGCCACTTTATGGCAAAGATGATATACCTTGGGGAGATTTCTCCATCCAAAAGGACGCTTCTCTATTGCTTCATGTCTGTTTTGAACACATAACCAAAGAGTTTCTTCATATCTAG…	0	0	0	0	0	0	0	0	0	0	0	0	0	0	0	0	0	0	0	0	0	0	0	0	0	0	0	0	0	0	0	0	0	0	0	0	0	0	0	0	0	0	0	0	0	0	0
AT1G80560		GATACGCGTCTCTCATCCTCCCGTCTTCACATAGAAGCTTAATGATTGTGTTATGAGTCGCAACATTAGGTTCACAACCTCTTTCCCTCATCTCCCGAAATACCCTGATACCGAATTCAACACCTTGCGACGCTCCAATGGCTCGAATCACAGTGTTATAAGCAACCACATCGAGTTTCATCCTTCTACTCTTCATTTCCTTATACAACTTCACAGCTTTCCACGGTTTCCCGCTCTTGCACATGATATCCATGTAAATGGAATACGAAAAAAGATCCTTAGTAACACCTTCAGTATCCATCTTCTTCCAATACTCCTTGCATTTACCCCACCATCCCAATTTCGACCACCCACGAAGAATCAGATTATGAATCTTAGTATTACTCACACTAAAACCAT…	0	0	0	0	0	0	0	0	0	0	0	0	0	0	0	0	0	0	0	0	0	0	0	0	0	0	0	0	0	0	0	0	0	0	0	0	0	0	0	0	0	0	0	377.898	1096.25	0.3881	64
AT1G80820	Epimerase NAD_binding_10 3Beta_HSD NmrA GDP_Man_Dehyd NAD_binding_4 Polysacc_synt_2 KR	CTAAGATCGTTAAAAGAGTTGAATGCTGAAACTGACAGGACAGCAGAAGAGCAGGAAGTGAGTCTAGAAGCTGAATCTGATGACAGAAGCGAAGAGCAGGAATACGAAGATGATTGTAGCGATAAGAAAGAACAATCTCAGGACAAAGGTGTAGAGGCTGAAACTAAGGAAGAAGAGAAACAATATCCAAATTCAGAGGGTGAGAGTGAAGGAGAGGACTCAGAGTCAGAGGAAGAGCCGAAATGGAGAGAAACAGATGATATGGAGGATGATGAAGAAGAAGAAGAAGAAGAGATTGATCATATGGAGGATGAAGCAGAAGAAGAGAAAGAAGAGGTTGATGATAAAGAGGCAAGCGCAAACATGTCTGAGATTGAGAAAGAAGAAGAAGAAGAAGAA…	0	0	0	0	0	0	0	0	0	0	0	0	1	1	1	1	1	1	1	1	0	0	0	0	0	0	0	0	0	0	0	0	0	0	0	0	0	0	0	0	0	0	0	10.4541	265.79	0.489895	19
AT2G01350		GTTTTTTTCAACCTAGAATCCATTTCCCACAAAAGTTAGCACTTTTATCACTGTTATTTTCCTTTTAAATACTAGCGACCCTCGATATAATCTAAAGAACGTTAGGTATTTGTAAAATACAATTTTGGAGTTTATGGCATATTTTTCTTTCTTACCTCCGCTTTATTATTTTGTCTTGTTCATATTTTAGCGAGTCTAAGATTTTGAATGGATGCAGCGGACAAAACGGTTTAATTTGTCTGCTATTCAGTCTACTTCATTTTTGGGCGGACAATAAATCGATGCGGATCAAATTTATTTATATGTAAAAACGGTCCGTAGATGGTCCGTTGCGGTTTTCTTCTATTATTTTTTATCCAGACCACTGCGTACTATAATTAATGAATGGTAAATAAAAAA…	0	0	0	0	0	0	0	0	0	0	0	0	0	0	0	0	0	0	0	0	0	0	0	0	0	0	0	0	0	0	0	0	0	0	0	0	0	0	0	0	0	0	0	966.44	2264.4	0.215021	64
AT2G02400	Epimerase NAD_binding_10 3Beta_HSD GDP_Man_Dehyd NAD_binding_4 Polysacc_synt_2 KR	AGCTCTACTCTTACTGGAGAAGCTCGTGTGCTCATCGTGTCCGTATCGCCCTCGCTTTGAAAGGTCTCAGCTAATGATCTTAGTTTCGGTTCTAGTCATTTTGTGAGCAAAGAGTGTTGTTCTTGGTCTGAATCTGGATCTTGTTGACTTTGTTTTAGGGCTTGATTATGAGTATATACCAGTGAATTTGCTCAAGGGTGATCAATTCGATTCAGGTTCGTAGTTTCTTGTTTTTGATTCGGATTCAAAGGTTATATTGAATTTGATTTGAAAAAAGTGTAGAAGCTATTATAGTAAGTAAGTAAGTAATCATGTGGATGAGAATGTTGAAATGTGCTTATGAATCATTTACTGATGGTTTGGGTTCTTGTGTTGAAAGTTTATCGTTTTGATCTTCAA…	0	0	0	0	0	0	0	0	0	0	0	0	1	1	1	0	1	1	1	1	0	0	0	0	0	0	0	0	0	0	0	0	0	0	0	0	0	0	0	0	0	0	0	185.256	557.312	0.183035	64
AT2G02580	p450	CACTCAAAAACATACTCACCTTTCAAACCCCAGAACTGAAAGAAAACTCCACTTTATCTGCTAGCTGTTAAATGATGTTGCTATTTCAAACAACACGCAGATTCCTTCAAAAGAGGCAGGGAATAGAAACATAAAGAGCACCGTATGCAAAACCTACATGCTAAGTAACCTAATCATGTTGTGTATGCCGCAAATGCTAAAGACATAAGGATCAATGAATTTCACTCAAACTAAGGGAGACTAATAAAACGAATCCACAACAAAGATGAAAAGATTTGATCACACAAAATAAGTGATTAAAATAGGGATTGATCACCTCTTTAAGCTCCTTTTCCATGTCTGCATATTCCGAGTTCCTAGGATCCTCTGACAAAAGCTGCCTAACCTGAGACCAAAAGA…	0	0	0	0	1	0	0	0	0	0	0	0	0	0	0	0	0	0	0	0	0	0	0	0	0	0	0	0	0	0	0	0	0	0	0	0	0	0	0	0	0	0	0	12.5059	233.185	0.146285	10
AT2G03750		ACTAACTACTGAAGCAACATACTCAAGAAATTTCGTTATTGGCCCACTATTCTTTCTTAGTTTTTGTTTTCATATATATCCCACCTATATTTCAGATAAGCATCAAATCTCAACAACTTTGGAACCCACCGAGTACTAAAGAGTAACAATACACTTCAATAATCTCCAGAATTTTGGTGTCGACCAAATTTGACCAAACGCGTTGATTAAGATGTAAATATCATGAATATTATGTTTTAAGAATGATCTAGGAAAATCAGAATTCCATTAGTTAGTAAAACATTTAACGAAAACCGTGGTCCGATGGTCCAACTATAAGGGATTACGTGAAAGTGACAAAAAGATCTTTAAATTAAAGATACACATCTGTTCGATTGATCGATTCACATCAGCTTTATG…	0	0	0	0	0	0	0	0	0	0	0	0	0	0	0	0	0	0	0	0	0	0	0	0	0	0	0	0	0	0	0	0	0	0	0	0	0	0	0	0	0	0	0	366.501	736.161	0.50876	54
AT2G05180	p450	ACGATAATCTGGGAGATAAATTTTCTCATTTAGTGACCTTGTCTGTTCAGGGAAGGCGGCTGAAACATCTCCAACTCAAGTGAGGCCGGCATAAACTTTGTGGCATCTGTGTATTCTGTGAATGTGAGGTATCCTTTGAATCTACTTTATCGGCTTAGATATTGTGTAAGAGTGAGTTGTGCTAGTGAAGTTGGGACTGGCTCTATGCTTCTTCTTGTATACATTTCTGAGAATCTGTGCCATCACTCAGGAAAAGATGCATAGATGTCGACAAGTTATTATGTTTGTTTTTTTGGTGTATGTTATGGTTTTTTTTTTTGGAACACTTAGAGGAGAACGTTTGCAGTAAATATGTTGTGGTTTTGATTTGCATTCATTCTGGTAAAAGTCTTGCTCATT…	0	0	0	0	1	0	0	0	0	0	0	0	0	0	0	0	0	0	0	0	0	0	0	0	0	0	0	0	0	0	0	0	0	0	0	0	0	0	0	0	0	0	0	14.6637	41.4309	0.142336	6
AT2G06960	2OG-FeII_Oxy	GCTCAGGACAGGGACTCACTTGATGAGAAGTCTGGATTTTCTTTCTTAAATTGTAAGATTGATGTAACTGGGAAGGTGTGGCTTGAGAGACCCTAAAGAGCCTAAGCAACTGTGGTTTTCTCTCAAACTTACATGTCTCAAGTCATCTCTACCGATGGATGGAATGACTGGGGAATCTGACCTAAGACAAGTAAGTGTAGTAACTTTCATTGCAAGTCATATACTACATAATCTAAATTATGCTGAAATGGGTTTTGTTTTCATTAAGACTAATGATGTATAACGTGTAATACTACGATGTCCTTAACGTCTAGATTTTTGAGCTAAAAAGATCAAATGAACTTGGTATAAGGTCTTTGTCAAAGAAATAATAGTTTGTAATGTATTGATCATAGCATA…	1	0	0	0	0	0	0	0	0	0	0	0	0	0	0	0	0	0	0	0	0	0	0	0	0	0	0	0	0	0	0	0	0	0	0	0	0	0	0	0	0	0	0	5.35215	19.7758	0.0982961	0
AT2G07050		CCAGAACCTCTAGGACTTATACTTTTTGTAGATTACTACATCTATTTTTTTTTTAAGTTGATTATGAAATTTTAATTATTAAAAATATATTCATATGTCAAATCTATTTTGGTTATAAAGCAAATGAAAGGTGATAGGATTACTTATATTTTGAATAAAATGGCATGAGCTTGCATATTTGTTAGAGAGCTTGAATTATGGGTCACTTAAGTAAATTTTAATTTATAAACTGTAGTTTTGTATAGAAAGTTTAAACTGTTTAAAATTTAATATTCTTTCACAAATATACACATTTCTATTATAAGTTTATAACTATTAGACTTCTAAAACTGTTAAAATTATTTGTTATCAGCAAAATCAAACTATTTATATAAATAAAACATTAATAAATGATGCAAA…	0	0	0	0	0	0	0	0	0	0	0	0	0	0	0	0	0	0	0	0	0	0	0	0	0	0	0	0	0	0	0	0	0	0	0	0	0	0	0	0	0	0	0	834.795	1491.16	0.221075	64
AT2G14060	Methyltransf_7	TATCCACTTCAGATTTAGTAGACCTTGCTTACATACATACATGCTGTTTTTCAAATTCAAGTTGGTGATGTCTCTTAAAAAAAATACTTCTTCCCTCAAGCATCAGTTGGGCAAGCATTCCTGATTTCCCTTTGCATTTGTTTCGATATTTCTCTTTAGAATTTCCTTGACTGGATCTAGCTCTTTCTGTCAATACTGCACTTTCCGGTCCCTTGTTGAGCAGGTTTGACATTGTACTTGTTCTCTTAGATACAAAAAATCCTGAATGGGATGCAGTTGTATCTTCTCACATCCTTGCCGAGGTAAGTTTCTTTAAAGAATCTATAAATATTGTGTTGTATACTGATATTGAGTCTTCTTAAGTAGAGTATTTGTGACAAGATATATAACTCATCTGAC…	0	0	0	0	0	0	0	0	0	0	0	0	0	0	0	0	0	0	0	0	0	0	0	0	0	0	0	0	0	0	0	1	0	0	0	0	0	0	0	0	0	0	0	6.99825	243.248	0.067893	4
AT2G14100	p450	AATTAGATGAGATATATGAAGAGATTAGTGGCGTGAAGGCGACTCATGGTTTGCTTCTTCTTCTTTAGTTTGTTGCTTTGTTTCAGCATTTGCCACTTTTTTGTCTATCAAAGGCTTTATCATTGCCTCCAAGTCATCTATATCTTGTGTGACTTTTTCCACCTGCAATTTGTAAGTTTTGACTTAGTCAATCACAATCAAAAGTATATATATGTTTGATTATTATTTGGTTCCAAAACATCCCCCAAATGATAAACCAATAAAAGATACCCAAAAACATAGATCATATTTTCAAAATGTAATCTTTTACATTAGCCTTTGTTAGTGTTAGATTTTAGTAAGATTTTTATGTATATTTCATAGATCAATTTTTCTAATGATAAAGTGTTGTGGTGTACC…	0	0	0	0	1	0	0	0	0	0	0	0	0	0	0	0	0	0	0	0	0	0	0	0	0	0	0	0	0	0	0	0	0	0	0	0	0	0	0	0	0	0	0	13.7673	333.563	0.141936	11
AT2G15480	UDPGT	GTTTAAATATAATTTGGCTTCATCTGTTCCATATAACTTGAACCGAGTTCTTGAAGTAAAAGAACTGATTTGTGATTCTTCTGGTGATCAGAACAACAACTGAACAAACTGTCTTATTGTTTTCAAAGAAAAAAAATATACTAAAAAAGGCAGTGAGTTCAATGTAATATAATGTGGTAGCACACACTAATAACCAGAAAAAAGATTCTTGAATGTGGTAGTGATCGTTCAGAGAAGAGAGAAAAGTATATTAGTTTTTTTTTACTTGTCACCAATTCACAATGATTAAAGCTCCAGACTAACCGATTCTGTGATTTTATCATTCCTTTATTCAATCATGACAATCATTAGATCATTACACATCTTATACACTTTCTTATATTCATCACATTAAAACAC…	0	0	0	0	0	0	0	0	0	0	0	0	0	0	0	0	0	0	0	0	0	0	1	0	0	0	0	0	0	0	0	0	0	0	0	0	0	0	0	0	0	0	0	28.2447	757.952	0.352355	41
AT2G15490	UDPGT	TTGATGAGCAAGAATGCCTAAAATGGCTGGACTCTAAGACACCTGGTTCAGTAGTTTACTTGTCCTTTGGGAGCGGAACTAATTTCACCAACGACCAGCTGTTAGAGATCGCTTTTGGTCTTGAAGGTTCTGGACAAAGTTTCATCTGGGTGGTTAGGAAAAATGAAAACCAAGGTAAATTGTTTCTCCCCAGCCATTATTAACCAACATAGTAATGTTAATATTTGTGTATATATTCGTATTGCCAAATATGCTCTGATACCATGGCAAGTAATAGATTGGCTCATGTATTTTATTTGTGATCATGTAGAATTTTCTTAACAGTTATGACTTGGTGTTGGTATGGTTGGGACAGGTGACAATGAAGAGTGGTTGCCTGAAGGGTTTAAAGAGAGGACA…	0	0	0	0	0	0	0	0	0	0	0	0	0	0	0	0	0	0	0	0	0	0	1	0	0	0	0	0	0	0	0	0	0	0	0	0	0	0	0	0	0	0	0	14.9246	944.098	0.18838	17
AT2G16890	UDPGT	TCTTATAATTTATATTTTAAAAAAATTGGATCAGTAAAGTAAAACAGATTTCTTTTTAAATTAAAATAAATTTATTTGTTTTAATTATTATTGTTTATTCTTAGGTTTACTGTATGACATTCATATTTCTCCAAAACCTTATTTTGCGTAGCTACAGACAAATAGAAAAAAATAATTTACTTATTTACAAGTTAGAAAATATCTTTTGCGAAATTGAAATGTTGATAAATGTAGTGATTATATTCCAATAAAAAAACTAACTGTTGCATTTGTGTTTTCATCCCTAATTACAATATAACGTTTAAGAAATGTTAAGCTATAAGTTAGTAAAATTATATTTTATCACTAATTCACAAACACGAACTCTAGTACAATAGCACTAAATTCGATGATGATACG…	0	0	0	0	0	0	0	0	0	0	0	0	0	0	0	0	0	0	0	0	0	0	1	0	0	0	0	0	0	0	0	0	0	0	0	0	0	0	0	0	0	0	0	126.06	2416.68	0.666969	63
AT2G17650	AMP-binding AMP-binding_C	CAGTGAAAACTCAAGTAGCCTTGAAAAACTGAAAGGAAAATCATGATCTCGGTATTGAATTTACAGGCAATGGTTTGGAGAAGAGACGCTTACATGTAAGATCGAGACACCGTTGCCTATCACAGCGGTCTCACCAATGACCACTCCAGTTCCATGATCCAACAATATTCCCTCCCCAATTCTTGCCGCTATGCAGAAAGAGAATTCAAGTAATATGTATAACCAGCAATCAATTCACCGGTAAACCTGATCAACTATTACAACAGAGAAGGGAAACTGAGAATGTTCAAACAGATGAGAGCAGAGATATGAAGCTCAAAACTCTACCTGGATGTATGTCAATGCCAAAAACCTGAGAGAAACCACAGCATAGATCAGACATTGAGCTCAAAAATGCAG…	0	0	0	0	0	0	0	0	0	0	0	0	0	0	0	0	0	0	0	0	1	1	0	0	0	0	0	0	0	0	0	0	0	0	0	0	0	0	0	0	0	0	0	51.7666	390.297	0.230711	64
AT2G18560	UDPGT	TAAGTCATATGCTTTCCAAAAATATACATTTACAAAGATTATTCTATACTCTCTCTCCTTTATCTTTGCCTCTTTCGAGCTCCAACCTGTGTCTGAATTCGATATCACCATTAGGTGCTTTAACCACATGGTTAGCAACATGTTAATCTATATTATACATTTCCATAAATAGGTTGAGGACACGTGTCTCCATACATGTGTTTACAAATATCATGTTGTAGGTAATGATTCTAACAAGGACCAGCTAAAAAGAAGGTGGATTTCTAGATAGCTCTTAAGTTATGGTCCTAGATCTGTTTAGCCAGTTAATTAATCTTGTTTTTTTCAATTGTTAAATGTTAATACTTAATACTATTATTAATATATTCTTTCTATTTTCGTTCATGCAGCTTTTAAGGC…	0	0	0	0	0	0	0	0	0	0	0	0	0	0	0	0	0	0	0	0	0	0	1	0	0	0	0	0	0	0	0	0	0	0	0	0	0	0	0	0	0	0	0	0	0	0	0
AT2G18570	UDPGT	TTATGTACACAATGAGATAATCAATGGATTGTGTTAAGCCACAGGGTATTTGGAGACATACTTTATATGAACTAGGTGAGTACCCGCGTGGGTTGTTTGAAATTTGTTTAAAAATAATTATGTTTAACTATTTTTATTGCTAATTTATGTTATTTCGTGTATATTATTATGTAGTTAATAAAGTTATATTCATTTTATGTAATTATATTTGTATAGTTAGATTCACTTTTGATTCAAATATCAATTATATTTTTTTCATGTATAAATCTTTTTATCTATATACCCAAGTTTCTAATTTTTTAACTATTATTAAATACTTACATCAACAATATGATACAATGCTACTTATTTGGTTTGAAAGTTGCCTAACTTGATTCTAAGCAAACAATTTCTTGTTCC…	0	0	0	0	0	0	0	0	0	0	0	0	0	0	0	0	0	0	0	0	0	0	1	0	0	0	0	0	0	0	0	0	0	0	0	0	0	0	0	0	0	0	0	0	0	0	0
AT2G18620	polyprenyl_synt	TAAGGACTCTCCCAGACACTAACATCGAGGAGACTACCCTAGCTTCGCCTTCCGGCGCCGGTGATGCTTTTGCTCACCGGCGTCGGGATTTCTCTTCTTCGTTTCACTTCTTTCGTTATCTCTTCATATTTTTAATTCTTCTCTGGCTATTATCTCAATCATCCCAACCCAACCTTCAATCGTTTAACTTCCTCGGCCGTTCATTGACGACAGAGGGCAGAGGAAATGCTCGATGATCTTTCCTTCTATTCAGCTTTTGTCCGCATCCATCTTTTTGAAGTTTCCACCAACAGAACAGCCCCAATTTTTCCAATCTAAAACCGCTATGATCTCTACATGCAACACCATCCTTACCTCCGACCTGTTTTATGTGGGTATCTCATCTACGTTGACCTTATT…	0	0	0	0	0	0	0	0	0	0	0	0	0	0	0	0	0	0	0	0	0	0	0	0	0	0	0	0	0	0	0	0	0	0	1	0	0	0	0	0	0	0	0	4.72789	16.8677	0.0595512	0
AT2G18640	polyprenyl_synt	GCAAAGACTATGGATTTCTGTTCTGAGCTTGAGAATTGTCTTAACCGCGCGAGGCGGAGTCAAGTGATTATTCAGTTTGCTGTTAACCAGTTTGAGGAAGAGAATGAGGATAAGGAGAATAGAAAGTATGAGAAGACTCTTGAGGAGCTTAAGAGGTTTAAAGTAGCTGGTGAACCGTTTACGAAAGAGTTCTTTGCTCTTTTTGATTTGGTTTACAAGCAACAGGTTATGATGCTTGAGGAGCTTCATAAGTTAAAGAGAAAACTCGATAAGAGGCTTAGGAATATCAAAACATGGAGAAGGGTGTCGAATATGGTGTTTGTGACTGCGTTTGTCTCTGTGCTTATCTTCTCGGTGGTTGCAGCCGCTGTGGCTGCACCGCCTGTTGTGGCGGCTATA…	0	0	0	0	0	0	0	0	0	0	0	0	0	0	0	0	0	0	0	0	0	0	0	0	0	0	0	0	0	0	0	0	0	0	1	0	0	0	0	0	0	0	0	6.85332	21.306	0.0960429	0
AT2G19070	Transferase	TTCTTTCCAGGTTATGTATAAAACATGTGATTGATCAAATTATATATATATTTTTTTTAAAAATCTTAATTAGTCTCTTAATAGACAGCATGAATCACAAGGAATCAAACTTAAAACTATACTATACATGTTTTAGGTGACTAAAGAAGAATAATGTGGTCCATGGAACTAATCATTTGACTATAATTGATTTGCTTTTTTGGCAGGGGACGTTAAAATCACTCATGTATTATATTTAACATTGCTTGCAGTCTTTTACTATATATAAAACTTAAACTAATTACCTATGGATTATGATATATTATTTTTGACAATATATATAGGGTGAAAGAATCAGTTTTGAAAAGCAAATAACTAATCACCGGAAGATGATTATGACGGCGGGAGTTCCACCGGAGA…	0	0	0	0	0	0	0	0	0	0	0	0	0	0	0	0	0	0	0	0	0	0	0	0	0	0	0	0	0	0	0	0	0	1	0	0	0	0	0	0	0	0	0	0	0	0	0
AT2G20340		GATTTGTTTACGACCAATTTGTCACGTGAATTATGGGGTCCTATATATTTTAGACGTTTGTAGACAAAGGAAAATAATTGAATTGCTGTCTTTTAACGTGCGTTCAAAAATTTTAAGAACCATCATCACATTCTCACGTCTTCCAACTTAACTGTGTCAATATTACCTAATGATTTTTGAGCCAGTATGGCGTTTCTTAAGACTTTTTAAAAAATTACGCTTCATATAATTTTTAGTTTGATTTTCGCTTAAAATGGATTAAGTGTTATTTATTTGTATATTTGTATGATGCATTTACATGCAGATATGAAATGTTTCTCGATTTAATTCATATTATCTAGATGTACAATAGTAAATGGATGCATTTTTGAAAAGGAAATGAATTTTGGTGCATAATTG…	0	0	0	0	0	0	0	0	0	0	0	0	0	0	0	0	0	0	0	0	0	0	0	0	0	0	0	0	0	0	0	0	0	0	0	0	0	0	0	0	0	0	0	120.059	467.63	0.502647	58
AT2G20610		AACAATATCATCTATTCATATTTATAAAATTTATTACTGCAAAAATATACAAAATTTTGAACATAAAATATGAAGGAAATTGATAGATTAAACAAATTAAAACTACAGCAAACACTAAGTAAATAATCTTCTCAAAAGTTATAAAACAATTTGTACTATAAATAGAGGTTGATTTGTGTAAACATAATATAAGAATCATAATTGTTTTTTTTTCTAAAACAAAGTTTGTATTTGTAGGATTTTATTAATTGAAGATTAATATTTTCTTGTAAAATCTATTAGTGTCTTTAATAAAGCACATCATAGTATATCTATCAATTAATGCCCTTTCTTATTGGCAAGAGATTTACATTCACAACAATATACAAGTATTCATATTTACAAATTTTAATACTGCAG…	0	0	0	0	0	0	0	0	0	0	0	0	0	0	0	0	0	0	0	0	0	0	0	0	0	0	0	0	0	0	0	0	0	0	0	0	0	0	0	0	0	0	0	730.978	3269.04	0.45952	63
AT2G21530		GAACACTGTCAAGAGCTTTCTTGACCCTAAGACATCTGCTAAAATTCATGTATGAGAGATCTAAGTTATATCTCTATTTAAAAGTCTTGTCTTTGATTATATAGAATTCAATATGGACTATTCTATTGTTTATGTAGGTACTCGGATACAAGTATCTAAGCAAATTGCTTGAAGTCATTGATGTCAAGTATGTGAACCTTGACCCACCCTTATTTGATCTGTTCTATCGAAAGCTGCACGTTTTTTTGTTTTTGCTTATGTTCAAAATGGTCTGCACTTTTTTATAGCGAGTTGCCTGAGTTCTTGGGAGGTGCATGTACTTGCGCAGATCAAGGCGGTTGCATGCTTTCTGACAAGGGACCTTGGAAAAACCCGGAAATTGTGAAGGTCATTTACTTA…	0	0	0	0	0	0	0	0	0	0	0	0	0	0	0	0	0	0	0	0	0	0	0	0	0	0	0	0	0	0	0	0	0	0	0	0	0	0	0	0	0	0	0	0	0	0	0
AT2G21730	ADH_zinc_N ADH_N	ATCTAAATATATCATGTGCCGACTGCCAAAAACAGTGCGACGAGACAAGTTATGGAGGAATGTGTTTAAATGGAGGCAGAACTTGTTGTTGCAAAAAAAGTCCTCCGCCATCATATTATGATCCTAGGCCCCCTTCTTCATAATCATATGGAATGTGTTCCTATTTGGTACTATCATTTTGGATTTGCTCAAACATATCAAATTTATACTTTGAAAAGAAAAGAATCATCAAAATAAAGTTATTTTATTATTTTTTCTTTGTTTACTAATCTCACAATCATAACGTCAATTATATAGAAATTTTCTTAACATGAGTCAAAATAAGACTAACGCTAAATTTTACATTCTAATTCTAATTTTAAGTGATGTTTCTGAACCAAATAATATGTATTAAGTTTA…	0	0	0	0	0	0	0	1	0	0	0	0	0	0	0	0	0	0	0	0	0	0	0	0	0	0	0	0	0	0	0	0	0	0	0	0	0	0	1	0	0	0	0	0	0	0	0
AT2G21890	ADH_zinc_N ADH_N	GACTTTTGATTTCTATTGTATTTTATGTAGCCCTCTGTACTGAACTTACACCCCTTTTTTGGAAGTACTAGCTTTTGTGATCCCTTGAAGAACTGGCAAAGGCAAAAGCAAACTTCTTGTAAGCAGATTTGTAGTCGACCAACTTGTACTATGCCGACAAACTGCTTACAAATCGGCATAATACAAGTTTGTGGACTACAAATCTCTTTACAAGAACTTTGCTTCTGACTACAAAATCTACACATTATTCTTAGCCTAACTGATCTCTCAAATTGGCGGGTTGCGCTGTCAACATTCTAGTGTAAACGCCTCTTTTTTATTAGCTCTCCTACTGGTTCAGCCCACCTTACGAATTTATGTGTTTCCTTCCTACCCTTCTCTTTCGGCCCATTTTTCCTT…	0	0	0	0	0	0	0	1	0	0	0	0	0	0	0	0	0	0	0	0	0	0	0	0	0	0	0	0	0	0	0	0	0	0	0	0	0	0	1	0	0	0	0	0	0	0	0
AT2G22330	p450	TTTCAAAATTTTAGTTTAAATAATTGTTAAGATACAAGATTAAGAACTAATTGGTTCTTAACCATTGAGGATGATCTAACTTATCTTGGATAAAAATTTCTTCTCTCAAAAAACTACTGAACTTTATATTGAAATCCCTAGTTATATAAAAACCATATTATTAATATATTATATCATTTGATGCGTTTTCCTCTGACGAAGAATTAAAATGTACATGTTTGATTCACTTCAATACTCCTGTGATTTTATCCAAATATGAACCTCCATCCAGGAGCGGATCTAGGTGTATGGAAGATGGGACACGTGCCCTACACTAAATTATAAATATTAGCTTGTAAATATATGGAGTTTAAATGATTCAGCACAAATGGTTAAGTGTTTTCAATATTCGTCTTTCTT…	0	0	0	0	1	0	0	0	0	0	0	0	0	0	0	0	0	0	0	0	0	0	0	0	0	0	0	0	0	0	0	0	0	0	0	0	0	0	0	0	0	0	0	161.813	2289.33	0.955334	51
AT2G22590	UDPGT	AATTTTCAGATAATATAAATTTCTGTTTTAAGTATTTCGATATAATAAATAAAATTAGTATTGTTACCAATTGGGGGTGTAGCTCATATGGTAGAGCGCTCGTTTCGCATGCGAGAGGCACGGGGTTCGATTCCCCGCACCTCCATTTTGATCTCTCTGTGACTCTTACCGTCTTACGTATATACTTTTTGCCTGTTCAGATGAAAGCAGATTATGGGCTAACAAAGCGAGCCCATTAGTTAAAAAGACTTCCCAATCAGGCAGGCAATCACAAGCGAAGCCCTTCAATTTTTTTAATATTAAAGAAAAACTTTTATGCATCAAAATTTGAACTTTTATTCTATTTTATTTTGTGTTCAATTTCAATTATATTATATCAGAAATGTGTTACATGATACA…	0	0	0	0	0	0	0	0	0	0	0	0	0	0	0	0	0	0	0	0	0	0	1	0	0	0	0	0	0	0	0	0	0	0	0	0	0	0	0	0	0	0	0	4.55818	221.205	0.0849	6
AT2G22830	NAD_binding_8 FAD_binding_2 FAD_binding_3	TGTATCTTTAACATGAGCCTCGATTGCTTTTTATTGGTGAGAAAACAAAAAGATCCATGTTCGATGAGACTATCGACGGTGATTCTTTCACCGGAATCGGTGCCCGGACTGCAAGGATGAAATCGGTTCGCTTTAGAGTACTCATCTGACACGTGTATTAATATATCGACATGTGGTTTGGATAGAGTCAAACTGTAGTTTCTTCTTCTGTGAAAGACTCTCTGTTGGCTTATTTGGGCCTAAATCGTTTCTGTAATCGCGGGGCTTTTCTTTAAGCCTTGACTACCTTGTTTAATACAATATTTCTCTTGAGACAAAAAAAAAATTACATAAACATTAATATCTACCATTTATATACATTATTATGTTTTTAGATTGCAACAGCTTATTAAGCTTTTC…	0	0	0	0	0	0	0	0	0	1	0	1	0	0	0	0	0	0	0	0	0	0	0	0	0	0	0	0	0	0	0	0	0	0	0	1	0	0	0	0	0	0	0	52.3127	119.021	0.26088	62
AT2G22920	Peptidase_S10	TCCCAACAATCATATTGGGAGACCGATTTGGGAAAAACTCAGTCCGACCTTTCAGAATGGTGTTGGATTTGACAACGGAAATGGGTTGTGGTCTGGGGAGCAAGGTTTTGCTATTGGCGGTGAGGAGAGAATTAGCCGTTTGAATGGATATCTCTCTGAACTGGCTGCAGCAGCGTTCGTTTGCAGAGTGAGTCCTTGAGCTAACCCTTGTGCCTCTTTTTTACATCCAGCTCTGATTCGTTGATTTGTTGAAGGGTGGTGTCAAAAGAGTTCACTTATTGGATGGTACTATAAGTGGAGTGCTATTGTTGGAGCTTTTCAAAAGAGATGGAATGGGGACTATGGTGGCAAGGTATACACAACTGTTTTCACTTTCGAATCATGCAAAGTTTTGATTTT…	0	0	1	0	0	0	0	0	0	0	0	0	0	0	0	0	0	0	0	0	0	0	0	0	0	0	0	0	0	0	0	0	0	0	0	0	0	0	0	0	0	0	0	11.443	237.91	0.167477	12
AT2G22930	UDPGT	TATTGGTAATAATTAAAAATTTCATTTTTACAAAGTTCTTATATAACTAAAAATTCCAAACTTTATTATCTCTACAGTATTTTTTTTTAAGTAAATTTTCATTCTGACAAGAAATATTGTTCATAAAAATTTAATTGGATCGGGTTATATTTAACACGACTCTTCCACAAATATTTTTGCTTAAAAGTCGGATACAAATATTACCAAAATTGGATTGTGTCTACTAATTATGTTTCTATATTTTATAATAACAATATGTAGAAGATTTGGTTCTGATTTAAATTTATGATTCTCTTTTCATATTTGTTTGATATTTTTTTAACTACTTTGAAGAATCATATAGTATATAAACTTCCAAAAACCCCAATTTTTCTGTATATATTATGATTCACAATTTTA…	0	0	0	0	0	0	0	0	0	0	0	0	0	0	0	0	0	0	0	0	0	0	1	0	0	0	0	0	0	0	0	0	0	0	0	0	0	0	0	0	0	0	0	12.4001	306.701	0.175023	10
AT2G22960	Peptidase_S10	GTCACCGTAGCGAAATGGGGACGTTCTGTTTACATTAACATTCAGAAATTTGTGCAGTTTCAACTAACAGTCAATGTTGTTGCCCTTATTGTTAACTTCTCTTCAGCTTGCTTGACTGGTAAGTTAAAGAAATTAGCTGATTCTGTTTTTATTCAAATTTTCATTTTTTTACAATTATATTGTCTTCGTTTCTATCTTTACTTTTGTTTCTAAATTAATTCACAGGAAGTGCTCCTCTAACTGCTGTTCAACTGCTTTGGGTTAACATGATCATGGACACACTTGGAGCTCTTGCTCTAGCTACAGAACCTCCGAACAACGAGCTGATGAAACGTATGCCTGTTGGAAGAAGAGGGAATTTCATTACCAATGCGATGTGGAGAAACATCTTAGGACAAG…	0	0	1	0	0	0	0	0	0	0	0	0	0	0	0	0	0	0	0	0	0	0	0	0	0	0	0	0	0	0	0	0	0	0	0	0	0	0	0	0	0	0	0	8.44822	243.101	0.154479	10
AT2G22970		ATGCTACTATCAAGGCAAGTTTTTTTTTTTGTTCTTACTCTTAATGTTTTTTATTACACAAATCATTTTGTTTCTCAGTAACTGTTTTGAGGGGTTTACTATAGGGAGGTGGACACACTGCAGAGTATAAACCAGCGGAGAGCTTTATCATGTTCCAACGATGGATCAGTGGCCAGCCTCTGTAATAATAAGAGATGATGATGCCCTATGCCAATGAAAAAGAAATATTTGTAGCATCAACTTTTATATATATATATATATATATATATATATATGTTTACAATTTAATCTACTACAATATTGTAAAAGAAGATCATCTTTAAGAAATAAAAATATTTTTAAAATGGGCTCTCAACAAAACAAAACTGTGTAAGTCCAAACGTCTCATAAATAATTAAT…	0	0	0	0	0	0	0	0	0	0	0	0	0	0	0	0	0	0	0	0	0	0	0	0	0	0	0	0	0	0	0	0	0	0	0	0	0	0	0	0	0	0	0	259.26	1522.13	0.585106	63
AT2G22980	Peptidase_S10	TGAACATCTAACTCAGATTTGTTTTTAATAAACTTACAGTGTACCGACAAACTAAATGAATTCCATATACTATCACCAGATTGCGACACGGCATCTCCTGATTGCTATGTAAGTAATATGTCTTTTCTCCACCTAGTGACTCTTGTAAAAGGGTTGGAAAATGAATTGATGAAGAAACATTTTTTCTTTTTCAACTACACATTAAGTAAAATACCGCTCCATGATTAAGTCAACAAAAAAAATTGCATTTTATATAACTTCCAAGAAACATACTTTTAAGGTTGCTTTTGCAGTTATATCCATTTTATCTCATTAGCTTTTGGGCCAATGACGAGAGCGTCCGCGATGCTCTTCATGTTAATAAGGTATATGCCATTAATAATGTGTGATGATAAAAAA…	0	0	1	0	0	0	0	0	0	0	0	0	0	0	0	0	0	0	0	0	0	0	0	0	0	0	0	0	0	0	0	0	0	0	0	0	0	0	0	0	0	0	0	408.297	2676.65	0.852215	60
AT2G22990		ACATTTTAATTGAGAAGGACAAATATTTTATTTTATTTTTTGGGTTTTAAATTTTAAAGATAGGACTGGCTAGATGGTTAAGGTTGTGACAAAATTTTCTTAATGTTGAGGAGAACATTTTCGTTACAAATTAAGATAATCAGATAAATATGTGGTGATTTGCAACTTCCGTACCTTATCATTATTCATGGTGTTGGTGGACTATTCCCGAAGTTTTAGCGACAAACGCAACTCCCGTACCTTATCATCACTAATATAATATGATTTTGAATTTATGGATAAGTCTAGTGACATATATAGTGCAAATGGTTGTCTCAAATAAAGAAGCTGAAAGAATTGAAACAATATTCAACTAGTCTTTTATCATTTGAGATGAAAAAGTTGAAAAACATTATTCAA…	0	0	0	0	0	0	0	0	0	0	0	0	0	0	0	0	0	0	0	0	0	0	0	0	0	0	0	0	0	0	0	0	0	0	0	0	0	0	0	0	0	0	0	2437.29	7514.98	0.736646	60
AT2G23000	Peptidase_S10	AATGATGTTCTATTTAACATTTCAGTTTAACTTATATGGTACAAGTAATTGTTTAATTTTATCTATCCAAATATTTTTCATTGTAAATTTTTTTTTCAATACATCTTTTTAATTATTAATGTGTATAGTATTTTCTCAATTATACTTCTCTCGTAATTTGTTTTACGATGTTAATTGAACATCGTTCTATAATAACGAATTTGCCACACTTTTTTTGGTATTGACAAAATTTCCTCAAATAGCTTGGTATTGACATTTGCCCCACATCTTTTATAATTTACGAATATGCCCCACGTCTTTTCATATTAACGATTTTGCTACATATCTGTTGGTCTTAACGATTTTGCCCCACATTTATTGGTATTAATGAATTTCCCTCACAGCTTTTGGTATTTGCAA…	0	0	1	0	0	0	0	0	0	0	0	0	0	0	0	0	0	0	0	0	0	0	0	0	0	0	0	0	0	0	0	0	0	0	0	0	0	0	0	0	0	0	0	0	0	0	0
AT2G23010	Peptidase_S10	GGAGAATATATTTACAAAGGTTTTTAAAGGATATACAAGGATTTAAAAACCTTTGTAATTCTTTTTAAAACTCTTCTAAATCTTTTTATAACTATTTTTAATGGTTAACAAGAGTTTTGAAATGGTTCCAAAATATATACAAATTTTTAAAAATATTTACAATTTTTTTTAGATTTAAAAATCATTTACCATTTTTTTAAATACTTTATAAGATTTTTAAAAAGATTTACAAAGGTTTTTAAAATCCTTGTAAATCCTTTAAAAACTCTTGTAAATCATTTTAAAAGTTTTTATAAAGGTTTTCAAAGATTTTAAAAGATTTTAAAATATTTACAAATGTTTAAAGTATTTACATGTGTATTGAAAGACTTTATACCAAAAGGTTTTAAAATGATTGAC…	0	0	1	0	0	0	0	0	0	0	0	0	0	0	0	0	0	0	0	0	0	0	0	0	0	0	0	0	0	0	0	0	0	0	0	0	0	0	0	0	0	0	0	0	0	0	0
AT2G23190	p450	CAACTGGCCATTTCTCGGTATGCTTCCGGGTTTACTCGTGGAGATCCCTCGTGTTTACGACTTTGTAACCGAGCTTCTCGAGGCCTCAAACTTAACTTATCCTTTCAAAGGTCCGTGTTTTGGGGGCCTTGACATGTTGATCACCGTTGATCCGGCTAATATCCATCACATCATGAGCTCAAACTTCGCGAATTACCCGAAAGGAACCGAGTTCAAGAAGATATTCGATGTTTTGGGAGATGGGATTTTCAACGCGGATTCGGAGTTATGGAAAGATCTGAGGAAATCAGCTCAAAGCATGATGACTCATCAAGATTTTCAAAGGTTTACACTAAGAACAATCATGAGTAAGCTAGAGAAAGGGCTTGTCCCACTTCTTGATTACGTTGCTGAAAAGAA…	0	0	0	0	1	0	0	0	0	0	0	0	0	0	0	0	0	0	0	0	0	0	0	0	0	0	0	0	0	0	0	0	0	0	0	0	0	0	0	0	0	0	0	0	0	0	0
AT2G23220	p450	GATTCTCTGATGATTTGAGTATGCTTCCGAAAGATATGTAAAAACTGAAGACCTAACTTGTTTGTCAAGCCACTCCATACAATAATCATCAGCTTTCCACATATCTAGGCTTTTCCCATCTAAGATTTTGTCCTCATCAGCTCCCAAAAGAAATGGAGAAACAAGAGGACCAATTGGGATAATAGGTTTTAAATCAAACATCGATTCAATTATAACCGATTCGAGTTCATAAAATGAATTAGCCAAAACCCATTTAACATCTTTCAAGCATTCGACGAATTCCGCCATTAGTGTATTGAAGATAGCACCGTGAGAAGGTAACATCAATGTCGGGAGATCTCGGACTTCTAAAAACGGTAAGCCTGGTAACTCCACTTTTTGATTAGGATCTTCGAGATC…	0	0	0	0	1	0	0	0	0	0	0	0	0	0	0	0	0	0	0	0	0	0	0	0	0	0	0	0	0	0	0	0	0	0	0	0	0	0	0	0	0	0	0	0	0	0	0
AT2G23230	Terpene_synth_C Terpene_synth	GAATGGTTTGTGAGTTATCGTTAAAATTTTAATCTCTTAATCATTTTTTGTTTTTAAACTCCAATTTAAGAACCCGCTATTTGGTTCGATTAAAAAAATTAGTGAATCAGATAAAAATTATAATTGGAGTTTTTTCATATATTTTAAAAAATTGAATCATTCTTTTACATTGTTCTCCTAAAATTACAGGGAATCTTTTTTCTTTAATGTAAAATTACCGAGAATCTTTTTTTCTTTTAATGTAGAATCATCCGGCAGAGAATCTTTGTTGCCACGTTCCCTATGAGTTATCTTAGCTTATGAGAGTGTTAGAGACAAATGTTTCATGAGATGCCATATGGAAGAATTCATGCACATGCAATAAATGCATTGTTTAACCAAAAAAAAGAAAGAAAGAAC…	0	0	0	0	0	0	0	0	0	0	0	0	0	0	0	0	0	0	0	0	0	0	0	0	0	0	0	0	0	0	0	0	0	0	0	0	1	1	0	0	0	0	0	9.81986	221.356	0.0978058	3
AT2G23260	UDPGT	GGCGGCAGGTCCCTCTGTCACGGCCTCAATGCATCTCTCCACCTCTGCAACCTTAAGCTCTCCATCGATAGCGTCGTTCTTCATCCTTACTCCGATTCCAAACACATCCACAAGCAGTCTCGCATCAAGCGGCTGATCTATCCAAGTCGGATACGCCACCACGGGAACACCAGTCACCACCGTCTCGATCGTCGAGTTCCATCCACAATGCGTGATGAAGCAAGAAATCGCCATGTGGCTCAATATCTTTTCTTGTTGACCCCATTCAGTTACAACCCCTTTACCTTCTTTAACCATCTCCTGCAAAACCTGGACGTTTTCGCCTTTCTCCTTCGGCCGTATCACCCAAAGAAATGGAACTCCTCTGTTTTTTAATGCCGTTGCTATGGTCTCAACTTG…	0	0	0	0	0	0	0	0	0	0	0	0	0	0	0	0	0	0	0	0	0	0	1	0	0	0	0	0	0	0	0	0	0	0	0	0	0	0	0	0	0	0	0	7.90165	259.374	0.0683132	6
AT2G23510	Transferase	GTTTTTTGTTTTTTTTTGGTTTCAAAATGTTTTCTACAAATATTAATTATTATTCAAAATAAATTATAAGGGTAAATTTGTCTTAACACAAATCATTAAGTGAAAAGGGATATAAAGACTCTAAAGTGGTTTTGCAGATTATTTGTGCCACAAAAGGGACACAAGAGATGATCCCTCGTTCTGTGAGGAGGAACTAAGAGTAACGTTTCTAATGTATTGGGCTGGAAATGGGCCTTACACACTTGGCCCATTTAGTTTTTTTTTCTTCTAACATATGGTCGTTATTGAATTTGGGGTTATTTGATTTTTATTCTTTTCTTAAATGATAACATAAAAACCGAAAAATAATAGACTAACGGAGGACAAAAAAAAAATCAATAACTAGGCGATGGTGAATAG…	0	0	0	0	0	0	0	0	0	0	0	0	0	0	0	0	0	0	0	0	0	0	0	0	0	0	0	0	0	0	0	0	0	1	0	0	0	0	0	0	0	0	0	12.156	1031.72	0.109625	13
AT2G23800	polyprenyl_synt	TGTTGAATGTATCAAATTTTAGAAAATAGACCATTTTGTTATATTAATGTTAGGTTCAACGATTTAAGTTTTAGTGATCAAGATTTATGATTCAGTTATAAATTTTACTACGTTTTGCCTGCTGACCTTTCCAAATCAATAACACAAGTGATACTTAAGAAAATTGTCACCATAAGCTTGGACGTGTGTGGACTAGTAAAGAATGTTGCGACAAATCAAGAGCGTTCGTCCATTTTCATTTGATAATTTGTTTTCTTGTCTCTTATTAAAATTTCAAATTTTTGTTCAACTTATATAGGTTAGATTTATTTACAAGAATAGTTATAAGGCTTTGCTGAAAATAGAATATATAATCTTTCACTTAGGGTTAGGGATTGAATTATTTTGGATAACTATATT…	0	0	0	0	0	0	0	0	0	0	0	0	0	0	0	0	0	0	0	0	0	0	0	0	0	0	0	0	0	0	0	0	0	0	1	0	0	0	0	0	0	0	0	9.60507	4005.72	0.136566	11
AT2G23910	Epimerase NAD_binding_10 3Beta_HSD	TGACACACTTTTTTCTTCTTTATTAGATTCATGCACCAACACATTGATAGAAGACTGTTACGTAGTCTCGGGAGACGATTGCATCGCCGTGAAGAGCGGTTGGGATCAGTTTGGTATCAAAGTCGGCATGCCAACTCAACAATTGTCTATCCGACGGCTCACATGCATCTCTCCCGACAGCGCTGGAATAGCACTCGGAAGTGAAATGTCCGGTGGAATCAAAGACGTTAGAATCGAAGACATTACATTACTTCAGACACAATCCGCTATCCGAATCAAAACCGCGGTTGGTCGTGGTGGTTATGTTAAGGATATTTTCGCCAGGAGGTTCACAATGAAAACAATGAAATACGTTTTCTGGATGAGCGGTGCTTATAACCAACACCCCGCTTCCGGTTT…	0	0	0	0	0	0	0	0	0	0	0	0	1	1	1	0	0	0	0	0	0	0	0	0	0	0	0	0	0	0	0	0	0	0	0	0	0	0	0	0	0	0	0	146.958	1478.74	0.552725	61
AT2G23960	GATase	GTTTTGGCTTTGGAAAACTGAAAACCCCACAAAAAAAAATTTCAAAGTAAAGGAAAGTACATGCAAAAGTAAAAAGTAAAAGTAAAAAGTGTAAAAGTAAAAACAAAATCAAAAAGTGTAACAAGAGGCGGCAAATCTTCGTCGGAGTGCGTTTATTCTTTCTGCGATTTTCCCCATTGATCATGTGGACGACCTCATCCTTCCAACTCCCTTTATATTCTGCCCCAAATTCATTTTATTTGACATTTTTTTTTGCCTCATCTCATATACCATGTATATGTTATACAATTACATATCTACTATACAACATACTTTTGTAGGTTTACTTCGTAATAGCAGAAAATAATATATTAGTATATGCCTTAATACTTTTGAAAAGTGATACATCACCAAATTAAG…	0	0	0	0	0	0	0	0	0	0	0	0	0	0	0	0	0	0	0	0	0	0	0	0	0	0	0	0	0	0	0	0	1	0	0	0	0	0	0	0	0	0	0	5.94714	28.5043	0.25094	1
AT2G23970	GATase	TTATTTGTAATGTATGACATATTGATGTGTTGTATCCATAATATAATTAAATAAAAGCTTTACCCTCACTAACCCAGAAGCTTCTTTATGCTCCAATAAGTTTTACTAATGCCTTGATAGAAATGAGCCTCCTTTGCGCCATTAATTAGTGGGAGTAATCGTATGTTCGGATTCTGGTATTTTGTTATGTTTCATGGGCTTTTAACTCAAAATTAGTAATTTGTTCCATTTCCATTAATTATATTCAAGTCCTTTTTCATCTTACTCAAAATTAATTGGTCATTAGTCAAATGCTCCATTCCCATTATATTCAAGTCCTTTCTCATTTTTCCAATGTAAAATATTTCTTCACATTCAATTGTCTTAGTTATTTGGAGTAAGTTATTAAGTTTTCATATA…	0	0	0	0	0	0	0	0	0	0	0	0	0	0	0	0	0	0	0	0	0	0	0	0	0	0	0	0	0	0	0	0	1	0	0	0	0	0	0	0	0	0	0	12.2373	486.856	0.184544	5
AT2G24180	p450	TCATGACTCATGAGGTGGCCAGTAGAACTGTTCCCTTCTTTGATGTGTTTGTGTCACGTTGATAACGGGTGGACATTTTATTGGTTTTGTGAGATAAATTGTTGAAAATCGTAGCGAAGCAAGTTGATAGGGTTCAATCATATCTCGTATTATCTACTATATATAAAACATTGTAGAAAAGTAAAATATTTTCATTTAAAATATTATAAAACAGAGAAGAAAACTTATACTATTTGACCAAGGAAAAAAACTACCTACTCACGACACGACCATCACGTTTATAATGTTAATACACAGTTACACCATACATTTTTTCATTGTAGTTCTATACAATAATATATCATCGTTTGATCTAACAAGTATTCGATAGATAGTGGGAACTTTTTTTTCCCTTTTGGC…	0	0	0	0	1	0	0	0	0	0	0	0	0	0	0	0	0	0	0	0	0	0	0	0	0	0	0	0	0	0	0	0	0	0	0	0	0	0	0	0	0	0	0	305.521	1818.13	0.402836	64
AT2G24210	Terpene_synth_C Terpene_synth	GTTTACCTTCGCTTTAAAACTTTGATATATTGGCATCGTTTTATGTCTCACTTTGGTTTCCCAACTCTATGGTTTGCTAAGGTTTCATGTTAGTTCAACTAGTCATTTCAGTTTTGTTTTGCGGTTTTCGGATTGTTTGGATTATGTTTAGATTTTTTGTTTAAATCAGATATTGAATATCACATGCATACCGATTCAAAATCCGAAATATCCAAACCGAAGTCGAACCACATTCTATAATTATTTTTATAGATATTAATTAGAATCTATTTCCAAAAACTCGAAATCCGAAAACACCAAACCGAATTCGATTCGATAATCAAACGCCCAGACCTAAGTAAAACCCTACAACTTTTGAATCCAATTTTTTTTGTCGTTCTTTCTTTTTCCTCCTAGTTT…	0	0	0	0	0	0	0	0	0	0	0	0	0	0	0	0	0	0	0	0	0	0	0	0	0	0	0	0	0	0	0	0	0	0	0	0	1	1	0	0	0	0	0	4.2525	8315.26	0.0596689	7
AT2G24850		AATGCATTGATTTACCCTCTCACTAAGACTTTGATAATTTGTATCCAAACTTTCAAATCTCAATGTCGTCTCCAATGTGGCTTTTGAATGTCAGACTGGTATTTTTTGGATCATTTGGCCTATTTCGTGGAGTTTGTTCTCTTGATCGTGTGGCAAAGACGATAAAGTTGGTTGGGGTTGAGAACTGCATTTCTCTTGAGCCCTTGGTTGAAAACCTTAGTTCTCACTTTCTTAGTTAAAGTTATTGCCCTCGTGATTGTAACGTAAATCCTTTTTGAGTGCAAGGTTTTGTTAGGTAAGCTTGATATTGAGGCTTTTGTTTGGTAGAATTGAAAAGCCTAGGCTTGTAAGGTCCAGTTTCAGCCAAACGATTGAGCTCGCTGATTCGGAAACCATTTA…	0	0	0	0	0	0	0	0	0	0	0	0	0	0	0	0	0	0	0	0	0	0	0	0	0	0	0	0	0	0	0	0	0	0	0	0	0	0	0	0	0	0	0	42.4383	2824.58	0.875858	39
AT2G25150	Transferase	TCAATAAACAAGATTGTTTGCCCATTGGAAGCAGATACTTCCTTCATTACTGCTTTCAACCTCTCCTCAAAATCTCCTCGAAATTTGGCACCAGCAAGAAGTGAACCCATGTCGAGAGATATCAACTACATGATAGAGAAACCAAGCCAAACATGTTAGAATCTTCCTCCAGCCTTTCTACGAGAAAACTGTGGTCCATTAAACAAAACAGTCCAAGGCCAAAAAGAACAAGAAGAAAACTGAAGCAATTTACTGGAATGAACCTTTCGATTCATGAGAGGTTCAGGGACATCTCCTCGCACAATTCGTTGAGCCAACCTGAAAAGATTAAAATTTGGCAGAGTAAGAACATAATATTTGATAAAGAAAAGAAAAACAAGGGATATAACTACAAGTCTT…	0	0	0	0	0	0	0	0	0	0	0	0	0	0	0	0	0	0	0	0	0	0	0	0	0	0	0	0	0	0	0	0	0	1	0	0	0	0	0	0	0	0	0	14.2527	201.095	0.150998	9
AT2G25160	p450	CAAATGTTTTTAGACATGATAACAAATACAAATTTAGTAGTCAAAGTGGTCTAACCATTACTCTATAGTCTATAAAAAGAAAAAAAAATATGACACACAAAATATTATTGGAGGCAAGAATCTTTTGCTTACACAGATAATCTTTTGTGGATCTGACACATGCATATATAGCCAAGAACTTCCAATGCACCTCAGACTTATAAATTGAAAAATTAGAAACGAACAAGATAATCAAAACCATATCATGGTGGTTAGGGAATACATTCAGTACCAACTACGATTTCATCGAGTTAGAGACAAAGAAGATATCTCGGTAGTTATGCAATAAATATTATTAATGAATATATACAATAAGTTATGGAATATTATTTTTAATGAATATATACAATAAGTTTAATT…	0	0	0	0	1	0	0	0	0	0	0	0	0	0	0	0	0	0	0	0	0	0	0	0	0	0	0	0	0	0	0	0	0	0	0	0	0	0	0	0	0	0	0	6.85422	1149.93	0.0995678	7
AT2G25450	2OG-FeII_Oxy DIOX_N	TGGTGCACCTTGATCTTTCTGGTAACAATATATCTCCAGCCAGTTTAAGTTCAGATTCATACATCCCATCAAACATGGCAATGTTGTTCTTAAAGCACTGTGGCCTCAAAGAGTTCCCAAACATATTCAAGACCCTTAAAAAAATGGAGGCTATAGACGTATCCAACAATAGAATCAACGGGAAAATCCCTGAGTGGTTATGGAGCCTTCCTCTTCTTCATTTAGTGAATATTTTAAATAATTCTTTTGACGGTTTCGAAGGATCAACGGAAGTTTTAGTAAATTCATCGGTTCGGATATTACTTTTGGAGTCAAACAACTTTGAAGGAGCACTTCCTAGTCTACCACACTCTATCAACGCCTTCTCCGCGGGTCATAACAATTTCACTGGAGAGATAC…	1	1	0	0	0	0	0	0	0	0	0	0	0	0	0	0	0	0	0	0	0	0	0	0	0	0	0	0	0	0	0	0	0	0	0	0	0	0	0	0	0	0	0	2513.41	13791.8	0.861877	61
AT2G26260	Epimerase NAD_binding_10 3Beta_HSD NmrA GDP_Man_Dehyd NAD_binding_4 Polysacc_synt_2	ATATATATATTCTAAATATGTAGTATTGATATGTGATCAAAACATTGTTAGGTTAAACTTGAAAAGGAAAAAAAGTTGCTGTTAAAAGAAGTTGCTAAGACGTATGGGAAATTAGTAATGTTGACAAGAGAGGTATGGATGTTGAAATGTTTATGATGATATCTAACTTATGGCTGTCTTCTTTAATGAGTCAAATGGCTGATGCATTTTACGGGAAGTAGTTGAAGCAACCCCTTATACCATTATTGCACATTATTATTATTTCCCTCTCTCTTTTTTGTATTGTTTTTAAATAAAAAAAAACAATTTCAGATCGGTTAGGTCCTTTTGGACCATGAATTTTGTAGGCCATAAAAAAATAAAAAATAGAAGTCCAAAACAAATGAAGCAGTGAATAAA…	0	0	0	0	0	0	0	0	0	0	0	0	1	1	1	1	1	1	1	0	0	0	0	0	0	0	0	0	0	0	0	0	0	0	0	0	0	0	0	0	0	0	0	38.6329	115.001	0.338848	51
AT2G26310		TTCAAGTAATGATCTTAAAATGGTTGAATAAAACTCATTGGATCAGCCTCGGAGGATCAATGTATTAACAAACAGAAGCCTTTTGCTTTCCATATTAGCCTAGTTGAGCTAGCATTTTCAGAGACCAGAGTCAATATGCAATTTCTGTGACATGTGTCTTCCGGAATGTGTTGTCATTGGTGCATTTTTTCTATGTTGGTGTTTCAGGAGGATGTACTTTATGCAAGAGTTCGCACAACTGGTGTCGTGGAAATACAGTTCAGGTACCAACTACTTTTTGTTTTACCCTTTTTCCTGTTTGATTGTTAGTCTTTCATAGATGAGTAATTGTTTGATAAGCTCTAAGTGTTAGTCTGGTTCACTAGGCAATATGATTAGCTAGGCGGTTTGTAGTAGCTG…	0	0	0	0	0	0	0	0	0	0	0	0	0	0	0	0	0	0	0	0	0	0	0	0	0	0	0	0	0	0	0	0	0	0	0	0	0	0	0	0	0	0	0	0	0	0	0
AT2G26480	UDPGT	GCATTAAACTACAGAAATATATATAAACAAAAAGGATATTCAGTTCTTCACTATATAATAGCCTCACGTCAACAAAAACAGATTCAATAAACTTGTAATAAGTCCCAAATCAGAAATAGTAAACTTATACCATTTTGAAGAAATCAGGCTTATCAGTTTTCTTAGTGAAACTTGGCACTAATCCCCACTTCATACAATGAACAACAACACCATCACCAACAACTTCTTCATTGTCTCTCCGTAGAACAGGTATATAGGATCCAGGGGCAACATTGTAAGATGGACGATAACTGATTTGACAACAGAAAGGAACAGTTTTAGACTTTGCAAAGGTTAAAAATTGGAACTTGAAATTGATTAAAGAGAAAAGAGAAATAAACCGGTCGAGGTGAAGAAATC…	0	0	0	0	0	0	0	0	0	0	0	0	0	0	0	0	0	0	0	0	0	0	1	0	0	0	0	0	0	0	0	0	0	0	0	0	0	0	0	0	0	0	0	12.4384	117.348	0.18524	12
AT2G26740		TGCTCCTGAAGTTCTCGAGACACGGAAAGTAACTTTTAAATCGGATGTGTACAGTTTCGGGGTGTTGCTTCTTGAACTGTTAACAGGAAAATCACCAAACCAGGCATCACTTGGGGAAGAAGGTATTGATCTACCTCGGTGGGTACTCTCCGTGGTTCGAGAAGAATGGACTGCTGAAGTATTTGACGTTGAGCTGATGAGGTACCACAACATAGAGGAAGAGATGGTTCAGCTTCTTCAAATCGCAATGGCTTGTGTATCAACGGTTCCTGATCAACGACCAGTAATGCAAGAAGTACTAAGAATGATCGAAGATGTCAACAGAAGTGAGACAACCGATGACGGGTTAAGACAATCGTCTGATGACCCGTCAAAGGGATCAGAAGGTCAGACTCCTCC…	0	0	0	0	0	0	0	0	0	0	0	0	0	0	0	0	0	0	0	0	0	0	0	0	0	0	0	0	0	0	0	0	0	0	0	0	0	0	0	0	0	0	0	0	0	0	0
AT2G26750		TCCTACACTCAACCATCTAACCTAATAACTAACTTTTCCTTCAAGTAATTATCTACAAGACTATAAAGAACAAACCTGAAACCTGCAGATATAGTAATCATCGCCGTAGAAAGCACGCATGCGATCAACGGGCTTCACCGATGGATCGGTTGGCCGGAAAGAGAACGGAACACTGAGGTTGACCAGAGCTTTGACTCTATCTGGTCGGAAGAGACATAAATACCAAGCGATGAGAGCTCCCCAATCATGTCCAACCACAAAGACCTTCTCATCCTCTGAGGCGGTTAAGGCGGATATGACGGCGATTAAGTCACCAACGATGTTGAAGCATGTGTAGGAAGAGATCTCAGCGGGAGCATCGGAGTCACCGTAACCACGTAGGTCAGGAGCGACGGCACG…	0	0	0	0	0	0	0	0	0	0	0	0	0	0	0	0	0	0	0	0	0	0	0	0	0	0	0	0	0	0	0	0	0	0	0	0	0	0	0	0	0	0	0	0	0	0	0
AT2G27000	p450	TCTAAACCTCATTCTTAGCCTCTTCAAGGGCTTTCAAAGTGGTCTGATAGAACTCTTGCAGCAGGCCAGTGTTCTGGCTAGCAGATCCAGAGACGAAATCCATGATATTGTTTATACATTTTTCGCTGTAATTCCTGGTGACTGCTGACTTGATATATGTAAGCATCTCTGTATAGGCTTCCATCATTTCTTTGTATTTACCTAGACGATAATAGATCTTCACAGTCTGCTTAAGAGCTTTGAAACCCCTGACAAGAAAATAGGCCATTGAATGGTTTAACAAAACTTCAAACAGACTTTCACACATACTACGGATAGACAGAATAGTAGAGGCAATGAATCTTCTTTAGGAATACTGATGTTTTGTGTGAGATACAAAGAAAAAACAGCCTAAAGGTA…	0	0	0	0	1	0	0	0	0	0	0	0	0	0	0	0	0	0	0	0	0	0	0	0	0	0	0	0	0	0	0	0	0	0	0	0	0	0	0	0	0	0	0	11.863	563.685	0.150506	11
AT2G27010	p450	AAGAGATGAATATTTACCACAAACAAGGACTTGATATGGTCTCTAGTGATCTTATACTCGGAAGTTTTGTCTCCATAAACTTCTAAGAGCTTATCCATTATGTCAGTACCTTGTTGATTCTCCTCAAGTCTCTCTTCGTTTTCCACAAGAATCTTCTCTAACACCTCGTCAAACTTGAGAGAAATATCCATGAACACCTTTTTAAACAGTGTGATCCCAATCTTCTTAAGTGGTTTCCGCAAGATGGCCGCCAGCAAAAACTTCTTCAACAAGGCATCTGACTTGGTCACCAAGCCTCTAATTCTCTCTGCTTCACCATTTTCTTCTGAACAGGTCCTCCCCATAATCATCTTGCAGATTATGTTGTTGACTAGCTTCATAGCTTCATCAGCAATCTCA…	0	0	0	0	1	0	0	0	0	0	0	0	0	0	0	0	0	0	0	0	0	0	0	0	0	0	0	0	0	0	0	0	0	0	0	0	0	0	0	0	0	0	0	7.43576	62.0978	0.12355	7
AT2G27570		ATTTTCATATCAAACTCAAAACACTATTTCCTTAATTTCTTTCACTTATTCTTCATTTCTTCGTCTAAATTCTTAACCAAGCAATCGAGATGGCCAGGATTTCCTCAGACCCGCTTATGGTTGGGAGAGTGATCGGAGACGTTGTGGACAATTGTTTGCAGGCAGTGAAAATGACGGTGACCTATAATTCTGACAAGCAAGTCTACAATGGCCATGAACTTTTCCCTTCTGTAGTTACATACAAACCTAAGGTTGAAGTTCATGGGGGTGACATGAGATCATTCTTCACTTTGGTACGCATTGCTTTATTGACCTATATCGTCATATAAATCATATATATAGTAAATGCATAAATAACTTAGCTAGGTGATTTTTATTTTTCGTTAAATGTCTTTTTCT…	0	0	0	0	0	0	0	0	0	0	0	0	0	0	0	0	0	0	0	0	0	0	0	0	0	0	0	0	0	0	0	0	0	0	0	0	0	0	0	0	0	0	0	7.87628	19.8068	0.0821221	0
AT2G28850	p450	AAATGGTATTTGAACAACAACTATTAAGATCCATATTCGAGATTTTTGGATATCTGGATATTTTGATATCCAAGTTTTAGATTTCGAATGTCCGTCCAAACATTGAAATATTCTAAAAATTCAAATCATATCCGTGAGAAAATAAATAATTCACATGAAAATTATATAAAATAGATAATGCTAAAATTTTAAATATTTCTATGCAAATTAAATCTACTATAGTATAAAAATGAAAATGAGTTAGTATATGTAGTTTTATATGAAAAATCAAATACTACAGATGCAAAAACTATTAGGTGATTTTTTTTTCCATATATTTAGCTAATCCGATTGCATATTTTATAATCAAAATATCAAAATTTAGAACTAGTAACTCTGATGAATCCAAAAAAAAAATTT…	0	0	0	0	1	0	0	0	0	0	0	0	0	0	0	0	0	0	0	0	0	0	0	0	0	0	0	0	0	0	0	0	0	0	0	0	0	0	0	0	0	0	0	0	0	0	0
AT2G28860	p450	CAATTTTGGGTGCATGTCAATCAGAATGAATGAGATATCAGCTCCTATAATATTTTTGGGTCCATGCAAATATTATTAGTATGCATTACCTTTATAGGCATTAACGGTGCATTTATTTTGATGTTGCTATATGATATATTTGGCCAATTTACTGATATAATAAACCGTAGACTAAAGACTTGGTAAATGATAATAAAAGGCTTTTATTAAAAGCCCCACTAAACCGTTGACTCAATACTTGGTACCAATTATTGATGATTGAAGGGGTGGAAGACTTTCGTAAAATAATTAAACCGTTGACTAAAGAGTTTCTTCTTATTAAAAAGACCCAATGGAGCAAGCAACGTAATAATGTGTGACGTTAAGTATATCGACATCACTTTAACAAGCGACATTTAT…	0	0	0	0	1	0	0	0	0	0	0	0	0	0	0	0	0	0	0	0	0	0	0	0	0	0	0	0	0	0	0	0	0	0	0	0	0	0	0	0	0	0	0	0	0	0	0
AT2G28880	GATase	TAACTTTATAGAAAATAAAAATTTTAAAATTTATTACATTTATCAAAATCTTAATTAATTTTGTAGCACTAGTTTGAAACGGTTTTTTAAATAATTATTTTGGTCAACTAAACAAATTCAACACAGTTTTTTTTTCATTTTCTTAAACTATTAAATAAAAAATAACAAGTGACAATCGTAGTACAATTCTAGGTATGCGCTTAATTACGTACCTTTACCCACAAACAAGAAAAGAAATGTGAATGGTGGCACTACACGCGTTTGTTAGATTTGTTGGAGATCACATTATCTATCACTATCTACCACCAAAAGTATATCACATTTTGAATAATTTCTTTAATATTCAAAAGAAATAAAGATCTAAATTCTCGGGATTCTTTAACAATATTATCTCAATCA…	0	0	0	0	0	0	0	0	0	0	0	0	0	0	0	0	0	0	0	0	0	0	0	0	0	0	0	0	0	0	0	0	1	0	0	0	0	0	0	0	0	0	0	30.4458	76.9347	0.2015	49
AT2G29130	Cu-oxidase Cu-oxidase_3 Cu-oxidase_2	GGACAAAAAAGGTGTAAGAAAATGTTACCGTAAATAGTGTAAAAAGATGTTAAGTACACCTCCTTTTGAGATTAACTTTTCTAGGATAAACAACCTTTGGGAAACCATTAATTTTGCTTTTTGGAAACTACTAATTTGTTCAACGTCTTTACTCTTTATACATGTTGGAAAAAAACATAGACGTGGTTTAGTTACAAGCTAGTCAAACTAATTCTACGGATCTTTTGTCATAGTTGAACCAAATACCATCAAGTTTATAGACTAAAATAGTAGCATAACTTTAGATAGTTTAAAACAAGTGGACACTAAATAGTTTCTAACTCGACGCCAAAAAAATAGTTCCTAACTGGATGGCAAAAAGTTCATACCTCATGAAGAGCTAATTAAATATTAAAATAT…	0	0	0	0	0	0	0	0	0	0	0	0	0	0	0	0	0	0	0	0	0	0	0	0	0	0	0	1	1	1	0	0	0	0	0	0	0	0	0	0	0	0	0	9.77656	7345.69	0.207303	15
AT2G29150	KR adh_short_C2 adh_short	TATCTTCCTACAGTTCTTTGAGCATGGACTCCCACCACAGAGAAGAGAATTGGGAGAGAAACTCATTGACAATGTTTTGCCTCTTAGCTTACAGATGTATGGTTGTCGTGTCATCCAGAAGGTAAAGTCTAGTTCTCACGTGTTTTAATGTTCGCTATAAGTATATTTTCCATTCTCAAGAACAGTTAGAGTTTCCTATTTTTAACTTTTTAGGCAATTGAGGTGGTTGATCTAGACCAGAAAATCCAAATGGTCAAAGAACTTGATGGACATGTGATGCGATGTGTACGTGATCAGAATGGGAACCATGTGGTTCAAAAGTGTATTGAATGTGTGCCTGAAGAAAACATTGAGTTTATTATTTCAACTTTCTTTGGCCATGTGGTGACCCTCTCCACT…	0	0	0	0	0	0	0	0	0	0	0	0	0	0	0	0	0	0	0	1	0	0	0	0	0	1	1	0	0	0	0	0	0	0	0	0	0	0	0	0	0	0	0	9.22741	32.2591	0.0919583	1
AT2G29170	KR adh_short_C2 adh_short	CATGTAACTGTTTTGTAGTTAACAATTATATTTGTATCTCTTCGATGTGTGATACGAATATATATAAACCAGTTACTTCACTATATAATATATCTCTTCTAAAATAAGATGATGACTTGATCACTTCCAACACTCCTCCTTGATCATGGCTTCATCGTTACGTCTAGCTCTTCTCGTAGAACTTCGAACCTTGATGTGATAAAGAGTTCCGCCTCGGTCGTTGATTGAGCAACGTTCTTCTGTTTGCTAGAATTCCAACAAAATGCACCTGATCCAGAAGTAAAGACATAGCCACTTGTATTTTTCTTGTCCTCAACTGATCTGCTCCAATTGCTTGGTCTCTCCACAACTTGCCACGTCTTGTTCTTTTCTATCATCATCAACTCTTCTCTCATGTCT…	0	0	0	0	0	0	0	0	0	0	0	0	0	0	0	0	0	0	0	1	0	0	0	0	0	1	1	0	0	0	0	0	0	0	0	0	0	0	0	0	0	0	0	0	0	0	0
AT2G29260	KR adh_short_C2 adh_short	TGGCCTGGTGCGCCAGGTCCTGGAGTGATGGCAAAGACGAAGCTTGTGGGGAAAGATACCAAATTTGAGGAGTTGGGGTTTAAGAATGGTATGGGAAAGCCATGAAAAGCTTGACCTATTTGCCTCATCGAAGTGTTTGTCAACTCCAAGTGGCCACTCGGGTGGATCTTGGACGAGCCAGACTTGAGGAGATTAGCTTCCAGAAAGCCATGGTTAAGAAATTTGGTTTGTTGTTGACTTGAGACACAAGAAAAGTATAGTAGGAAGATTATTGATACAGCTATCGATTTATAGGTATTAGCCATTGATAGTTTTCAGATTTTGATGTTAGCTATGTTCAATGCTATCTTTTTATAGCTTCAAAGAGCTCAAGACACATTCATATTCAAATTTTTTGTT…	0	0	0	0	0	0	0	0	0	0	0	0	0	0	0	0	0	0	0	1	0	0	0	0	0	1	1	0	0	0	0	0	0	0	0	0	0	0	0	0	0	0	0	28.4377	66.7946	0.155212	46
AT2G29290	KR adh_short_C2 adh_short	GGCTTTTTTATGCCTACCTGCATCATCATATATTACAGGGCAGATTCTTTGTGTTGATGGTGGAATGTCAATAAACGGTTTCTTCCCACGACATGATTAGGCCACTCTATTGTTTTACTAGTTTCCTTGGGATCCTTTTTGTTTTATCTTTAGCATGTCTCCTTTCTCCCGTGAAAGACAGTTCATCGATATGAGATGAGAATTGAAGTTGTGCTACTAAGTCTACTGTTAATGAAAAGGATAATTTAGCATCAGACAGCGTGATTCAGTTTCCCTTGTCTTTTACTGATTATCTTGATTGTGCATGTGGGGGAAAATTGCTGAGGAACCTTTTCATGTTATGACTTTTATGAAAACAAAAACTTTATGTTTCTTGAGTTAGTATTCATTAGCTTGTAT…	0	0	0	0	0	0	0	0	0	0	0	0	0	0	0	0	0	0	0	1	0	0	0	0	0	1	1	0	0	0	0	0	0	0	0	0	0	0	0	0	0	0	0	104.132	1945.75	0.95435	39
AT2G29300	KR adh_short_C2 adh_short	AGAGAGAAACACTCTGCAAACTGTCTCCTCGTTGTTTGAGGGCAAGCTCAACATTCTTGTAAGACGTTTGTGAGTGAAGTTAATGGAAATGACAATGAGCAAGTTTTGCTCAAATATTTTGACTATAAAATGTCAATTTTGGTTAGGACCACTATCTTAGATTTTTTTCATCTTCACTCGTAAGGCTACGTATTATTTCCACCACACATACAAAGATAATCACTAGATTCATACTTATCCGTTCCACATTCATTGTATATACAAAATCTGTGGCATTTCTGGTCACTTCAAGTAAGATACAAGAAAAAATGGATAAAAGATGGAGTCTTCAAGGTATGAATGCTCTTGTGACCGGTGGCACTAAAGGCATCGGGTCAGTCTCCATTTTAGATGCTCTTT…	0	0	0	0	0	0	0	0	0	0	0	0	0	0	0	0	0	0	0	1	0	0	0	0	0	1	1	0	0	0	0	0	0	0	0	0	0	0	0	0	0	0	0	30.1664	1812.7	0.547135	36
AT2G29310	KR adh_short_C2 adh_short	CGAGCCTTGCAGAAACAGAACACAAGTTGAACTCAAATGAGAAGATGGGCTTCGACACTCATCAACTTACAATGCTCAGTTGATCAAGCACAAAGACAGAATCATGCAATGATGACTCAAAAGGACAGATGGCTTCACTGTTGAAGATTTTGACTATATGTCATTTTTTGCTTGGGACACTTCGATATTTTAGTCATGTTTTCTAACATACGACTACATAGTTTCTCAACATGCCACGTACAAACAAGACAACAAACTCATTAATTCATACTTATCTGGATTCTGATCCACATTTACTGTATACATAATTTGTGGCATTTCTGGTCACTGCTAGTAACAAGCAAGAAAAATGGATAAAAGATGGAGTCTACAAGGAATGACTGCTCTTGTAACCGGTGC…	0	0	0	0	0	0	0	0	0	0	0	0	0	0	0	0	0	0	0	1	0	0	0	0	0	1	1	0	0	0	0	0	0	0	0	0	0	0	0	0	0	0	0	279.931	1183.11	0.747128	50
AT2G29320	KR adh_short_C2 adh_short	ATCGGGTTCGTCTTAATTCTCTGTTCTCTATATCATGTTTTTGGCTCATTGTTCTTCTTGTATTTCTAAATTGTCAAGACTTAAAGGAATTTTTGTGTAGTGTAGGTATGCCATAGTAGAGGAGTTAGCAAGTTTTGGAGCTATAATCCATATATGTGACATCTCTGAAACTCTTCTCAGTCAAAGTTTAAGTGAATGGGAAAAGAAAGGGTTTCAAGTGAGTGGTTCAATCTGTGATGTAGCTTCTCGGCCCGATAGAGAAAAACTGATGCAAACCGTCTCCTCGCTGTTTGATGGCAAACTCAACATTCTTGTAAGTAAATGATCTTATAGGAAAAGGCGAAAAGCCAAGCATAGTTGTTTAAAGAGAGCTTCTTAACATAAATCTTATGGAAATGC…	0	0	0	0	0	0	0	0	0	0	0	0	0	0	0	0	0	0	0	1	0	0	0	0	0	1	1	0	0	0	0	0	0	0	0	0	0	0	0	0	0	0	0	149.668	627.937	0.423068	59
AT2G29330	KR adh_short_C2 adh_short	CGTCTCCTCGATTTTCGATGGCAAACTCAACATTCTTGTAAGTGAATGATCTTTATATAGAAACAACTAAGCAAACTCTACAAAACAAAAAGATAACTTAAGAGAGAATTTTTGTTCAACATAGGTAAATAACGTGGGGGTACTTCGCGGAAAGCCAACAACAGAATATGTGGCAGACGATTTCACTTTTCATATATCAACTAACTTGGAAGCTGCTTACCATTTTTGTCAACTTTCACATCCTCTCTTAAAGGCTTCAGGCTATGGAAGCATTGTATTCCTTTCCTCTGTTGCTGGGGTTGTATCACTAATTGACTGTGGATCCATTTATGGTCTAACAAAAGGTAAATTACTCCAAATCTGACTAATCAACAAAGAGTTTTTTACCAAAAAAAACAA…	0	0	0	0	0	0	0	0	0	0	0	0	0	0	0	0	0	0	0	1	0	0	0	0	0	1	1	0	0	0	0	0	0	0	0	0	0	0	0	0	0	0	0	8.88627	585.891	0.0918393	9
AT2G29340	KR adh_short_C2 adh_short	GCATATCTTTAAGCTATTTAGAAATGACATGAATATATACTCTTTTCTGTTCAATATAGGTGAACAATGTTGGCACAATTCGCACAAAGCCAACAATAGAATATGAGGCAGAAGATTTTTCGTTCCTTATTTCAACAAACTTGGAATCTGCTTATCATCTAAGCCAACTTTCACATCCACTCCTAAAGGCTTCAGGCAACGGAATTATTACTTTTATTTCCTCTGCTGCAGGGATCGTATCATTTGATGCTGCATCCATTTATGGTCTAACGAAAGGTAACCATAGTGAAAAGTTTAATACTAGAGGAAGTTCATTGCAAGAATGACCAAATAGTATTGTGGATTTATATATGTTTCATTATGTATATTATATATTTGATTAGGATAATTTTCAATCCC…	0	0	0	0	0	0	0	0	0	0	0	0	0	0	0	0	0	0	0	1	0	0	0	0	0	1	1	0	0	0	0	0	0	0	0	0	0	0	0	0	0	0	0	429.66	6321.59	0.737876	62
AT2G29350	KR adh_short_C2 adh_short	GAATGAAGTTTCATCACTAGTGGTCTTCTTGTGTCTCCCTGCAGCTTCATATATTACTGGTCAAATGGTCAAACCATTTGTATTGATGGAGGTCTAACTGTTAATGGCTTCACCTATCAGCCACAGGCTTGAGAATGGTCATGTCGCGTTCTGTTTGTTTGTCATGAATTCTCAGTGTTCTCTTAAATCAAATCTCTCACACTATGAGTATATGAACAAAATCATATACAATATCACAATTCCATTATGGATATTCTCCCAATCTATCTCTCATACATGAAAATGTTCTATTTCGATCTTGTATTTAAATAATGTTAATACTCTGTTTTAATTTGTGTATCCTGATTTTTTTTTCTTTTTGAAGTTCAACAAATATATCAAAATAACTCAGAACCATTA…	0	0	0	0	0	0	0	0	0	0	0	0	0	0	0	0	0	0	0	1	0	0	0	0	0	1	1	0	0	0	0	0	0	0	0	0	0	0	0	0	0	0	0	59.7719	10005.2	0.73171	51
AT2G29360	KR adh_short_C2 adh_short	ACATCCTTAACACAATATGTTCCCATGGGTTATGATGCTTACACATATATTAACTCGTTTTAGGAGCCATGAATCAGCTGGCTAGAAACTTAGCTTGCGAATGGGCGAGCGACAACATAAGGACGAACTCTGTTTGTCCTTGGTATATCACAACTCCTTTAAGTAACGATGTAAGGCCAAAGTTTATATTTCTCCTTCGTACTATGAAAAACAAAAAAAATACGTAAATATGACTTCGGGCTTTAATTTATGTGTGAAAATCTCTTAGTTTTTCGATGAAGAGTTTAAGAAAGAAGCGGTGCGTACGACACCAATGGGGCGTGTTGGAGAAGCAAATGAAGTCTCACCGCTTGTGGCATTTCTTTGTCTTCCTTCAGCTTCTTATATTACTGGTCAGAC…	0	0	0	0	0	0	0	0	0	0	0	0	0	0	0	0	0	0	0	1	0	0	0	0	0	1	1	0	0	0	0	0	0	0	0	0	0	0	0	0	0	0	0	424.437	1071.56	0.515403	56
AT2G29370	KR adh_short_C2 adh_short	TTATAGATTTAAATGGATCTTTTTTTTTTAACAACAAAGATTTATATGGATCTTATGATTGTACTTCGATGTTTAACCGACCTATCCTGGAAAATAGATAAGCTTGGTAATGTAAGTGTGTTCAATTAATAGAGAAGCTGTGGTTGAGGAACTAGCTACGTTAGGGGCAAGAATCCACACATGTGCCAGAGACGAAACTCAGCTTCAAGAAAGCTTACGTAAGTGGCAAGCAAAAGGGTTTCAGGTTACCACTTCTGTCTGCGACGTTTCTTCTCGTGATAAACGAGAGAAGCTCATGGAAACCGTTTCCACTATCTTCGAAGGAAAACTCAACATACTTGTAAGTACATATCTAAGCTTTGATCCATATAGGAAACGATTATGTTGTGTTTTCTTAAG…	0	0	0	0	0	0	0	0	0	0	0	0	0	0	0	0	0	0	0	1	0	0	0	0	0	1	1	0	0	0	0	0	0	0	0	0	0	0	0	0	0	0	0	29.0245	643.879	0.423831	36
AT2G29390		CCGTCTCAATTTGATTGGACCACGAATCTCGCACTCGATACTGACGCCTTACGTGGATTACTTTTTTTATAGAAAGAATTTAAAATTGTTTCTGAAGAGGCAGGTTTTGTGTATAAAATAGAGAATGCAAGTAACGTGTAATGACATTATTTCTCAAATTGAATGGTTTTCGAGCATTTTTATTAACCAGTGAAGCAACCAAAACAGGAATCACCAGTTCTTGAAAGAGTTCATCAAAAAAGAAAACATTTCTTGAAACATCTAAGAAAGAGTTTTGTTCTTCTTGATCAGAAATACAGAGCAAAATCCATTTGAAGACATCAAAGTTTAAGGTTTTTTTCCCCGGATATGGCCGAGATATGTTACGAAGTAGTGACCGACGCATGTCCGTCGTCGGTT…	0	0	0	0	0	0	0	0	0	0	0	0	0	0	0	0	0	0	0	0	0	0	0	0	0	0	0	0	0	0	0	0	0	0	0	0	0	0	0	0	0	0	0	317.786	707.098	0.27951	64
AT2G29690		CAATCTCAGTTAACTCACATTTTTTTTCAATTTCCAGGAGCGCTCTAGAAATCTTAGAAATAGAAGTTAGAGGATCAATAGATCAAGAACCAAAAGGTCCAGTTCCAGAGTGTCAAGTGGTTAGTATTTTACTCTCTACTTTACTCAGTTCACTTACTGACGATGCAAATATCCATAGAAACCGTTGTCTTATCCCATAATTGTTTTTATCGAATCTATAGGTCAAGATGGATCATATGATAGCTGCATTGTCCAAGACGTTTAAATCTCCAATAGTTGACACCATCCAGTCTCTACCTCAACACCAACAAGTAAGTTACACATCAAAACACACACACTTATTGATATCTGGTTCTTCTCGTTTTTAACTATTAAGTAACTGTTAGGATATGCTTACAA…	0	0	0	0	0	0	0	0	0	0	0	0	0	0	0	0	0	0	0	0	0	0	0	0	0	0	0	0	0	0	0	0	0	0	0	0	0	0	0	0	0	0	0	122.523	218.056	0.251277	63
AT2G29710	UDPGT	TGACACATTGTACTCATACAAGCATCCTCAGAGACGTAGAGAATGGATTGCTCATATTCAAGCTGGAGCTGGGATTGTTGCAGACAGTAACCCTGATGATGAACATAGAGAGTGTGAGAACAAAGCAGCGGCTTTAGCCCGAGCCATCGATCTTGCTGAGTCCTCCTTTCTTGAGGCACCTGAGTTTACTACTATCACACCTCACATCAACAATATCTGAGCATAAGCATTCTTTATTTCTTTACTTTTGCTTTCAGCATTACTCACTCCACATAGCTGTTTGATTTGCGAGATTGGCTCTTTTAAGTTTTAGAATTTAGGACTTCTGTCCGAGGTTTGAGGTCTGTCGGACCAAAATTTGGTAGCAAATATTTACAAATAATATCATATGATCGATCA…	0	0	0	0	0	0	0	0	0	0	0	0	0	0	0	0	0	0	0	0	0	0	1	0	0	0	0	0	0	0	0	0	0	0	0	0	0	0	0	0	0	0	0	0	0	0	0
AT2G29730	UDPGT	AGAGAAGTATACATTTGCAAGAAACCGAGTTCCATCTTTAAGTTGAAGGAGAGTGTCACCATTGGCATTGCTTTGTATACTTTCCAGTTTTGAAGAAAACCGAATGGTCTGTGGAGGAAGCTGGCTTGCAAGTGTTTCCAAGAGTACTCGCCTCTCCACCCCCCGAACTTCTTGGCTATACAAGACATATGCTTTGGTTGGTATACACACATGATGAATCAAATGGAATGCTCAAATTATGAAGTAGCAGGTACCTTTGATCATTGTCTTTAAATTTGAAAGAACGAAGCTCTCTTCCATCTTCCTTCTTCAATACCACCCTGCACAGCTTATCATACCAACACACTCAGCTAAAACCAAGACCAAATTATTACAAGACAGAATCAAAAAAATCGTACC…	0	0	0	0	0	0	0	0	0	0	0	0	0	0	0	0	0	0	0	0	0	0	1	0	0	0	0	0	0	0	0	0	0	0	0	0	0	0	0	0	0	0	0	0	0	0	0
AT2G29740	UDPGT	CCTTGACCGTGTCGATGGACGTGGAATGATATGTGGTTGGTCTCCTCAGGTAGAAATACTGGCCCATAAGGCAGTGGGAGGCTTTGTTTCTCACTGTGGATGGAACTCAATAGTAGAGAGTTTGTGGTTTGGCGTGCCAATTGTGACATGGCCAATGTATGCAGAGCAACAACTCAATGCGTTTCTGATGGTGAAGGAACTGAAGCTAGCTGTGGAGCTGAAGCTTGATTACAGGGTACATAGTGATGAGATAGTAAACGCAAACGAGATAGAGACCGCTATTCGTTATGTAATGGACACGGATAATAATGTTGTGAGGAAACGAGTGATGGATATCTCGCAGATGATCCAGAGAGCTACGAAGAATGGTGGATCTTCGTTTGCCGCAATTGAGAAATT…	0	0	0	0	0	0	0	0	0	0	0	0	0	0	0	0	0	0	0	0	0	0	1	0	0	0	0	0	0	0	0	0	0	0	0	0	0	0	0	0	0	0	0	5.69445	178.608	0.0793835	9
AT2G29750	UDPGT	AGGAGTACGCGAGCCCGAACGAGATTTTACCGGACGGGTTTATGAACCGAGTCATGGGTTTGGGCCTTGTTTGTGGTTGGGCTCCTCAAGTTGAAATTCTGGCCCATAAAGCAATTGGAGGGTTCGTGTCACACTGCGGTTGGAACTCGATATTGGAGAGTTTGCGTTTCGGAGTTCCAATTGCCACGTGGCCAATGTACGCGGAACAACAACTAAACGCGTTCACGATTGTGAAGGAGCTTGGTTTGGCGTTGGAGATGCGGTTGGATTACGTGTCGGAATATGGAGAAATCGTGAAAGCTGATGAAATCGCAGGAGCCGTACGATCTTTGATGGACGGTGAGGATGTGCCGAGGAGGAAACTGAAGGAGATTGCGGAGGCGGGAAAAGAGGCTGTGA…	0	0	0	0	0	0	0	0	0	0	0	0	0	0	0	0	0	0	0	0	0	0	1	0	0	0	0	0	0	0	0	0	0	0	0	0	0	0	0	0	0	0	0	3.66955	508.312	0.0350147	9
AT2G30150	UDPGT	GATGCCGTCTACACAAGATTGGAAGAACCATTCGAGAAGCTTCTTGACAGCCTCAATTCACCACCTCCGAGTGTAATATTCGCCGACACTTACGTCATTTGGGCTGTGCGAGTCGGCAGAAAAAGGAATATTCCGGTGGTTTCTCTCTGGACCATGTCAGCCACGATTCTCTCCTTCTTCCTCCACTCTGATCTACTCATAAGTCATGGCCATGCTCTGTTCGAACCATCAGGTAAAGCATCAGTGAATTAGTTTTGATTCTTGAAACTTGGTATATATTGATTCTTGTTGAAACTTAATTAGTATTGATTCTTGAAAAGTTAGTATTGATTCTTGGTTTGTTTTGGAATCTAAAGAAGAAGAGGTTGTTGATTACGTCCCCGGTTTATCTCCGACGAA…	0	0	0	0	0	0	0	0	0	0	0	0	0	0	0	0	0	0	0	0	0	0	1	0	0	0	0	0	0	0	0	0	0	0	0	0	0	0	0	0	0	0	0	271.797	978.268	0.412277	58
AT2G30210	Cu-oxidase Cu-oxidase_3 Cu-oxidase_2	GATGTGAGTAAGATAGTACGGTGAAGCAGTGAACGCATTCAGAGAAGTAAACAGTAGTAATCCTTTTTAAAAAAGCTTTAGCGGAGTTAACGAAGATGATGGTAGCTGGGGGAAGTTTTTGAAGAAAGGAGAGAAACGGACACGTGTCCAAATTTGATTGGATGTAAAGCTTAACAAAAGAAACAAAAAAATTCGTGTGTTCAAGACTACGTTAAATTCCATTTTGTGGTCAATCATCCAAAGATTAATGTTGTATTTGTGTTATTTTGGTAAAGAGATGCGATAAAATGATGAGGAAATAGAAGAAATACGAAAAAATCAGAACAAAAAAAAACTCAGGTTTGACGACGGCGATTAGGTTTTGTAGGAAAAGCAGTTGACTTTGTACGTGAAATTACA…	0	0	0	0	0	0	0	0	0	0	0	0	0	0	0	0	0	0	0	0	0	0	0	0	0	0	0	1	1	1	0	0	0	0	0	0	0	0	0	0	0	0	0	6.58238	891.373	0.120533	12
AT2G30490	p450	GGTTGGTTGTTGTATGATCATCACCAACCAAATCAAAGACAGATAACTCTGAAAAATGTATAATGTCCATGTCAACATAAAATTTGAGACTTGCAGATGGCTAACATTCTGATAACTGAGCATGCAACAAAAAGTGATTGCGAAGTCAAACCAGAATGAAAACAAACTACAGTAAACCTTTCTAGTTTCTAGATATTGTCTCAATACTAAAGTTATAGTGATTACTTACTCCGCTCAGTGCCATCCATCAGATCTGCGGTGGTGTTTGTTTTCTTGAAATCATTTGTCTGGTTGTCAGTGTTTGCTTTCTTGAAATCATTTGTCTGGTTGTCAGGGATACTAAACAAAGTCCTGTAAGAAAGTAAAGCATCAAAATTTCTATGAAAATGTGCAATTCTG…	0	0	0	0	1	0	0	0	0	0	0	0	0	0	0	0	0	0	0	0	0	0	0	0	0	0	0	0	0	0	0	0	0	0	0	0	0	0	0	0	0	0	0	1019.5	6951.96	0.421825	63
AT2G30670	KR adh_short_C2 adh_short	ATTTTAATATATATAAATTTTAAAAAATATTTAAACAAAAAAAATAACAGTGTAAGGTTCATAATCTAAAATTAAAATTTAGAATTTAGCTTTTACAATAATATTTTTTAAACTCATAACAACAACAAAGAAAAAACTTTAAACAAAACAAAACAATATTTGAGATACTGTGGAAGGGGATTAGGAAAAGAGAGAATGAAAATAAATTGTGGGAGTTAATTTTTAATTTATTGTGTGTTGAATAAAATGGTGTGGAGAAATATAATTAATATATCTATTTATGATTTCAGTTTTGTAAATAAACTGTGGGAGTTAATTTTTAAATTATTGTGTGTTGAATAAAGTAGAGTGGAAGAATATAATTGATACATATTTTTTATGATTTCAATTTTATATTAA…	0	0	0	0	0	0	0	0	0	0	0	0	0	0	0	0	0	0	0	1	0	0	0	0	0	1	1	0	0	0	0	0	0	0	0	0	0	0	0	0	0	0	0	5.571	32.1129	0.0678499	1
AT2G30750	p450	ATGTTCTCCTTTTTGAAGACTATCAAGCAAAAGTTGCAGATTTTAATCTCTCAAATCAAGCTCCTGATAATGCTGCTCGTCTTCACTCTACGAGAGTTTTAGGCACCTTTGGCTATCACGCTCCAGAGTAATCTTCCTTAAACCCTTAAAACTTTTGTTGCGTCCAAATGAAATTATGAGCAAGGCAGCTAAAATGTTTCTTTCCATTTGCAGATATGCTATGACAGGACAGTTAACGCAGAAGAGTGACGTGTATAGCTTTGGGGTTGTTCTTCTAGAGCTTTTGACAGGAAGGAAACCTGTAGATCATACAATGCCACGCGGCCAACAGAGTCTTGTAACTTGGGTATGTTTGTTATCTGCTCGCTGTCCAAATCTGTATCCTGCTCTGTTTCTATC…	0	0	0	0	1	0	0	0	0	0	0	0	0	0	0	0	0	0	0	0	0	0	0	0	0	0	0	0	0	0	0	0	0	0	0	0	0	0	0	0	0	0	0	19.4024	2103.79	0.291905	23
AT2G30770	p450	AATATTAACCTTACAAAAAAGCGTGTGCTGTTGATTATTCTTGAGAATCTAGGTATACCTGAAAATGCTATAAATTCAGAGGCAGTACATGAGCTCTATAACTGCAACCAACACCAAAAATCTTCTACTAAATCAGAAACACACAAAACCCTAGTTAAAAATGGCAGTGGTGAGTCACAACAACGCAGAAGGCAGGCTATACGAATCAACTCAGACTTGGCCAATTGCTTACTTACAAATTGGTGGCCAAGAGAACGGAGGAGACGATGACGACGATGACTGTGACGTTGCACCGGCGGCTTGATCATTTGCATATTATCGTATGCTACTATAAACTTAAAATAACAGTCATTTAATTAAGTAGTAATTGTGCTTCTTGACATAGAACCACACACACAC…	0	0	0	0	1	0	0	0	0	0	0	0	0	0	0	0	0	0	0	0	0	0	0	0	0	0	0	0	0	0	0	0	0	0	0	0	0	0	0	0	0	0	0	17.7993	114.316	0.4611	26
AT2G30830	2OG-FeII_Oxy DIOX_N	ACCACAGCCTTTGGCTTTGTCCTTATATTTGATTTTCCTTTTCTCTGTTTTGGTGTGCTCAGTTATTTGAGGTGTTGGTTTTAGAACTTAATTCTTTGTAAAGAAAATATATACATTATACACACAGATGTTTTTTTGGGATGAATGTAGCTTATGTATCCATGCATTATTGTGCAAGTGTGTGGAAGGAAATATGCTTAACTTGCATTAGTGTCTGCGTCTTTTATCTTTACTTGGGAAATTATCTGAAATTTGTGTGCGTTACTCTTCTCAAGTTGAAAATCCTGCTAGAGCTTGGCAGATATATTTGTTTGCATATAACAACAGAATTAGATTACCACTTTCTTCAATGAGAACCTAATCTCACTTTGCTTTACTTATGGAATTACAGGCACAGTT…	1	1	0	0	0	0	0	0	0	0	0	0	0	0	0	0	0	0	0	0	0	0	0	0	0	0	0	0	0	0	0	0	0	0	0	0	0	0	0	0	0	0	0	0	0	0	0
AT2G30840	2OG-FeII_Oxy DIOX_N	TCAAAGATTAGCTCCCCTAACTTCATCATTCGCTTGGAGTACTCCAACATGATTTCTCTGAAATATTCACCACCAGAGTTCGTTATTAGTTGGAAAGTTTCTTATAACCGAACCAGACCGAAATTTCTCACCTCGAAATCGAACAAACCTCCAAACTCGAAATTTTGTAAATGAATTTAGCTTAAAAAGCAAATCACACCAACCAAGATTTTCAACATAACATAATAACATGAGGGTATCATTATGGATTTAGCTAAAAAAGCAAATCATTATGGTGATGAATGGTATTCATTTTCACGTTGTAAATATGAATTCCGCTGTATTATACCATTCATACTATTCCCACAAATAGGTAAAATTAAAATTACACAGGACTTAATACTTTGCCCACAAAAAGTT…	1	1	0	0	0	0	0	0	0	0	0	0	0	0	0	0	0	0	0	0	0	0	0	0	0	0	0	0	0	0	0	0	0	0	0	0	0	0	0	0	0	0	0	3.81649	300.358	0.0596268	8
AT2G32640		TCTGACCAAGAAGCAGCCAGAAGAATCACGGCGTGCCTGGTGGAGAAATCCACCATCGGAAAACTTCAATCGAATCCATCACTCCTCTTCAATTTGAATTCAAATGTTACCCGTCTCGTTCTATCTGAGCCAACTCTTCCCACTCAATCCTGCATCGATTTCTTCAAGCTTCTTCGCGAATTCGAATCTAATCTCAAACCTGATCTCACGGCGGTAGTGACTTTATCTCACCGGTTATATTCTAACCGGAGGTTCAATGAGATGAGATCGCTTCTGAATTCAGTTGTTAACGACGGGTTTTACAAGCGTCCGGTTGAGGAGTTAGGATCAGCGATGGTGGATTGTGACATTTCTGAAGAAAAGTTTGAATTTTTCGAAAAGTTTTTCGATTTGGTATTT…	0	0	0	0	0	0	0	0	0	0	0	0	0	0	0	0	0	0	0	0	0	0	0	0	0	0	0	0	0	0	0	0	0	0	0	0	0	0	0	0	0	0	0	85.1191	341.027	0.500202	52
AT2G33590	Epimerase NAD_binding_10 3Beta_HSD NmrA GDP_Man_Dehyd NAD_binding_4 Polysacc_synt_2 KR	TACCCATTCTCGACGTGATAAACAACTTAAAGATGGTCATGGACTATTTCTCGTCAATCTAAATAATCTTCTCTACAATTTTCAAACTTCTAAGTTGGCGTTGTTCCTAGAAGGAAAGAGATTCATTTGGTTTGCGGTATGATGCTGTTGGAAACTCTTACCGGCACCACGATTTTCTCATCATCCTACTATACGGAAGATTTAGTTTCATCGTTTCGATATGAAAACTGTATAACTAGATTAACCTATATCATAACCAAACTACAGTTAGATAAAATAATGGGCCAACTATTAAAGCGATCCATGAACATGGCTTTTGGATAGCAAAGTCATGAAAGGTTTACCAAAGAACTTGCAACGCATTACATATGGTTCCGACGGATACAAATTCGGTTAGAA…	0	0	0	0	0	0	0	0	0	0	0	0	1	1	1	1	1	1	1	1	0	0	0	0	0	0	0	0	0	0	0	0	0	0	0	0	0	0	0	0	0	0	0	291.159	13023.8	0.410138	63
AT2G33600	Epimerase NAD_binding_10 3Beta_HSD NmrA GDP_Man_Dehyd NAD_binding_4 Polysacc_synt_2 KR	GGGTTTTTGGGTTCGTGGGTCGTCGATCTTCTTCTCTCTAAGGATTACTTCGTCCATGGCACTGTCAGAGACCCTGGTACTGAATCTTCTCTCCTTTTACTCTCTTCCTCTGTAAATTTTCCGCCTTTATTCACTCTGATGTCTCGTTGACTTGTGTGTGCGTGCGAAGTAGAAAGTCTGTTCCCAAAGTTTGATTTTTTTCTTAATCTACTTTCTAGGTGTTTAGATTCGCTAGTTTCTGTTCTCTCGACGGATAAAAGCCTTAGCTTTTGATTTTTGTTTGTTGTTCCCAAATCATTTTAGTTTGCTTCTCTTCTTTTAGTGTAGTTGTTGTTGTTCTGATGAAGAGTTTCGCATGGTTCTTGTTATAGATAATGAAAAGTATGCTCATTTGAAGAA…	0	0	0	0	0	0	0	0	0	0	0	0	1	1	1	1	1	1	1	1	0	0	0	0	0	0	0	0	0	0	0	0	0	0	0	0	0	0	0	0	0	0	0	122.945	231.04	0.286041	63
AT2G33630	Epimerase NAD_binding_10 3Beta_HSD GDP_Man_Dehyd NAD_binding_4 Polysacc_synt_2	CAGTCAAGCTCAACCTCAGCAGTCTCAGAACAGGCCATTGTCATTCGGTGGAGACGACGGAACTGCTCTTTACAAGCAGCCGATGAGATCAGTATCACCACCGCAGCAGTACCAACCCAACTCAGCTGGTGAGAATTCTGTCTTGAACATGAACTTGCCCGGAGGTGAGTCTGGAGGCATGACTGGAACTGGAAGTGAGCCAGTGAAAAAGAGGAGAGGTAGACCGAGGAAATATGGGCCTGATAGTGGTGAAATGTCACTTGGTTTGAATCCTGGAGCTCCTTCTTTCACTGTCAGCCAACCTAGTAGCGGCGGCGATGGAGGAGAGAAGAAGAGAGGAAGACCTCCTGGTTCTTCTAGCAAAAGGCTCAAGCTTCAAGCTTTAGGTATGTATTTACT…	0	0	0	0	0	0	0	0	0	0	0	0	1	1	1	0	1	1	1	0	0	0	0	0	0	0	0	0	0	0	0	0	0	0	0	0	0	0	0	0	0	0	0	371.36	1217.43	0.307382	63
AT2G34490	p450	ACAAATAGATTCAAAGCCATGAGAGATTTGCATGATCAGGCTATTTGAAAGTTACATAAAAGTATTGTATAATAGTCAGGCAAACAAAAGACTCTGCATTTATAGGTTAAACAAAGACGCAAACGTGATCAATCAAAACCCTAGTGTTCTAGTCAAGCAAATACATTCACTTTCCAGATAAATGAATCTAAGTGCCTAACTCAATAAGATATAAGAAGTCAAACGAGATTGCGTCATTTCACAAATGAACAAGTACCTCGTTGATGGCGAGCATCTGTCCATTACTCTTCTTCACCTTCTTGAGCTTCCTCAAGAAATACCTAATCCAAATAACACACTCTAATTAAAGATCAAGCTCATATCATTCTCAGCAGCAACAAAAATGGAAAAGAGAGAGAG…	0	0	0	0	1	0	0	0	0	0	0	0	0	0	0	0	0	0	0	0	0	0	0	0	0	0	0	0	0	0	0	0	0	0	0	0	0	0	0	0	0	0	0	148.076	1299.12	0.649745	56
AT2G34500	p450	ATCCTTTTTTTTCCTCTTCTTTCTTATTAGATCTTCTCTTAAAGGTTTCTGCTCTGTATTTGAGTTTTGTGAATATGCAGTAAACAATATATAAGGGTATGACACTCTCTTAGGGCCTGGCTTATTTTAACATGAAAACCAAAAATTACATAAAGGCTATATATATAAAAGCTATGATTGTTAATACAGTTTCCACTGTAATTAGTAATTTGTCTGATACATACGTGAAAATATATATGGTTGGTGTAACCAACTTGATGTTTTTTTTTTCTAAACATGTAAATATTATTAATAATGAAAATATGCTTTACAAGAAGTAATACATACACAAGTGTAGCGAAGTAAAAAAAACAAACAAGGCTACTATATAAGAAAAAGATTTAGGAAGATTGGAATCCA…	0	0	0	0	1	0	0	0	0	0	0	0	0	0	0	0	0	0	0	0	0	0	0	0	0	0	0	0	0	0	0	0	0	0	0	0	0	0	0	0	0	0	0	4.79214	519.505	0.226749	12
AT2G34590		AACCACACACTTGACTGTGATTTTACCTCCTTGATTCGGTTTCGCAGGTTCTCGATTTGTAACCGGTTCTCTGATCTAAACCTCTCAACATTTTGCATAAACTCATTCATCTCTGAACATTTCACCTTGTAATACTTCTCCCTCTCTTCATCTAACTCTTTCAGCTCCTCAACCTCAATCTTCAGTGTCCTATTCTCCAATACCATTCAACAGAAACCAATCAAAAACATTATTATGACATCACAACCATCATCAAACCAAGAGTCAAGAATGATTTAACCTCAATTGTTGTATATAGCTGTGGTATTTGGAGTCGAGATCATCGATGTTAGATCTGAGAATTGTGATCTTCAGGTTTTGTGCTGCTATTTTCTGTTCTAGCATCAAACATCTGCGTTC…	0	0	0	0	0	0	0	0	0	0	0	0	0	0	0	0	0	0	0	0	0	0	0	0	0	0	0	0	0	0	0	0	0	0	0	0	0	0	0	0	0	0	0	1270.64	3992.48	0.240163	64
AT2G34630	polyprenyl_synt	GAGTTGGTAATGAGATCATGGAGATATTAATCGTTAGTTTAATTTCAAGGGTTAAAATAAATAAAAATTTAAAAGTAAAAATTGTTGCGACTTTTTTAAATCGATGGAAACTGATTCAAAAACAAATTTACTTTACAGAATCTCTCGGTATTTCAGACAGATCACACTAGTACATTAGATAAAGCGTTGGATCGAATCCTCGTATATGTTCAAAGAACAGTTAAAATGAGTTACATGAGTCTTTGTTGTTGTTGTTGACTAAATTTGCCGTATAGGTACACCTCAATTTCGGCACTCTTCTCTCGGATCCTTCCATGGTATGATTCTGTTTTTTCTCGTGACTTGCGTGTTTAGATGCTCACCATTGGAGCTCGCTAACTGCAATTCCTATATGTTGAT…	0	0	0	0	0	0	0	0	0	0	0	0	0	0	0	0	0	0	0	0	0	0	0	0	0	0	0	0	0	0	0	0	0	0	1	0	0	0	0	0	0	0	0	271.222	714.179	0.25965	64
AT2G34790	FAD_binding_4 BBE	AGTGGGCAGTGCCAGCGATTTTGTCTTCTTTGAAAATGGAAGAAAACCTTTTGGCCCAGTAAGATATTCTGCTTTCTGATGCTTCTTCAGTGTATAGTGGTGATATAGATTTCCTTTTTCAACTCAATCAGTAAACTAGTGTCTAGGCGCTAACAAATACCCTTTTTTCTTTTCAGGGAAAGGGCCTGTGTGTTCCTCTCCTTGTTGCTGCATAACTTCTCCATGGTTCACACAACAAAAACTGGGAATACTCTGAATGTTGATTCTTTCTCCTGCTTGGATTCTTTCTCAAAGCATATACGTGGTGGTATGCCCCAAAATAATTTTTCTTTTCTTTTTCTTTTTCTTCTCAAAACTAATATTTTATCTGCTTTTGATTTTATGTTTTAATTTATTGAA…	0	0	0	0	0	0	0	0	0	0	0	0	0	0	0	0	0	0	0	0	0	0	0	0	0	0	0	0	0	0	0	0	0	0	0	0	0	0	0	1	1	0	0	43.7281	1052.53	0.483425	56
AT2G34810	FAD_binding_4 BBE	AGTGTTTTGAAAGATTTACAAGGGATTTTAAAACCCTTTTAAAATCTCTTGTAAATTTTTTAAAATCCTTTTAAAATCTCTTGTAAATCTTTTAAAACTCTTTTAAAATCTCTTATAAATCTTTTAAAACCCTTGTAAATCTATTTGCCGCCAAAAAATATTTACAAAGATTTTTAAAATCATTTTTTTAGCTGAGGAAAATTGTTACGAAAAAGTTTTTGGCAGGAATTGTTTTTTTTGGCGGGAAAAAAGTTTGGCGGAAATTTTTTTTTTGGCGGAAAATAAAAATTTTGGCGCCAAAAAATTGGCGGGAAAAGTTCAGTTTCCAATTACATGTTTCTATTAGATGAGGGTAATTTGGTCATTTTGTTCAAGGGAAAGGGTACTTTTAAAAATGGA…	0	0	0	0	0	0	0	0	0	0	0	0	0	0	0	0	0	0	0	0	0	0	0	0	0	0	0	0	0	0	0	0	0	0	0	0	0	0	0	1	1	0	0	175.812	5823.77	0.762359	55
AT2G36690	2OG-FeII_Oxy DIOX_N	TTTCAAAATATTTATTTTCCTCGCTACAAAATATTCTGTATTGACATATTGTCATCAAATATGCATCATTTACCATTTCAACATGTTTATTTTCCTCACTACAAAATATTCTGTGTCGACAAGTAGTAGCATGATTTTCCTTAACAAGAATAATTTCTGAACTGTCTTCAACCACACATTCAAATCTTCACCCGAATGCATTCCCCATAAAATAATGTTACTTAGATACTGTTATACCGATACACATGATCTTAAACTTGTTGACTGTTTTTTCTTTTTCAAATACCATACAAAGTAAAAATAAAATAATCTTTACTGATCCTAGCTCTTGATGGCTGCTGGAATTAAACATTCACGAACCCTTTAATTCCGCTGTGAACTCGACCCGATATATATATA…	1	1	0	0	0	0	0	0	0	0	0	0	0	0	0	0	0	0	0	0	0	0	0	0	0	0	0	0	0	0	0	0	0	0	0	0	0	0	0	0	0	0	0	10.7741	2406.6	0.195069	13
AT2G36750	UDPGT	AGCTAGTGGGGATGAGTTCTGAGAAACCTTTGTTGTTGCTTGTATAGCAGCACGCAATGCATCTCTTTCTGCTTGCCGTACAACCACTGAAGTCCGTGTTGATTTCCTAATGACTTTCTCACCTTCCATATCTTCTTGTGCTTCATTCTCTTCTTTTTCTTCTTGTTCCTTGTTTCCCAATTCTTCACCTGGCTTCTCATCTCCAGGAATATATTCTAGTTGTGAAACTACCTTCGTCTTCTTTTTCTTTTTCTTTGAAGCAGTTTTCCCAGGGTAAATCAGCCGCTTCTTTGGCAGATCCCTACAACAATATGCAAAATTGTAACAAAATTAAAACAGACACACATAATAGCCATCATAAGACAAGCTTTGAAAAAATTCAAACCTCAATTCTTTTTC…	0	0	0	0	0	0	0	0	0	0	0	0	0	0	0	0	0	0	0	0	0	0	1	0	0	0	0	0	0	0	0	0	0	0	0	0	0	0	0	0	0	0	0	4.74588	142.341	0.093358	2
AT2G36760	UDPGT	GAGAAGGCCTCTTTCTTTGATTCTTTCCTTATAACCGCTCTCTGAGATCCATTCAAGTAACTCGTTATACTTCTCCCAACCTCTTATGACCCAAATGAAAGGTCTTTGGGATTCCTCGAGGCCTAAGCCGAGCTCTTTGAGCTGAGACAGAGGAAGATTGCATATACTTCCAAGGCAAACATATAGCACCGACCCTTCTTCTTTAGAATCAAGCCATTTAATACACTCGTCTTGATCAATGTCCGCCTTGTTTCCCCTCTCAGCTTGGTCTTCTCCTAACTTGTTGCACAAGGAAACCGGTCCGATGCTCCATATCTTACCCGCTTTAACCTTCTTGTAGTCTCTAACATAAGCTGGCTCGAGCTCTTCAAACGTGTTAACAATCACACCATAAGAAGT…	0	0	0	0	0	0	0	0	0	0	0	0	0	0	0	0	0	0	0	0	0	0	1	0	0	0	0	0	0	0	0	0	0	0	0	0	0	0	0	0	0	0	0	19.1153	176.909	0.253081	16
AT2G36770	UDPGT	TGTAGCAAAAATATGATATTAGAATGAGAAGAGCCTCCTTCTTCCACAGCCTTGTGAGCTAATTCTCCAAGCTCTCTGACTCTTTTTCTTCTCTCTTTTGCTTCATCACTCTCGCCCATTATTTCGTCCACTGCCTTCTTCACTCCTTCTTTATCCACTAACACTCCAATACTCTCCTCTTCTCCCCATTTCATGACCTCTTCAACCCCAACACTTACACCTGCTTTTAGCACCTGCACGATCAGTTTCTGGTTGCAGAATTGGTCTCCAAATAATGGCCAAGTGATCAATGGAACCCCTGAGGTGATTCCTTCTAAAGTTGAGTTCCATCCACAATGTGTCAGGAATCCTCCAACGGCAGGGTGTGAAAGGATAAGCATTTGAGGCGACCATCCTTTT…	0	0	0	0	0	0	0	0	0	0	0	0	0	0	0	0	0	0	0	0	0	0	1	0	0	0	0	0	0	0	0	0	0	0	0	0	0	0	0	0	0	0	0	0	0	0	0
AT2G36780	UDPGT	TCATCACTCGCACCCATTAACTCTTCCACTGCCTTCTTTACTCCTTCTTTATCCACTAACACTCCTATTTTCTCCTCTTCTCCCCATTTCATGACTTCTTCAACCCCGGCACTTACACCGGCTTTTAGTACTTGAACGACCAGTTTTTGGTTGCAGAATTGGTCTCCAAACAGCGGCCAAGTGATCAGTGGAATGCCTGAGGTGATTCCTTCGAGAGTCGAGTTCCATCCACAGTGTGTCAGGAATCCTCCAACGGAAGGATGTGAAAGGATAAGGACTTGAGGTGACCACCCTTTAATAAGAAGTCCTCTCTCTTTGATTCTTTCTTCAAAACCGCTCTCCATCATCCACTCATATAGTTCATTATACTTTTCCCAACCTCTTATGACCCAAATAAAA…	0	0	0	0	0	0	0	0	0	0	0	0	0	0	0	0	0	0	0	0	0	0	1	0	0	0	0	0	0	0	0	0	0	0	0	0	0	0	0	0	0	0	0	0	0	0	0
AT2G36790	UDPGT	GGCCTAGCCCCAGCTCCTTGAGCTGAGACAAAGGAAGATTACATATACTTCCAAGGCAAACATAGAGCACCGAACCTTCTTCTTTAGAATCAAGCCATTGAAGACACTCATCTTGATCAATGGCGGCCTTGCTTCCCCTCTCAGCTTTGTCTGCACCTGCCTTGTTACACAAGGAAACGGGTCCAATGGACCATACTTTTCCATCCATTGCCTCTTTGTAGTCTTTGACATAAGGTGGCTCCAACTCCTGAAATGTGTTGACGATCACACCATAGGATGTGTATTCTGCTTTTACCATTTCATCCATTATCTCTTTCCAATCTCCACTTGCATTTGCTTTCACAGGAAGTTGAAGCTTTGTAAATTCAACTCTATCAGGAAAACTAGGAACCAAGAAAT…	0	0	0	0	0	0	0	0	0	0	0	0	0	0	0	0	0	0	0	0	0	0	1	0	0	0	0	0	0	0	0	0	0	0	0	0	0	0	0	0	0	0	0	0	0	0	0
AT2G36800	UDPGT	GTCTTATCCGCTTCTACCATATCCTCCAAGATCTCTTTCCAGCCTGCAGGAACATATGTTTCCACCGGAACTTGAGGTCTTGTGAATTCAACTCTATCAGGAAAATAAGGAACAATGAAGTACTCCTTATCAGACTTTAAATTGTCCAAGATCTCACGGTTCTTGCGCAGAACGTTAACACACAGAAGACAAAAGCAACCCATGCCATGGAAGAGGATCTTTGGTATTTTGAACTTCTTGGCGATTTCGCTTGTATACGACAAACACATATCAGAGATTAGACAGCTTGGTCGCGGGCTCATCTCTTCAATAAGGTTCTGGACTGGTTCTTTGAGTAAGTTAACCGCTTTAAAGAAAGATGTTATCTGCTCCATCGTGGTAAGCAAATCCATATTTTCT…	0	0	0	0	0	0	0	0	0	0	0	0	0	0	0	0	0	0	0	0	0	0	1	0	0	0	0	0	0	0	0	0	0	0	0	0	0	0	0	0	0	0	0	0	0	0	0
AT2G36880		TTTTTTGTGTGGCGAAAAATAGTTTGTTTTGATGCATTTTCGTGATTACAAAAAAAACGAATAAATAGTGATTTGGTGAAAGCTTTTGTCTACCTATTGCGGACTGAGTTGTTGGGTATATTAATTTTTCAATTACTTGTAGTATAAGGATACACATCGTGAAATTTCAACGACATAAAAAAAAGAAGAATATTTCACTCAACCCTTTTCTCTTTTGACAAAACTGATGGGAACAGATTGAACTAACTGCTTTTAATGTTCTTGTTTAGCGATTATGAATTCTCATTGTATGAAGATGTGATCATCCGACTAAAACAATTAATATAGTGGTTTGTGTAAGTAATGCAATTGTAACACCTTCTTGATTCAAATTCGTATATTGTTAAATCATTGAAGTTT…	0	0	0	0	0	0	0	0	0	0	0	0	0	0	0	0	0	0	0	0	0	0	0	0	0	0	0	0	0	0	0	0	0	0	0	0	0	0	0	0	0	0	0	3306.46	13994.1	0.334622	64
AT2G37040		ATTCATTATCATCTCAGCCCATCGATCAAGCTCTCCATTTCTCTTCTCCCAAACCTCCTACCATCTGCGTGTGCATCTTTACACTTAGCTGCTAAGTAGAACACTAACCAAGCCGCCATGAAGTAAACTTCCAACGCAGATTGGATCACAGAAGCAAAGCTTTTCCCTACCATTCGAATCAGAACCCATCTGAAGAAAGACCCACAAAGAATCGCTTCAAGACACTTCAGCTGCACAGCCTGATGCAACAAAAGAGATATCAAATATAAACCTTCCTTCACTATCTCCCTTCCTCTCCTTCTCGAATCCACAATAGCAACAAACGCATCAACAGCTAATATCAAACCAACAAGTGTATCAAGTAGAAACCAAGCGAACAAGAAACCAGATATCTCCTTC…	0	0	0	0	0	0	0	0	0	0	0	0	0	0	0	0	0	0	0	0	0	0	0	0	0	0	0	0	0	0	0	0	0	0	0	0	0	0	0	0	0	0	0	1187.43	9838	0.502675	64
AT2G37140	Terpene_synth_C	TTACCCGCATTTTACCTTCCGTTTAAGATATTGTTACCAATTTGGAATCATTAGCTCACTTCAGAAATATTCAGTACTGTTAGAGTTGTTAATTTTTAACAAAAAAAGAACGAAAGAATTAGACTGCTCATCAAAATATTTGGCAAAAATACTGAATAAAAACCTTAAATTTTTAAGATTATGTACAACCGTTAATAAAGTTTACTTATTAATACAGTATATATCTAGCAATCATTCAAATATATTGTTGGGAATTGGGGATAAGAATCCGATCTTCGATAGAATGTTACTATAGAAGTCTGATCAAATTTGAAAAGATCCTTAAGTAGCTGTTCATCTATCATTCTTTCGTACGAATATGAGCAATTTGGTTATGAATTTTAAAGTTACCGTAAAGTT…	0	0	0	0	0	0	0	0	0	0	0	0	0	0	0	0	0	0	0	0	0	0	0	0	0	0	0	0	0	0	0	0	0	0	0	0	1	0	0	0	0	0	0	12.4872	54.0972	0.0975448	3
AT2G38080	Cu-oxidase Cu-oxidase_3 Cu-oxidase_2	TACCAAAATAACGCATTAATCTTTATATACGGAATTCTTGTTTTTAACTATAAGGATAAATTCACAATTATATCTAAAAATGTGTGTGCGTGAGTTGTAGACAATTAAAACTATTGATCATTAAAATTTACTATAAAGTCGTTGGAGAAAAAGTTTACTATAATTGTTGGAAAAAAAAAATTTACTATAAGGTCTCATTCGTATTCTGACCATAGTTTTCATTGGACTGTTAAATTTGTTATATTCTTTGTATGACTAAAAGAACATCTACATGCATGCCAAATAAAGCGACCACATTAAAAAGTTTGATCCAGTTTTGGTTCGAATTTAATTTGGAAATTTGAGTTTTGTGTTTATTTTGTAATGTAGAAGAATAAACTTGAAAGTGTTAATACGTTC…	0	0	0	0	0	0	0	0	0	0	0	0	0	0	0	0	0	0	0	0	0	0	0	0	0	0	0	1	1	1	0	0	0	0	0	0	0	0	0	0	0	0	0	114.46	11476.3	0.663709	57
AT2G38240	2OG-FeII_Oxy DIOX_N	CTTAAGATGTATCATTATCTGTCCAATGTGATGTTGAATCGTTAGAGCATTAATAAAAATCATATAATTTGATATTGACAAGGCTCAGGTCTTTCTTTGCATTAATTCGTTTCATCTCTTAACCATCTTTGTGACAACATCATTGGTTAACTACCATAGGGTAGGCAATATAGTGAACCATTGTTTGTTGACTCACATCACAAAATGGTTCGAAACCCGAATCGATAATTAAGGATTTCATAAATTAATTGTTAATTTCTGAATAAATTCGGATTTTGTATATTTCCTCCGTTTCGTAATATAAGTAGTTTTGGACCAATTTTTTTGTTTCACAACATAAGTTGTTTTTAACTTTCTATGTAAATAATATATTATTTTAATATTTTTTGATTATTTATA…	1	1	0	0	0	0	0	0	0	0	0	0	0	0	0	0	0	0	0	0	0	0	0	0	0	0	0	0	0	0	0	0	0	0	0	0	0	0	0	0	0	0	0	31.0873	1485.42	0.737812	36
AT2G39980	Transferase	CATCCCAACTGATCCGTCACCCAAACCTTTCTTCTTCCGTGCAAGAGCTGTGGCTTCAGCTCGATTCCGAAACACTTGGTAGAAGTAGTAGTACACACCCTGTCTCATCCAAAATTAACATCCACTTTCAAGCCTATATTCTAAACTTCATACCAAAAAAATGGCTAAAATTACAGATTCTCCAAATATTCACACCAATGAGAGAACATACCTGTGATGCAGCCGTTCCAGCAAGAGACGGCGCCAATCCACCATATAACCTCTCCCATCCTTCTTGTTTGACAACCTTCAACACAAATCAAAGCTATTTAATAACAGGTCATACAAATGTAAGACAACAAAAGAATCCATTACACGTTCTTTCTAAAACTAGAACCAAATCAGAGCAAATCAAGGCTC…	0	0	0	0	0	0	0	0	0	0	0	0	0	0	0	0	0	0	0	0	0	0	0	0	0	0	0	0	0	0	0	0	0	1	0	0	0	0	0	0	0	0	0	88.5073	3339.82	0.615351	62
AT2G40230	Transferase	AAAGCCTTTGTTTTTTTGCTTAGTTTGTTTGATGTTGGCTATGTTTATTTAGTTTGTTAATGAATCAATTATACGGATTCTAAGATTGTGTAAGTAGCTTCGCAGGGAAACAAACGTTTTTCGGGAATAGACCATTTTTCCCCACTTCTATCTTGAATCTCACAATCAAGATAACTAAAGTACTTCAAATGTGTTATGAGTTATTCCGATGTATGATAATTCTTAGCGTTTTGCTTTTCATCGATAACACCTCGAAATCTCAAATATTATTGATTTATGTAAAAATGTTACTACATTATAATCAGAGTTTTGAATCAAATAAAGCAATCTTACAAAACACTTCTCTCTTTGGTTGCGTATTTCGCCAGAATTTTTGTACATTCGTTTTCTTTTCTATGT…	0	0	0	0	0	0	0	0	0	0	0	0	0	0	0	0	0	0	0	0	0	0	0	0	0	0	0	0	0	0	0	0	0	1	0	0	0	0	0	0	0	0	0	45.8413	363.584	0.463653	52
AT2G40370	Cu-oxidase Cu-oxidase_3 Cu-oxidase_2	CCTCGCTCAGAATCTTCATCACTCCCATGTTCCTCATTATTGTCACTACCTACATGTTCACTTCCATCATCATCCTCGTTATCAATTGACCCATCATGCTCTGCACCAACATATCCTAACATAGTTAATCTCTCTTACTTGAATTTACTTTCCCATGTTAAAGCTAGAAACTTTATTCCCCCATTATAAACTCCCGCAAGTATTTTCTAACACACTATAATTAGCTTCTTCAATTCAAAAGCATAAACACTAAAAATTTAAGATTTGAGCTAATTTAGACGAAAAGCAGAGTAAGAAAAGTACCAAGCACGTCGTCGTCATCGGAAAATTCTACATCTCCATCTTCTGTTCCTTCATGTGTTCCATCATCCTCTGAATCGGAAAAATCGGAGTCGAAAT…	0	0	0	0	0	0	0	0	0	0	0	0	0	0	0	0	0	0	0	0	0	0	0	0	0	0	0	1	1	1	0	0	0	0	0	0	0	0	0	0	0	0	0	5.30198	1125.06	0.122058	18
AT2G40890	p450	AAGTGTTCCGACCATATTCTTTTTGTGGAATCCACCAGTTGGCTTCCCAGACGATCTCCAATTCTGCAGATTAACTTCGCGCAAATTCTTCTTGTATTCAGCTAAACCAAAGTCAGCCAGATATGGGAAAAACTTCTCGTCAAGCTGCAACAACAAAAGCTCACTTAAGCATCACACACAAATTTCATAAAGAAACAGAAGAAGTACCTATCCTATATGAAATAAGCACATAACAAGATAGAGAATCTAGAGAATGGAAGAAGAGAATTACAAGAACATTTGCTGGTTTCACATCCCTATGAACAATCCCGTTGTTGTGAAGATATTGCAATGCCTTTGCTGAAAAAAACGAAACAGATAGAATCAGATATTCAAATTAGTAACCATTGAAAAGTTTAT…	0	0	0	0	1	0	0	0	0	0	0	0	0	0	0	0	0	0	0	0	0	0	0	0	0	0	0	0	0	0	0	0	0	0	0	0	0	0	0	0	0	0	0	560.641	4440.28	0.384462	64
AT2G41290	Str_synth SGL	TGAAAAAAGAGAGTAAAAATATGAGTGTATTTAAATGAGAACTGTGTCTTCTTAGAGACATTTAAAACTCCTATTTTTGGGATATTTTTAACTTTACTATTATTTTTCGTGAAAGATATTTGTGAAAAATTGTTGAATGAGGATGGTCAAATAGATATACCCAGTTATCCACTTACATTATTTTCATGTTTCTTTTTATTTGTATTTTCATTTTTTTTGTGGTTTCATTTCTTACCTTCCAAAACTTCCGAAATTATTCGAAATTACGCCACTACTCTCGGTCAACCTCACGACGATGTCGTTCCTTTTGTACTTGGCCCAAACCGAATGGATCCAGTCCACTGGCAGTTCCAAGCCACATGTTCAATATGCCTACCCGGCTACTCCGAATTCTGGATC…	0	0	0	0	0	0	0	0	0	0	0	0	0	0	0	0	0	0	0	0	0	0	0	0	0	0	0	0	0	0	0	0	0	0	0	0	0	0	0	0	0	1	1	98.0519	3626.65	0.421563	61
AT2G41300	Str_synth SGL	AGAAAGTTAAATTTGCAGTTTAGAAACAACCAAGTTGACCACGTGATAAGTTGAAGTACAGATGCAGAAACAAAAGAAGTACCTTTCACCGTTACTTCGTTAGTCAGAGACTCAGGAATAATAACTAAATCTTGTACTATTTAACATTTTTAATTAAATTAAGCGATTAATACAACAACCCAAATGTAATTCTTCACTGTTAGAAATGCAAAGGAGGTAATGTTATCATTATTATTTTTTGTTACGCAAAGGAGGTAATTTTGTTATTCGGATAAGTAAGTCAATAATTTCGATGGGACATAGGAAGTTGGTGGATACAATTGAAGGAGTTAAAACCACAAAACTAAACGACGAAACAAAAAAACAATCAAAGTTTTTTCTTAAAAATGATGGAGAAAT…	0	0	0	0	0	0	0	0	0	0	0	0	0	0	0	0	0	0	0	0	0	0	0	0	0	0	0	0	0	0	0	0	0	0	0	0	0	0	0	0	0	1	1	6.36047	151.808	0.176719	12
AT2G42250	p450	TTAGATTCTGTTTCTTTGTTGCACACTCTTTTCTTGTACCTCTGCCTTGAAAATCTGACCTACTTAAGGATTAGCTGAACTAGTCCTAGCTCACATGTCTAGATACTGGTTACGAGAGTGCTTGTTCTTTCTTAGCTATTAGCTCACGAAACTCAGGGTCTCATTAAATTCTTTTTGCTCGTTCAGTCAAGGAATTGCTAATGTTGCTGGGAGGGCACCGACTTCTAGAAAACCTGTAAGCTTCTGCCTATTTTATACTTCATATGAGTATTGTTTTCTGTCTGGACGAAAAACAGTGAGGTAAACTATTCTTACCAGTGAACATGACAATCTTTGTTCCTTTGACAGAGTAAGGCGGCAGATCCTTGTCCAACACTTTTCATAGCGAATATGGGACCA…	0	0	0	0	1	0	0	0	0	0	0	0	0	0	0	0	0	0	0	0	0	0	0	0	0	0	0	0	0	0	0	0	0	0	0	0	0	0	0	0	0	0	0	7.03405	1027.82	0.0680206	5
AT2G42850	p450	TTTTTCATTTTTCTAATTGTATTAGACTTACGAGTTAATAGACTTGAAATATGTATATATTGATTAACTGGTAGGTCAAAGCAATAATATGGTATCGATTGTCTCGTTACTCCGATACCATGTAAAACTCGATTCAAATGTCACGAATATAAATAGATACAAATATATTGGGTACTTTATACTTATTATCCAATATATTTATATTTTAACTAGTTTCAGCGTTTTGTGCGCACACACACAAAAAAATAAAAAAAGTTTCAGCGTTTACTACGGTGAATTTGGTACGAACAAAACAGCATCGTATGGTCGATGTTATTAATACAGTGATCAAATGTTTGCAACGGACCAACGCTAAAGAACATTTGATAGAGAGAGTTAGGTGGTTTCCGCTAATGGCTA…	0	0	0	0	1	0	0	0	0	0	0	0	0	0	0	0	0	0	0	0	0	0	0	0	0	0	0	0	0	0	0	0	0	0	0	0	0	0	0	0	0	0	0	4.11974	153.847	0.0747073	6
AT2G43100		ATATTGAAAAATGTCATAGTATCTCAGAGTTTTGATTTACTCTCTTTTTGACCCTTCAATTTTAGAATTTATCATTTACATACGTAAATCAATATGAATGTGTTTTACATTTTAACCTCTCCAACAAATTCTAAATTACTGTTAGCATATAACTGACACAGAAAACAATTACTGTTACAAAAGAATTAACTATCATTTCACCGAAATAACGAAGGAGAGTGGCATTTTGGTAAATAAGAACAAAGTCTCTATTTATAATCGCATTTTGGTTGACTTGCTTCAATCTTGACCACAGCAAAGAGAAACAAACAATGGCGGCTTCTCTGCAATCAGCAAACCCTACATTGTCACGAACCCTAGCTTCTCCGAACAAACCTTCCTCCTTCGCCACCTTCCGAT…	0	0	0	0	0	0	0	0	0	0	0	0	0	0	0	0	0	0	0	0	0	0	0	0	0	0	0	0	0	0	0	0	0	0	0	0	0	0	0	0	0	0	0	397.999	3823.29	0.8572	56
AT2G43200		GATCCGTAAGCATCTATTCAGTTTCATGTCTTTTGTTCTAAACTTTTTGGTTTGATTGGGGTTTTACCTTTGGTTAATTAAAGCTTTCTAGATTCTTAGTGTTTGGATTGAATTCTGTAAGGTTTGGTAAAACTATACCAGGTTAGTTGCTATCTAGCTGCAATGGGTACAGAGACGGTTGTGCATGATCAGGCAAGATGGGCAATGGCTGCAATGGAACGAAGGCTTGCTGTTGCAAAAGCTCAGCTTCTTCAACAACAACAACAGAAGAATGAGAAAGATAAGAAGGGGACTTCTGATGTAGATGTCTCTATGAAAGAATCTCATCAAGCTGATTCACTGCCTACTCCCTCAAAGACATCAATTAAAAAAGGTTTGATGGTTGAGTATAAACGAAGA…	0	0	0	0	0	0	0	0	0	0	0	0	0	0	0	0	0	0	0	0	0	0	0	0	0	0	0	0	0	0	0	0	0	0	0	0	0	0	0	0	0	0	0	37.2768	129.065	0.446278	49
AT2G43820	UDPGT	TTCTTTGTCTAAGAACTGCTTGCTTGATTCTCATTTGATTTGAAAGTCCCATCTCTGAAGATTCATTTTTGTTGAGCTTGCTTGTTTTTTCCCTATCTTGTCTCTGTGTTTGAGAAGGAATAATACATTTCGGCTTGAGATATTTGCTTTGGATTTTGAGAAATATAATCTAGATGAGCAGGAAATTAACATACGGCTTTGAAACATATGCTTTTTGGAATTTGAGAGGAATATTAGATTCAGATGATAGCTTTGTGAATTGAGAGAGCTTCTCTCATGAGATAACAGACCCAAATGTGGTTGAATTTGAGATGCATTTACTCTTGCTTCTGATAGAATATGGACTCTCACCTTGCTATGGAGCCTTTATCACCTGAAATTAAGACCTTGGTCTCTTGA…	0	0	0	0	0	0	0	0	0	0	0	0	0	0	0	0	0	0	0	0	0	0	1	0	0	0	0	0	0	0	0	0	0	0	0	0	0	0	0	0	0	0	0	166.288	1853	0.938414	50
AT2G43840	UDPGT	GAAAACAGAAACATGAATGGGATAATGGCAGTCATGGTTTTAAAAACATAAAACTTGCAATCATATATTGTAATAACCTCATGGATAGAACTGGAAGGGTGAGACATTTTTGACGACTTTGGGGGTCTAAAATGCTGAACAACCGATGTTTTTAATCCACTACATACTTGAAGGTAGGAGAAGAGTTGAAGATGACATTGGAGCAGAAGCACTATATGGGGTTCAGATGTAACATTTCCATGTCCAAGTGCGTTTCTGCAGAGAGCTTCAAGTCATCAAAAATCACCAACCACCACTAAATGTGAACTTTATAGTTATCTAAAATTATCACTACCATCAGATATCATCTAGAATCAATCGTAACTAAAAAAAAAAAACAACTTTCAAAAACTAGATAAT…	0	0	0	0	0	0	0	0	0	0	0	0	0	0	0	0	0	0	0	0	0	0	1	0	0	0	0	0	0	0	0	0	0	0	0	0	0	0	0	0	0	0	0	11.9911	114.59	0.281474	13
AT2G44490	Glyco_hydro_1	TATCACCAACTCCATCTCACTGCTCTTCTAGAAGCAGTCAGGTAATTATATTAATTTCATATACAAAGAATTTCAAATATCCAGACTTCTGTCATAGTTTTACAAAAAAATTAATAATGTTGATGACTGATGTGTTTTTCTTTCATGGAACATTGAAACAGTCAAGGAGCAGATGTGAGAGGATATTATATATGGTCATTAATGGATGATTTTGAGTGGGAATTTGGTTACAAATATAGATACGGATTGGTCTACGTTGATTTTCAAGATGGACTTAAACGACACCTCAAGAGTTCTGCTCTTTGGTACCATCATTTTCTATCCAACTCATCCTCCTATCAAATGGACTAGCAAGGAATATCTAAAATTAATATCTTCACTTTATACAACTTTCTTATG…	0	0	0	0	0	0	0	0	0	0	0	0	0	0	0	0	0	0	0	0	0	0	0	0	0	0	0	0	0	0	1	0	0	0	0	0	0	0	0	0	0	0	0	1141.01	6887.82	0.762745	60
AT2G44800	2OG-FeII_Oxy DIOX_N	TGTTCTGTTTAACCACGTTTGCAAATAATTACTTTTCTAAAGTAATTATTTTGTCCAGATCCATGACATTAGTGTTATTGTTAAGCTATGCACGTCAAATGACAAAATATTCAAATTGACCCTTAAACGGCTTCCTAGTACTGTTCACTACTGTACATGAAATGAAATGATACTTTGGAAAAGAGAAGTAAATAAATATTAACATAGGAAGGAAGGAGCTACATCTCTACTATTTTTATTTTATAAGCTAATCAGAGCATTCCATGTCATACCCCACTCTCACCTCTCGGGCGATTTCACAACCACTCTCACCAAACGCGTGTTGAGCGCGTGTATACGTTTTCTGTGGGTTCTAACCCACCAAATGGCTTGTTTTGAAACACACTCGCCTCTTTCAAA…	1	1	0	0	0	0	0	0	0	0	0	0	0	0	0	0	0	0	0	0	0	0	0	0	0	0	0	0	0	0	0	0	0	0	0	0	0	0	0	0	0	0	0	6.63278	37.8999	0.0805712	2
AT2G44890	p450	TGCTATGATACATGGGTATGCTTTGAATGGGAATGCACGTGCAGCTTTGGATCTATTCGTAACAATGATGATAGAAGAAAAGCCAGATGAGATCACAATGCTCGCGGTTATCACAGCTTGTAACCATGGTGGATTAGTGGAGGAAGGAAGAAAATGGTTCCACGTGATGAGAGAAATGGGCCTGAATGCTAAAATTGAGCACTATGGCTGTATGGTTGATCTACTAGGCAGAGCAGGGAGCCTAAAAGAAGCAGAGGATTTGATTACCAACATGCCTTTTGAGCCAAATGGTATTATTCTAAGCTCTTTCTTGTCTGCGTGTGGTCAATACAAAGATATAGAAAGGGCTGAGAGAATTCTGAAGAAGGCAGTCGAATTGGAACCTCAGAACGATGGGAA…	0	0	0	0	1	0	0	0	0	0	0	0	0	0	0	0	0	0	0	0	0	0	0	0	0	0	0	0	0	0	0	0	0	0	0	0	0	0	0	0	0	0	0	0	0	0	0
AT2G45400	Epimerase NAD_binding_10 3Beta_HSD NmrA GDP_Man_Dehyd NAD_binding_4	AAACCTGGAAAACAGGGTACGAGACGTATTGGTCATTGCTGTGAGACTTGGAAGCGAGGGAAACAAAGAGAGATTTGAGATCATCGAGCTTCTTCTGAGTAAAAGCTCTGCAACAAAACACAAACACACAATTGATAAGATCGATTTTCAATTTAGAAATTAGAGAGTGAAAGTGAGATTGGTTCCGATGAAGACCTGGAAGCAGAAGTGAAGCGATGATCAACAGAAGACGAATTCGAATTTCCCTTTTTCGCCGGGGTTTTTTCTCTCCTCAGTTCCCCGGCAGGTTTCGTCGTCTCTGTTCTTCTATTATTTTCTATTGATCTTCCACTTCTTCAAAATTACAACTTCAACCCCTTAAAATCTAAATATTCTTAATGTACCCCATTACTTTTAGTT…	0	0	0	0	0	0	0	0	0	0	0	0	1	1	1	1	1	1	0	0	0	0	0	0	0	0	0	0	0	0	0	0	0	0	0	0	0	0	0	0	0	0	0	82.046	653.865	0.391257	58
AT2G45510	p450	AGACAGAAAAAGGAAAAAGTGTGCATACTTCATCCATAAATATAACAGACGGTTGTCTGGATATTGCAACTTGAAACAGCGTTTTAACTAGCTTTTCAGCCTCACCCACCTGAATCAATACAGTAAAGTCAGTTTGTCTATTCGAATTGACAAATAAATTCAACAAGCCTTGTTAGTTATTACAAAAGACAGTACAGTGACAGAATAAGCACACACCCATTTTGATGTCAAAGAAGATGCTGAGACATTGAAAAATGTTGCCTGTGACTCAGAAGCGACTGCCTTGGCAAGCATTGTTTTCCCATTGCCAGGTGGCCCAAAGAGAAGCAGACCTAACAAAGAAGTTACTTTACCAAGGACGGCAATGGAGAAGATAAAGAAGAAACCAAGCTTGAAATG…	0	0	0	0	1	0	0	0	0	0	0	0	0	0	0	0	0	0	0	0	0	0	0	0	0	0	0	0	0	0	0	0	0	0	0	0	0	0	0	0	0	0	0	0	0	0	0
AT2G45550	p450	AACAATAGCAGCACGGGAATTTAACATGACACTAGGAGGGTTGCTATCTTCATCCTCTTCAAAACTCTCAACTCCACCCATGGTGGCAATAAGTGAATCAACAACAAGGAAAGCAGTGGCCTCTGACTCCTCTCCACAGCCAAAATTCTCAATACCACATACAACATTCTTTAGTTTGTCTAAGCTTTCAGGCTTCCCCATGATGGCTGAATCCACAAGATGCAGTAGCTCTGGAGAAACATTTGGAACAGTGGCCTTTGGCTTGGGCTTCTGCGGGGAATGAACAGGGGAATATCCAGATTCTGGATGGTGGACAGAATCCAGACTAGTTTCAGAAAGGGACTGCTGCATGGAATAAGCTGCCTCTCTCTCAGGTCCAGGGCTAGAAAGTCGGTCACT…	0	0	0	0	1	0	0	0	0	0	0	0	0	0	0	0	0	0	0	0	0	0	0	0	0	0	0	0	0	0	0	0	0	0	0	0	0	0	0	0	0	0	0	12.1098	85.0882	0.140217	5
AT2G45560	p450	CTGACTCTTGCACAACACTGTTTTGACCTAACACACGATCCATCTCTGCCTGAGCTTTTACCATCGTTTTAGGGTTTCTAAGTAACTCTGCCATTGCCCACTCTAGAGTACTAGAGCTTGTATCTGTGCCAGCTGTAAACATATCCTGAAATACAATCATATATAAATAAGTGAGCTTGACATTGTGGAACCGTATATAAAGATTCATGTGGTTTCATCTCAAGACATTGATAAAAAGAACATAACATTGCGAAACCGTATTCAAGATGTCTTTATATGATCAAGTCATATTTTTGACATTTCCGTCTCAAGATTTGTTGGAAGATTGCGAGTAATGAAATTTCATCTCAAAACGAATGAACAGAAAATTGACTACAATCTTGATTATCTGCAAGCTGG…	0	0	0	0	1	0	0	0	0	0	0	0	0	0	0	0	0	0	0	0	0	0	0	0	0	0	0	0	0	0	0	0	0	0	0	0	0	0	0	0	0	0	0	76.4841	3923.38	0.561734	52
AT2G45570	p450	AGAGTTCTGATTCATCTCCTTTGTAATCGAGAAGGTTGTCAACGAAATCGTTTTTTGAAACATCTTTAGGGTTATTCTGCGATGATTTTTCCGCAATCTTAGCATCAATGAACCCACGGAAAACCCTTACCAGCCTCTCCGTGCAAACCTTAAAAGTCTTCACATTACCTTGCAGATCAAGAAACCTCAGAAATGGAAAGTAATTAGCAGCGTCTGGAGTCCCGGCAGCATCCATAACACTAATCACCGTGTCTTGAACCCCATTAATAGAAGCTTTCGCGTTGTAGCTACCGAGATCGACGGAAAACAGAATGTTCGATATGATATTAAGAGTTGTGATGAAGGCTACACGAGAAATATCAACAGATTCTTCCCTATCGCTGCTTTCACTTATGAAGC…	0	0	0	0	1	0	0	0	0	0	0	0	0	0	0	0	0	0	0	0	0	0	0	0	0	0	0	0	0	0	0	0	0	0	0	0	0	0	0	0	0	0	0	15.2667	445.224	0.375873	13
AT2G45580	p450	ACGTTCGGGTCTCTTCCTATGGCCCACACGTTCACAAATACCTGAGTGTCTTTAGGCACCATGAACCCAAGAACCTCCACATCTGATTCAGCTTTTCGGGGGACTAGTAGCGGAGCAGCCGGATGTAACCGGAAAGTTTCCTTCACCACTGCTTGTAGATAGGGAAGTGCCGAGATATCAGACTCTTCAACAACACCTTTCTGACCAATCACACAGTCGATCTCAGCCTGAGCTTTCACCATTGTTTCAGGGTTTCGAAGTAACTCTGCCATTGCCCATTCCACGGTACTAGAGTTTGTGTCTGTGCCCGCTCCAAACAGGTCCTGATATATATATACGTATCTTTTAAAGTCTTGATGATATTTGATTTATTTTAAAAGTTAATTCATAAGATTCTAA…	0	0	0	0	1	0	0	0	0	0	0	0	0	0	0	0	0	0	0	0	0	0	0	0	0	0	0	0	0	0	0	0	0	0	0	0	0	0	0	0	0	0	0	16.3156	6364.68	0.162583	14
AT2G45750		TCTTCTGTCTGCACAACTTTAGTCGAGGTCCGCCTCTTCTTTCACTTTTCCGATCGATTCCTCATGTCATCTTGGCCTTTTTCGCCAGCTTATGTATCGGTTTTCACTGTTATCAGGTTGGTGAGATGGGAAGGCTTTCTTCATCAATGAAGAAGATCGAAAAGGGACTCAAGAATGGAAACAAGTATCAGGTAAAGTTTTCTTCTTTGTTAAGAAACTTCTAATTCTACAAAATCTTATTATAAGAGACTCAATTCAAATTGTATAAAAATGTAGGATGAGGATTATCGTGCTAAGCTAAAAAAATCAAACGAGAGGTCACTTGCTTTGATCAAATCAGCTATGGACATTGTTGTAGCAGCTGGTCTTCTTCAGTTAGCTCCAACGAAGATCACTCCT…	0	0	0	0	0	0	0	0	0	0	0	0	0	0	0	0	0	0	0	0	0	0	0	0	0	0	0	0	0	0	0	0	0	0	0	0	0	0	0	0	0	0	0	47.2467	1421.5	0.277354	61
AT2G46570	Cu-oxidase Cu-oxidase_3 Cu-oxidase_2	TGTGCCATAAAGGTTATTTCTCAATACAGAAACTTTCTTAAGGGGTAATCGATCAGAAGAACCTGTAGCACTCGCTAGAGAGAGTGATCCTGCACCAATTTCATTTGATTCTTGTTTCGCCCACAATGTTACTCGTGGAAACCTCATAGGAGAGATGTCATCAAGACAATGGACAGCCCACAAAGTAGCAAAATTTCCAGGGCCATACCCTACCAACCACTCACATTTTCCAACATTCTCATTATCGTACTTTTCCATAGAAAAAACTTGATTAGTACCTTCGATGGTTTTGAATATACCCCCTGTACGAGTTCCCCAAAAAAGAAATAAATCTCTACCCAAACAGCCATCCAAGACCTGATTTATCTCTATCACAGCTGCCACGCAAAACGATTTTTT…	0	0	0	0	0	0	0	0	0	0	0	0	0	0	0	0	0	0	0	0	0	0	0	0	0	0	0	1	1	1	0	0	0	0	0	0	0	0	0	0	0	0	0	19.1365	75.8434	0.153503	11
AT2G46660	p450	GAGGTCGCTGACCACTTGGAGGCATTCTCAGCTACCAATCCATTAACTTACAAACTCCATATTCTTCACGTTTTACTATGGTAGGTACCTTTTTTTAACCTTGTTCGTAATAACAATTTTATACGAAAAGAATAGTATTAAACTTCAACAAAAACAACTATGTATATTAACTGGTCAGATATACATTGCTTTGTTCCCTTACATCTTCAAAGAGCTAAGATTAAACTATTTACCCCAAATAAGACTGTAATTTCATCAAAATCTAGTAATAATAATATTCAACAGCTTACAATATAAACATAACGCGTGTGGTCTCCATAAGCTACGCACTGTCTTTTCATCGGTTCGTAGAAACTAGAAACTCTTCCCCTCACGATCTTGCTTTCTTTATTTTGCTTC…	0	0	0	0	1	0	0	0	0	0	0	0	0	0	0	0	0	0	0	0	0	0	0	0	0	0	0	0	0	0	0	0	0	0	0	0	0	0	0	0	0	0	0	12.0599	91.5792	0.267413	9
AT3G01590		TCACCATTCTGATGAATCCTACACGCGCCTAAAAGAGTACCCAAGATTTGAGGTGTCGGTGAAAAAGGCATCCGCTTTGTGATTTCAATGGCAGTATCTAGATCTCCTACACGACCAAGAAGATCAACTAATACAGCATAGTGTTCTAAGTTGGGAGCAAGTCTATAGTCATTCACCATCAATTTAAATATTCTCAACCCCTCATGTATCAAACCTGCGTGACTACAAGCAGATAATATTGAGAGAAATGTCACTTCATTAGGCTTAACTTCTGAGCTCTTGACCATGTGATTAAATGTTTCCAGTGCTTTAGTGCCCTTTCCATGGATGCCATAACCAGTGATCAAAGATGTCCAAACCACAGTGTCCTTTAAAGCAATCCCATTGAATACTTTAGAA…	0	0	0	0	0	0	0	0	0	0	0	0	0	0	0	0	0	0	0	0	0	0	0	0	0	0	0	0	0	0	0	0	0	0	0	0	0	0	0	0	0	0	0	215.458	384.059	0.246795	64
AT3G02020		AATATTGGAACAAAAATATATAACCGAGTAACAAAAGTCGTAGTAAATAGTTTTAAATATAATATTTAACAAAAAAATATAGTATAAATATAATAATGCCGATCGACACCAAAGTTATAACTATATATCAATCCAAGCCTCCTCATTCAGAAAGCTTTCTTTTATAAAACTGAAATATTGTTTAGTATAATTAGTACTAAACAATGGTCAAACTGAATATTCACAATTGTGTTTAGTATATTTCGAAGTAATTTATCGTGTAAATAAAATATTAATTGTATATATCGTTGTAAAATATAAGAGGAACAAAAAAAGAAATGGAAATAGAGTAAATAAATCAGTGATTAAGGAATGGGATAGACACAAATGAATCATACGGATTTAAATTAGAAAAAAAGA…	0	0	0	0	0	0	0	0	0	0	0	0	0	0	0	0	0	0	0	0	0	0	0	0	0	0	0	0	0	0	0	0	0	0	0	0	0	0	0	0	0	0	0	0	0	0	0
AT3G04030		AATCGTTTCGAACTGGCAAGGGTACCTAAATACCGTCAAACCTGAAGATAAAGCTAGGTAATTTCAGATTCTTCTATGAAATAAGCTTTTTTATTCGTTGATTTCATTCATTCTCGATCATGGGACTCTGGAAAATTGTATATTGAATTTGAGTGTTTTTGGCTGTTTTGCTTAGTATAATACATACTTCAAAGATTAAGTATGTGATGAGAAGAGGAAAGCCATATCTCTGGGTACCAGAAAGTGAACCACACAATGTCGTAAGCTTGCGTTCTTCTTTTTGTTACTTAGTTTTGAATGGTAAGCTTATAATGCTTAATAGAGAGGGGTTTTAAAAGCTAAGTTCTGAATCTCTAATATTGGCAGAACATAATGTTTGATGAACGTGGATCCTTTTCT…	0	0	0	0	0	0	0	0	0	0	0	0	0	0	0	0	0	0	0	0	0	0	0	0	0	0	0	0	0	0	0	0	0	0	0	0	0	0	0	0	0	0	0	22.518	280.994	0.321137	27
AT3G04870	Amino_oxidase NAD_binding_8	AAAATGTCAACAGATTTGATCTGGGTTCTATCAAATCGATCCAGTTTCATCAACCAAGGAGAGAATGAGAAGTTAAGAGAAAGCCTGAGACTCCGGGAGAGAGAGAGAGAGAATGCACAAAAGGCGAAATTCGCCAAAATAGAAGAGAATGTGTGTGTGCCTACTACTGTAGTCAAAAATAAAAGACAGAAACAGACAAAAAGGAAACTTTGTTTTCACTGTCTGAGTCATTTTTTCTAAAAACGTTAAAATAATTACCCGATTTTCTTGGCAAAGTACCAAATTCGAATTTAATTCAGCGGAAAACGACTGTAACAATAAATTTCGGACAAAAACATTATTTACATTCTTTTCTTTTTTACATCATCTTAGATTTTAATCAAAAAATTTACAAACTTT…	0	0	0	0	0	0	0	0	1	1	0	0	0	0	0	0	0	0	0	0	0	0	0	0	0	0	0	0	0	0	0	0	0	0	0	0	0	0	0	0	0	0	0	640.397	1941	0.354277	63
AT3G06350	FAD_binding_2	GTCCAAAAGAATCCTCTGGGCTTCACCAATCAATTTAAAAGCAGATTCAGCACCGGGGAGCTTATTTTTGTCAGGGTGGAGAAGAAGCGCAAGCCTCTTGTACTGTTTCTTGATGATAACATCATTAGCGATCTGCTCAACCTGAAGAATACCATACCAATCCATCTCAGTTCCAAACAACTTCTCCGTTGCAGCACAGTGAACATCACAAACCATTATCATACGAGATATGTTCTCCAGGCTGGAATCCATTTTTTGAGCCTTCATTGCAAGCTTACGAGCAGCAGTAAAATCGGTCTTTTTCATCAAACCCTCCGCAAGATCTTTGGCTCTAAGAGCCTCATCTCTGTTGATACTCATTATCAATCCAGTACAAGTATCATAGAACCCCCAACCCAG…	0	0	0	0	0	0	0	0	0	0	0	1	0	0	0	0	0	0	0	0	0	0	0	0	0	0	0	0	0	0	0	0	0	0	0	0	0	0	0	0	0	0	0	815.954	1994.33	0.213491	64
AT3G06650		TTTTGTTCATTCTGTACACAAGGCCATACAGAATAAGTAGGCTTTACTCTTGAACCTTCCTGCTCATTCCCTTTCCATGGCCAAGACAAACCTTTCTTTACCATCCATTCTTCAGCTTTTGAGGTGAAAAGGGTTATAGGATATCCATCACTGGAATCTATGAAGGGTTCGGAAGAAAACTTGTCATCGTTACATGTGAATACACCAAAAGGAGATTGGATAAAGTCCCCTCTTGGTGTGCTAGCACCACTTGATGCTGCATCATCCATGTGGTCAGAGAGAGTAGCACCGAAGACTCCATGATCTGAATGATGACTATCCCCAGTTTCACCCTCAAATACTGTGACACTACTATCACCTGCTGGCATTTTCGACCTGACCTTGTTTCTCACCTTGGAT…	0	0	0	0	0	0	0	0	0	0	0	0	0	0	0	0	0	0	0	0	0	0	0	0	0	0	0	0	0	0	0	0	0	0	0	0	0	0	0	0	0	0	0	1381.5	3111.93	0.329786	64
AT3G09220	Cu-oxidase Cu-oxidase_3 Cu-oxidase_2	TTCGTGCCTGTTTGCTTCATTCTGATCTGACGGCTCTTGTTTGTTGGGCCTTTTCACAAATTAGGCCCATTTAACCAGTAAAGGCTCTCATCTTTCAAATGAAGATAGAACGTCGTCGTTGCAATCGTTTGGCGAATTTAACAGAACAAACACACCAAAACTTCCAAAACATGTGAAGTGATCATGGATTTATATTTCAAACCAAAAAATTCACATTCTAGTGAACAAACTATTTAAGATTGAATCTCAGGAACAAGTTCATTGATGTCAATTTCCACTAGTGTCTCCTTCCCAAACAAAGTAAATCCCACCGTTGCCTGCAACCAACCATACGAAAGAATCAGAGAGACATCTAAACAAACACATTTGTGCAAATTGACCAGCTTTGTTATCAATAAC…	0	0	0	0	0	0	0	0	0	0	0	0	0	0	0	0	0	0	0	0	0	0	0	0	0	0	0	1	1	1	0	0	0	0	0	0	0	0	0	0	0	0	0	19.6537	6222.43	0.214938	20
AT3G09260	Glyco_hydro_1	AATCATTAGACTGTTGAGTTTGGTCTTTACTTTAGCCTCAATTTTAAAGTCTATATTCAATGGATTTTGCTTACATACATTTCATTCACGTTTAAACCGAAATTAAAATATCTCATTTAAGTTGTAACCAAAAAAAAAAAAAACAGAAAAATTCTCATTAAAATTAATTTTTGCTAGTTACCGCAGCTTTTCGAGACTGGGTGTGTAATATCCATCACACTAACCTTTTTTTTTTTAATCCATCCATACGTTTAACTACATTTAAGCAAATATCGCTATCAAATCGTTTTGGTATATTTCGCTCATTACTGGCAAAATTCACTCTACAAAAAAAGTCTAGTTTGTAATGGGACGCTCGTTTTTAGGTGACTTATATAAAAATAAATAAATAGATTAAAA…	0	0	0	0	0	0	0	0	0	0	0	0	0	0	0	0	0	0	0	0	0	0	0	0	0	0	0	0	0	0	1	0	0	0	0	0	0	0	0	0	0	0	0	15.7053	20083.5	0.649533	28
AT3G09580	Amino_oxidase NAD_binding_8	CAGGTTTTTGTTTTCTCTTAAGCGGAATATTAAATGGCTACAGATATGTGAGAGAAGAAGACAGGTGACACCGCACGTGTTACACATTCTCTTACCATGTACTGTTACCAAACCGTTCTCTTTCATATTAAGTTTTGACTTCCAACTCTATCAAATTAGGCCCAATGGGCTTTGTTTAAATTCGAGTCAAATCAACCATTACGGGCTGCCAGAATTTTCCGTATGAGAGACGGCGTCGTTTCGTTTCCTCAGCATTAAATCTGGTCAAAACGCCATTCTCGTTTCTTCCTTCAAGCTTAAGCTTAAAACGAAACCAGAAATCACGAGAAGCATCGTTGTTTCTCACCTCTACAGTTACGGCGCGAATATGACGAGACTACCCCTCTTCGTCGTCCTCCT…	0	0	0	0	0	0	0	0	1	1	0	0	0	0	0	0	0	0	0	0	0	0	0	0	0	0	0	0	0	0	0	0	0	0	0	0	0	0	0	0	0	0	0	200.086	931.756	0.517756	55
AT3G09930	Lipase_GDSL	TATCCTTTGGCAAGCTTCGGTTCCCCTCGGAATCAGCAGATTATGTATCTTTAATTTTGTAATACTCTCTCTCTTCTCTATGCTTTGTTTTTCTTCATTATGTTTGGGTTGTACCCACTCCCGCGCGTTGTGTGTTCTTTGTGTGAGGAATAAAAAAATATTCGGATTTGAGAACTAAAACTAGAGTAGTTTTATTGATATTCTTGTTTTTCATTTAGTATCTAATAAGTTTGGAGAATAGTCAGACCAGTGCATGTAAATTTGCTTCCGATTCTCTTTATAGTGAATTCCTCTTTATTTATGTTTTTAGACCAAATATAAAATCATCGCCTTTAGAACACATTTATGCAACAACAGTTTTCTGCTATTTATTACTTTTGGTACTTTTAAAATGATCAT…	0	0	0	1	0	0	0	0	0	0	0	0	0	0	0	0	0	0	0	0	0	0	0	0	0	0	0	0	0	0	0	0	0	0	0	0	0	0	0	0	0	0	0	4.24375	1359.75	0.038726	3
AT3G10050		TCTCTCTTTCTTGCTCCTATATCTCATCCACTTCACTCTCTGCTTCTCCATCTCCACTCCTTCCCACTCATACCCAATCTTCTTCTCCTCAATCTCCAACATCTTTCTCCTTATCCACTCTTTCTTCTCCCACACACTCTTCCCAACATCTTCCACTACACTTGCCGCTTCTTCCCTCAACCTCTTCACCGCCGTCGATATCCTCCGCTTCTTCCTCGTCTCTTCTTCCTCTGATTCCTCCATCTCTGACTCCGAATCCTCCGCCATATCAGACTCTACTTCCTCCTCCACCTCCACCCTCTCCGCAATTCTCGCCATTTTCCCTGCTTCCGCCGCGTGAAAACAGTTCTGCTGCTGACTCGGAATCGGAATCGAAATAGGATTCTGTTGCGGTGGTTG…	0	0	0	0	0	0	0	0	0	0	0	0	0	0	0	0	0	0	0	0	0	0	0	0	0	0	0	0	0	0	0	0	0	0	0	0	0	0	0	0	0	0	0	297.745	982.943	0.374153	64
AT3G10230		CTCCGCAAGTGAGTCTCGTTTTACATTCAGTACTGATTCCAACTGTTTTTCAATGTAGTGCTATCTATAAAGGCTTTTTTGTTTGAATTTTGTTCTGTAGATGAGTGTAGAAGCTGTGAAAGAAAAGCTATGGAAGAAATGTGGTACATCTGTTAATTCCATGGCTTTAGAGCTCTATGATGACTCTGGCTCAAAGGTTGCAGTTCTCAGTGATGATTCTAGACCTCTTGGTTTCTTCTCTCCTTTTGATGGGTAACTTCTGTTTTTCTTCATAGCTTGTAGAGATTGCAAAAGGTTGGCTAATTTAGAGAACTTGGAGCCAGTTTGACTAAATAGATCTCTGTTCACTGTAATCTTGATAGATGGCATTCAATTACATGACATGGCTTCTTGTTTTAT…	0	0	0	0	0	0	0	0	0	0	0	0	0	0	0	0	0	0	0	0	0	0	0	0	0	0	0	0	0	0	0	0	0	0	0	0	0	0	0	0	0	0	0	513.639	1419.71	0.421774	64
AT3G10340		TTCTATCGCCGGTCCACAAGCATTTGAAGCAGTGCAACTGTTCAAGATATGAAAATTTTTAAGAGCTAAAGATTTCTATGGGTAAAGGAAAATGGTTCCAATATATATACAGAAACGCTTTTACATGCATGGTTTCTAGTAAATTAAGATTACTTCGCATAGAAAGGAAAAGTGATTTCTGAGAAACTAATAACTTTCATGCAGAAATTAATAAAGACATAATAAAATAAACGAAAAAGACAAGTTTGCGCATCATTGGTGTAAGTTTACCTACCACAAGGATAAAATGGAAATCTACAATCTTTGCTAGAGATTGGACCATGTCACCTATATGCTCATTTTTCATCTTCTATTCAAAGTAATGATCAAATCATCATTTTTTGTAACAATAAAATTTTG…	0	0	0	0	0	0	0	0	0	0	0	0	0	0	0	0	0	0	0	0	0	0	0	0	0	0	0	0	0	0	0	0	0	0	0	0	0	0	0	0	0	0	0	65.9137	3775.15	0.794274	46
AT3G10450	Peptidase_S10	CACTTTCAAATTTGGGAATAGCATTCAAAGTGGATGAAGAATAGTGGAACTGACTTGTGAGTATACACTTTCTCTGTTTCAAACAGGTTTTCTTTGACAAAGCATTCTGACTGGTTAAAATCTCAAGAACCTGAGCCATCTGAAAGCCTATACGAGTCAAGGTTGGTTAACTGTCCTTTTTCCAGTTTCAAATTTTGGACTAACATCTAAAGCCTGTGAAGACTATTGGAAATGACTAGTGATTTTGCACTCTTTGTTTCAAGCAGGTTCCCTTTGAGAAGGCGTTCTGCCCGGTTAAAATCTCAAGAACCTGAGCCATCTGAAAGCTTCCATGACTCAATAGAGACAACCAAGAGGAGGAGGTCGGCAATAAGGTTAGGCTCTGTTTATAACTACTGT…	0	0	1	0	0	0	0	0	0	0	0	0	0	0	0	0	0	0	0	0	0	0	0	0	0	0	0	0	0	0	0	0	0	0	0	0	0	0	0	0	0	0	0	87.9273	2264.47	0.606581	55
AT3G11180	2OG-FeII_Oxy DIOX_N	TTGCTCCACTGTTATGCAGACAGAAGCAGCTAAACCAGTATTAGGGAAGTATTACAGGGAGCCTGATAAGTCTGGACCGTTGCCATTACATTTACTGGAAATTCTAGCGAAAAGTATAAAAGAAGATCATTACGTGAGCGACGAAGGAGAAGTTGTATACTATAAAGCAGATCCAAATCTCTATGGAGAGGTCAAAGTAAGAGCAGATTGAAATGAAGCAGGCTTGAGATTGAAGTTTTTTCTATTTCAGACCAGCTGATTTTTTGCTTACTGTATCAATTTATTGTGTCACCCACCAGAGAGTTAGTATCTCTGAATACGATCGATCAGATGGAAACAACAAATTTGTTTGCGATACTGAAGCTATATATACCATACATTGCATTATCTTAGATACAT…	1	1	0	0	0	0	0	0	0	0	0	0	0	0	0	0	0	0	0	0	0	0	0	0	0	0	0	0	0	0	0	0	0	0	0	0	0	0	0	0	0	0	0	4.11947	955.67	0.0654497	9
AT3G11300		AGTATGTATGGACTAAACACACATTTGTCATCCCACAATTGCTTTTGATTGGAAGCATTACAGGACTTATCAATTCCAAATGCATAGATTCTAACAAATTCATAACCAGGAGACAACAAAAGACGAGAGACCCAGAAAAAAATAAAATAAAGCAAAGATTTTTGCAAGGCAAATTCTGAAAATCTATTAGATCATTCATGTGATGAAAATTAACGCAATTTAGAGTTAAGCTCTGTACACTAGATCGAGTACTATTTGGCCCTAACATTGAAAGAACGAAGAAAAAAACGATTTTGAGATTCGCAATTTGTCTAGATGAAATGGAGAAATCAAAGGTGTGAAATGTTTACCAGAAAAACAGCGGCGAGAGCGATTCTGAGTTGTGTTGTTAAGAGTGTG…	0	0	0	0	0	0	0	0	0	0	0	0	0	0	0	0	0	0	0	0	0	0	0	0	0	0	0	0	0	0	0	0	0	0	0	0	0	0	0	0	0	0	0	0	0	0	0
AT3G11480	Methyltransf_7	TCCTTAAACCAAACTAACCCGTAAATACTTTGGTTCCCAGTTCCGTTCGCTGGATACCGGGAATTACATTTAACCGGATATTAGAATTACAACATTTTTTGTTTTGTTTTGATTAATAACAGAGTTCTACACTTCTACTTCTAACTTGTGAACCTTAAAGTTCCATAGTTAAGGAAAATCTCATGATATACAAGATTAGGGCAACATTTTTTTGTTTTGTCTTTAACTTATCTAATAAAAACAAAATTTTAGTAAATTCGAAATTCAGTTTGGCCTGTAGGAGAGGTCCGACCACCCATCCAATATCTCCGGTTTATGAAACATGGACTAGATTATAAAAGAATCTTTTATCGTACGAGGAAATTTGAACGTATGATTCATCATGCATGCTTTGCCGAT…	0	0	0	0	0	0	0	0	0	0	0	0	0	0	0	0	0	0	0	0	0	0	0	0	0	0	0	0	0	0	0	1	0	0	0	0	0	0	0	0	0	0	0	7.47109	3078.48	0.328975	19
AT3G12203	Peptidase_S10	CAGTAACAATTGTGCCAACCATTTAAAGATTCTCTGTAGAATCACATGAATAATCAGCAAAACAGTAACCTCACATATTTAATGTCGCAAAACAAGTGTAAAAGAAACAAAAGAATAAATTAAAAATAGAGAGATTACTTCCTCCGGGAATAATTTTCCTCTCGCTTTCTTAATAGCATTAGCCCTGATTTGGAAAAAACAAAATAGTTGTTAGTAATCCACGACGTGGATTTCGCTTTAGGCTGAGCCCCATAGAGAAAGATTACAAATACAGATTCCAAGGAATAACTCACATGTTCCCTCCCTCATAGTAAGCAGTAAAAATGCAGGCATTATTGTCCTGTGAAAAGAAAAAGAATCTGTGAAGAAATCCTTTTAACTTGTTCATATATGAACATT…	0	0	1	0	0	0	0	0	0	0	0	0	0	0	0	0	0	0	0	0	0	0	0	0	0	0	0	0	0	0	0	0	0	0	0	0	0	0	0	0	0	0	0	7.64766	7743.56	0.119426	7
AT3G12220	Peptidase_S10	GTTACAGAGTATACTAGTGATGAAGTCTAGTGCCTTGTACAAAAGCATCTGAAAACAAGATGGACATTTTTGTCTCCACCAAAATCACAAGTGTAATCTATCTTTTTTTTTTTTTGGTAAAAGGTGAAAGATTTATACCATTTTCAAGTTTGCGACAGCATACAGAGAAAACAAAGAAGAAAGAAAAACCAAAAACTATGCTCTAGAGACCTGCTTTATGCTTTAGCTTCTCTCTGTATGCTGTCGCAAAACCAAAAGTAAAGTTTAATTAGTTACAGACCTTACTCAAGTTAAGAAATACCTCTACATAAATCTTCCAGCTTCACTTACGTCGAGACCGGAGCACGATCGACTGCTCAAAATAAATTCGTCGAACCAAATCATTTAACAGGCATTGCA…	0	0	1	0	0	0	0	0	0	0	0	0	0	0	0	0	0	0	0	0	0	0	0	0	0	0	0	0	0	0	0	0	0	0	0	0	0	0	0	0	0	0	0	0	0	0	0
AT3G12230	Peptidase_S10	CCAAGATGCTTACATGGCAATCAGGAGATGTAAGGTCACATTTTGGTACGAGGATAAGATTTTCATATATTCCAGAAACACACTGTATTTATCCCACAAATTCTAAGTTAGTGAATAGTGATTATAACTTTTTACCATTGTACCAACTAAATTTTCAGATTGTTTACGTTGTCATAGTCTTTTATGAGTTCCAAGCATTCTGTGTTAAGAGGATCTACAAAAATATAGTTTCCTCCACAAGTTCTCTTCATCGACTACAAAAATAAGAGTTTGTTAACAATAATTCATTGTGGTGACAAGAGAGCAAAAGCATCCTAGATTTTGTAATGATACCTCATAGAGTTCATTAGAGATAAGTGCCATTCCATGAGCAAATTGAATACGAGAATTTCTATCAAG…	0	0	1	0	0	0	0	0	0	0	0	0	0	0	0	0	0	0	0	0	0	0	0	0	0	0	0	0	0	0	0	0	0	0	0	0	0	0	0	0	0	0	0	0	0	0	0
AT3G12240	Peptidase_S10	ATATTCTTCTATAACGGTTAGTTAAGTGGTTTGCCATTGATCGAAAGATAAACAGAGATACAAGTTGGAGTCCCTTACATAACAATCAGGGGATGTAGTCTCACATTTTGGTTTTAGAATGAGTTCTTGATATATTCCAGAAACACACTGTAAAAATAACCACAAATTTAAGTGAGTTATTTTCTTTCTTTTTTATCATTCACGCCAACTAAATTGCAGATTGTGTGTAAACCTTGTGATAATCTTTGATGAGTTTCAAGCATTCTGTGTTAAGAGGATCTACAATACTATAGCTTCCTCCACAGCTTCTCTTCAACGACTACAAAGTAAGATATTTGAACTGGTTTGTCAACTACTTTGTTGTGCTGAAAGGAGACAAAATATATATCCTAAGTTATG…	0	0	1	0	0	0	0	0	0	0	0	0	0	0	0	0	0	0	0	0	0	0	0	0	0	0	0	0	0	0	0	0	0	0	0	0	0	0	0	0	0	0	0	0	0	0	0
AT3G12900	2OG-FeII_Oxy DIOX_N	TTCAAATCTAATAAGATTTATAAGTCAATAATAATATTCTTTTCAAGCAGTTCTAAGGATTTTTTTTTTATTTAATACATTTTTAGATTGCAGAACCGAAATTAGTACCGGAGTCTTTCTAAGACGAGAGAAAGTGCAGCTACGTACTTTCTTATCTGTGCATTTTGGTATAAGAAGATTGGTTATTTAATTTTATAATGAGACGAGGTAGTTTAATTAGGGGAATCATCAAACATAGGATTAAGCATCTAATAAAAGTGATGTTGCAGCCAATAAAAGAAGTCTACGTTAAGAGATCAACAGAGCCACGTGTTTTCTAATCATGTAGCAATTGAATTTAACATGGTCGAAATCATAAAGATATTGTCACATATCTAAGTAAACATACTGTACATGTGG…	1	1	0	0	0	0	0	0	0	0	0	0	0	0	0	0	0	0	0	0	0	0	0	0	0	0	0	0	0	0	0	0	0	0	0	0	0	0	0	0	0	0	0	6.3507	46.6606	0.0515671	3
AT3G13610	2OG-FeII_Oxy DIOX_N	TCTCCGAGAAGTGCTTCTGTTTCAAGACTCTGTTTCTCTTCTTCATCGCAAACGCAAACGCCTCAAATGTCACCGTTATGGCGAGGAATGTCACTACCTACAGATATCACACTCACGAATTCATAACAGATTCACATTCATAAGTTCTTTTTTTCGATCTGATCTATTCTTTTTGCGTGAATAGAGAAGATGATGACTTAGAAATTCTTTTGTATTCTTTTTTCCCCTTTTCTTTTTACTGTAACAGAGCAGCATTTCGTTTTTTTATTTGGTTTCTTGTTTAACAAGAAATAACAAAAGTAAAAGTGTTAGATTCTTTAGGCTTTTTGGTTTTGACAAAAGCCTGTACTAGTAGTAGTAATACACACAAGTTATTCAAGATTCTCTGATTCTCCTCCG…	1	1	0	0	0	0	0	0	0	0	0	0	0	0	0	0	0	0	0	0	0	0	0	0	0	0	0	0	0	0	0	0	0	0	0	0	0	0	0	0	0	0	0	14.9646	3076.82	0.489838	26
AT3G13930		AGAAGGCTTCTCAAAACCTAAGAAAAAACAGAAGCACGCATGAGATAATGTTCTAATCTAAGACATAAATCACAAAAGATAGCTTTTTCAAGTTCCTACACACATACCATAAGCATAAATACCCCTGAGAAGGTTCTCTTGAAGACCCATGGCATCAAAGCTCTCATGAACATCATCATAGGATGTGAAGAACTCATCTTGTCCCTCAAGTCTGTATCAATACAGTACAATTAGCAGCTAGAGCATGCGGAGAGAACACACTCAAGAATGAAAAAACAGAAGTAAAAAGACTCACACTTCATTGAGTTTCTGGTCAAACTGACGTGCATCAAACTGTGTGCCTTCTGGTGCAGATCCTGCCATGCTACATAAAAAGAACAAAAACAATCAGATTTCATA…	0	0	0	0	0	0	0	0	0	0	0	0	0	0	0	0	0	0	0	0	0	0	0	0	0	0	0	0	0	0	0	0	0	0	0	0	0	0	0	0	0	0	0	871.239	2196.08	0.188299	64
AT3G14440		AAAAGTCACCTTCTAAATTGGGTAAATATTGAATATATTCCTTCACAGTCGCATATCTCTTCAGTTTATTAACATTAAAAATACTGAAACGTGGACGGCAGTCATTAATTGCTAAGATTATGTATAAATAATTCCCATGCAACCCACCGTATCATTTCGTCAGTCGTAACCAATGAAGTTTTTTTCGATTAAAGTTTTGCACCCAATGAACGTCCACAACCGTTATTAGTCTTTTTTGGCCAAAAAAAAGTCTTTAATAATATTTCAAACGCGTTTTTATTAAACTGTTATTACGTAATACTTTCAAATACATAAGGGATCTCGATATTGGAAGAGCTAGTGTACGTGTATTACTATTTGAATATAATAACAAAATTGAAAAACAAATTTAAAAAATCA…	0	0	0	0	0	0	0	0	0	0	0	0	0	0	0	0	0	0	0	0	0	0	0	0	0	0	0	0	0	0	0	0	0	0	0	0	0	0	0	0	0	0	0	19.2567	526.111	0.320082	25
AT3G14490	Terpene_synth_C Terpene_synth	AACATACCCAAATTGGATGAGATAATATTTATAAAATTCCTAAAAAAAGCATAAACACATATTACCTTATAAAGAAAGTTTTAGAGAAAAAAAAAACTCAATACAAGGCAGTCAATGACAAATCTATGAAAATCTTTGATTTTCTTTTTTGTTTGTAAATATTGATAAACATATTTTTGCTAAATCCACTATTTTTTAAAAATCTCAACTTTTTAAGTCAGTAAATCTACACATATCAATAACTTTTTTTTTTTGGTTTTAATGTTAAAAAAAAAGAAATAACTTTGATAAGCTTTCTGTATTATTTTTGAGGAAATAGAACAAAGGAAGGAACTGTTCTAATTTTGATTTTCATGAAACTCCCACATGTCATCTTCTAAAATTAAAATAATTTAGTTT…	0	0	0	0	0	0	0	0	0	0	0	0	0	0	0	0	0	0	0	0	0	0	0	0	0	0	0	0	0	0	0	0	0	0	0	0	1	1	0	0	0	0	0	12.4266	34.7495	0.103078	2
AT3G14510	polyprenyl_synt	AGATGGTGTCCCGAGATGTGCTGCTTCGTACAACTGTAGCATTCCTCTAATATCCTCAGCTAGACTTTCCTTGAACCTCCCATCTTCACCTTTGAATCTATTGAATGCATCTACAGTGAAGTCGAAAGCCAAATTATATATGTGTATACATATATGTGAATCAAGGTCACCAATACTCTTACAGCAAGGCATATAGTAACCGCGTAGTCTGAAAACCTCAAACATGGTGGAGATTGTTTCCAAATCATTTTCCTTGGCTATTATATCGTCCAAATTCCCAAAAGCTTGGCCAAGAATCTCATCAATCTCAATCTCGAAATGATATGCGATTCCGAGGTTCATTAGCAAATGGATGAGACGGATCCTCTCATTGTCGCTGTTTTTGGAAGACTTGAGCAT…	0	0	0	0	0	0	0	0	0	0	0	0	0	0	0	0	0	0	0	0	0	0	0	0	0	0	0	0	0	0	0	0	0	0	1	0	0	0	0	0	0	0	0	13.4379	55.608	0.190685	4
AT3G14520	Terpene_synth_C Terpene_synth	GACGAATCTTCTCCTTGTCGCTGCTGTGAGAGGATATGAGCATGTCTCTCACGAGCGGCTTCGTAGTTTCAATCTCTTTTTCTAGCTCTTTAAACTCCTAGAAAATTAATAATAATAAAATAAGTGGCTGGTCAAGCAAGAATCATGTATTCTGCTGCAAGATAAGTGAATATAGGGTCATATCATTCACTTACAGTGATGTTGAGGGAAACAGAGAGAAAGTGATCTCCCCAAAGAGAGGGAGAAAAGTGCGTCGAAGGACGACTACCTTCAAGATCATTAGACCGTACAACGAACAAATTCTGTTTTGTGGGGCTCCAAGATAGAGTGTGGCTGTGAAGCAAACGGCGAGGAAAGAGAGAGAGGTTGTTCTTAAGACAGAGAGGAGATTTGTGAAGG…	0	0	0	0	0	0	0	0	0	0	0	0	0	0	0	0	0	0	0	0	0	0	0	0	0	0	0	0	0	0	0	0	0	0	0	0	1	1	0	0	0	0	0	21.9007	774.051	0.203015	22
AT3G14530	polyprenyl_synt	CTAATGTCATCAACAAAAAGATTGGAGATGAGTATGTCACTTGGTGAGAGTTTTGAGTTCTTGGATATAATGAAACTGGCAAAAGTTGAAGTTAAGCTTTGCAAACTTGAGCAGGATCTTGTTGTGACCTTCTTCTTGTTCGTAGTAAGATATATATTCTCTTGCCACTAGTACTTCTATGTTACAGTATCGAGGTATGTATAATGAGTTTTGTATATGCTTCAAGAGATGGGGAGTTGCACCGGATACGTTACCACCTATCCAAGAATCCAAGTGATTCTGGGCGAAACTCGATGCTTCGTCCATTATATCTTCAGAGGGTGTTCCTAGATGCGCGACTTCGAACAACTGTAGCATTCCTCTAACATCTTTGGCTAGACTCTCCTTGAACCTCCCATC…	0	0	0	0	0	0	0	0	0	0	0	0	0	0	0	0	0	0	0	0	0	0	0	0	0	0	0	0	0	0	0	0	0	0	1	0	0	0	0	0	0	0	0	0	0	0	0
AT3G14540	Terpene_synth_C Terpene_synth	TGGCAAGAGCCACCAAAGGCGCCGCCTTACTTGGATCAAACCCTAGAAGCTGTTCCTCTGCTTCTCTCCTCAGTTTCTCTGCAACTTCCCTGGATCCCTCCAAACCTATCAGCCTTGGATACGTCAGCTTTCCGGCCATTACGTCTTTTCCGGCTGTCTTACCCAATTCCTCAGTAGATTTTGTTACGTCGAGAATGTCATCAACAACCTGAAACAGTAGTCCAATACACCTAGCATACTTTCTAAGCTTTTCGATTTCTTGCTCTGTTCCACCTCCCATTATAACCCCTAAAACTGCCGCTGCCTCCAACAATGCCGCCGTTTTGTGGAGATGGATGAACTCTAGATGCTCCAATCCAACCTTGTCTGGATTCAATCTTTCGCTGGCTAGGTCTATCA…	0	0	0	0	0	0	0	0	0	0	0	0	0	0	0	0	0	0	0	0	0	0	0	0	0	0	0	0	0	0	0	0	0	0	0	0	1	1	0	0	0	0	0	0	0	0	0
AT3G14550	polyprenyl_synt	AAATATTCCGTAAGAACCGTAGCTTCGGGTATAGTTGCATGTGCATCATATGTGTCATCCGCAACAACGATTATCATGATGGTCTTAGCCACTATGATCCTCCCAAGAGAATACTGTGGCTCGAAGTACGGTCCCAGACCCCCGAGATGGCTCTCTACAGATCTATCCCTAATGTAAGGTAGTTTAGATGCAAGATCTAAGTCCTTCCACCATCTGCAACCATAAAAAGAAAATCAATTGGGAGATCGAGACCAATGTTATGAACAAGGTTGAAGATGAGAATGTCACTTGGTGAGAGTTTTGATTTCTTGGATGTAATGACACTGGCAAAAGTTGAAGTTAAGTTTTGCAAACTTTAGCAGGATCTCGTTGTAACCTTCTTCTTGTTCGTAGTAAGAT…	0	0	0	0	0	0	0	0	0	0	0	0	0	0	0	0	0	0	0	0	0	0	0	0	0	0	0	0	0	0	0	0	0	0	1	0	0	0	0	0	0	0	0	0	0	0	0
AT3G14610	p450	TACAAAACAGTACTGTATATGTTTCTTTGAAAAGTTCTTCTTCTGAAAACATACTAGTGTTTGCATTTTCAAAGAATTTTTTTTATATAAAAAATTTGCATTTGTTTAGATGATACGAATTCAAATGAATCTGATTATAAGCTCATTTAGTAAATGTGTTTGACCTGAACCACTGACTCATAAAAACACTTGAGCTCATTTGACCGGCGACAGTAAAAAAGTAAATTTAATTTACCCGATTTACCCGCTGCAAATATTTTTGTAACGCCAATGTAATGAGAAGAATAATTAAAGGCCCAAGTAGGAAAAAGAAAAGCCCACAGAGACGGCCCCTAGGGTTTGTCCTTTAGAGAAACCTCTTTTATAGTTTTCTCATGAGCGCCACCGTTTAGCTCTTTT…	0	0	0	0	1	0	0	0	0	0	0	0	0	0	0	0	0	0	0	0	0	0	0	0	0	0	0	0	0	0	0	0	0	0	0	0	0	0	0	0	0	0	0	31.9423	329.487	0.502178	37
AT3G14620	p450	ATATCACCCCACGTCTCCTTCCTCTTGCCTTAAAGATGCTCAATTCTCACGGTATAGTGTCTTTTCTTTCTTTGTTTCAGCAGAGTTGGGAAGTGAATTGTGTAGAATTTAGTTTGACTTGAGATCTCTGTTAGGTTGAATTGTTGGTGCTTGATTGAGTTATGTTGGTGGAACAGGAAAGACTTTCTTCATATGGATTGGACCACTTCCAACGATTGTGATAACGAATCCTGAGCAGATCAAGGAAGTCTTTAATAAAGTCAACGACTTTGAGAAAGCTTCTACATTCCCTTTGATCAGATTGTTAGCAGGTGGGCTTGCAAGTTACAAGGGAGATAAATGGGCGAGTCACAGGAGGATCATCAACCCGGCTTTTCACCTCGAAAAAATCAAGGTTTT…	0	0	0	0	1	0	0	0	0	0	0	0	0	0	0	0	0	0	0	0	0	0	0	0	0	0	0	0	0	0	0	0	0	0	0	0	0	0	0	0	0	0	0	132.523	2561.06	0.925247	47
AT3G14630	p450	TTGGTTAGTGTTAATATCCTCTGTTTCTATGGTTGGTTTTTGTTTAGGGAAGACATCTTACATGTGGATGGGACCTATAGCGAGTGTGATTGTGACGAAACCAGAACACATCAAAGATGTTCTAAACAGAGTTTACGATTTCCCGAAGCCGCCAGTGCACCCAATCGTTGAGCTCTTCGCGACTGGAGTCGCGCTGTATGAAGGAGAGAAATGGTCTAAGCACAGGAAGATTATAAACCCTTCTTTTCATCTTGAAAAGCTCAAGGTCTTACTTACATCAGTTCTTATGGTTTCACACTTTTTACCAATCCTTATCTGATTGTTTGCTTTTTTCTTTATTTTGTAGATTATGATACCTGCATTCTACGAGAGCTGCAGCGAGATGATAAGTAAATGGGA…	0	0	0	0	1	0	0	0	0	0	0	0	0	0	0	0	0	0	0	0	0	0	0	0	0	0	0	0	0	0	0	0	0	0	0	0	0	0	0	0	0	0	0	6.0209	700.573	0.143482	8
AT3G14640	p450	ACTTACGGTTGAGATTTTAAATTCTTTTTGTATTTACTAGAGGTCTAAACGGTTCTTCTTCTAATATATATGCATGTATGTATCTGTGGCTACAACAGGGAAGACATTTTTCACATGGTCAGGACCCATACCTGCCATAACAATAATGAATCCACAGCTGATCAAAGAAGTGTACAACAAGTTTTATGATTTCGAGAAGACGCACACGTTTCCTTTGACTTCATTGCTAACTGATGGACTTGCTAATGCCGATGGAGATAAATGGGTGAAACACCGGAAGATTATCAACCCGGCATTCCATTTTGAGAAGATTAAGGTTTCAAATCCTCTTCTCTAATATTGTCACAAAACCATGCATGTTAATATTGCTTCTGGCTGACGAGTGAATGGCCTTTTTTT…	0	0	0	0	1	0	0	0	0	0	0	0	0	0	0	0	0	0	0	0	0	0	0	0	0	0	0	0	0	0	0	0	0	0	0	0	0	0	0	0	0	0	0	6.90236	12.8221	0.110619	0
AT3G14650	p450	ACGGTATGTGTCCTGGTTGGCCTTTTGCTTCCTCTCTGTTTTAAACTGTTGATCAAGAGAAAAAGAGTTTCAAATTTTGTATATCTATGTGGTTTGAAACAGGAAGGACTTTCTTTACATGGCTTGGACCCAAACCAACCATCACCATAATGGATCCAGAGCTAATCAAAGAAGTGTTCAACAAAGTTTATGATTATCCGAAGGCGCAAACGTTTCTTTTGGGCAGACTAATAGCCACTGGAATCATTAATTACGATGGTGATAAATGGGCGAAACACCGAAGAATCATCAACCCTGCTTTTCATATAGAGAAGATCAAGGTTTAAGGCTTTATTTTTCAGTCATGAATCAAGTTGTATGCTCATTTTATTCTGAACTAATTTGTGCATTCTAACTTCT…	0	0	0	0	1	0	0	0	0	0	0	0	0	0	0	0	0	0	0	0	0	0	0	0	0	0	0	0	0	0	0	0	0	0	0	0	0	0	0	0	0	0	0	192.036	653.937	0.623451	62
AT3G14660	p450	GGCTTTCCACCTTGAGAAGATCAAGGTTTAAAGGCTTTATCTTCCATAGTCCCCAATCAGATTAGATTGCTTTATGTATGTATGTTCATTTGGCTCTGAACCAAATTGTGCCTTCTGCTTCTATGTATAGAATATGGTACCTGCGTTCCACCAGAGCTGCAGCGAGATTGTTTGCAAATGGGACAAGTTAGTGTCGGATAAAGAGTCATCATGTGAGGTAGATGTTTGGCCTGGGCTTGTGAGTATGACTGCAGATGTGATCTCCCGTACTGCTTTTGGCAGCAGCTGCGTAGAAGGGCAGAGGATATTTGAGCTCCAAGCAGAACTAGCACAGCTCATCATTCAAACGGTTAGGAAAGCTTTCATCCCTGGATATAGGTAATGAAAAACTCAACTTAT…	0	0	0	0	1	0	0	0	0	0	0	0	0	0	0	0	0	0	0	0	0	0	0	0	0	0	0	0	0	0	0	0	0	0	0	0	0	0	0	0	0	0	0	611.632	2010.04	0.493138	64
AT3G14680	p450	AAATAAAGAAGGAGAGGGTAAATTCGTCAACTCACAATTCATTAATAGAGTGGGGGATATGAAGACAAAAATAGGATACAAGAGGTTAGTGTTTGGCAAAAAAGGAGTTATAAGATTATTTCTCTTATAATTTAGACTGAACGACGCCGTTCGAATAGTTTTTTTAATCATTGTTTTTTTCCGTTCCAAACTATGTCGTTTGATCAAACTCAATTTGTGCTACCAATTATTAATTTGTGTCATACTTATGCTAAGACCATGCTAATCTTCTTCTTTTTTCTTTTTTGAAGCTAATGTACTCGGAGGAACAATCGATATATCCACTTCAAAACTGAAGCTATTTCTAGGTGATTTAAGATTTTTAACATCGTTAATGAGTATTTCATGGGAAGTTCACTA…	0	0	0	0	1	0	0	0	0	0	0	0	0	0	0	0	0	0	0	0	0	0	0	0	0	0	0	0	0	0	0	0	0	0	0	0	0	0	0	0	0	0	0	10.4626	564.213	0.176719	12
AT3G14690	p450	TTCTATCTATTATATATAGAATATGGTACATGTGTTCCACGAAAGCTGCAGCGAGCTTGTTGGTGAGTGGGACAAGTTAGTCTCGGATAAAGGGTCCTCATGTGAGGTGGACGTGTGGCCTGGGCTTACGAGTATGACTGCAGATGTGATCTCCCGTACTGCTTTTGGTAGCAGCTACAGAGAAGGACACAGGATATTTGAACTCCAGGCAGAACTAGCACAGCTAGTCATGCAAGCTTTTCAGAAATTTTTTATTCCCGGATATATGTAATGAAAAAACTCTACTTGTCTAGCTTTAATATAGTGCTTTTAAATCTGGATTCTTGATCTTTAACTTTTAGTGCTGCAATCTATTAGAGATATGACCTGTGTTGTCATAATCATGTGCTTATTGTTTGT…	0	0	0	0	1	0	0	0	0	0	0	0	0	0	0	0	0	0	0	0	0	0	0	0	0	0	0	0	0	0	0	0	0	0	0	0	0	0	0	0	0	0	0	410.549	1504	0.56962	62
AT3G16390		AGCAACTGCTAGTAATCGAGCTATCCAGATTCTTTACGTATAGATTTGCAAAACCAGTACGAGTACGACGACGGTACGCAAGATCCCTCTGAGACCACATTATTCGCATAGCCTTTCCCTTCAAATCACTATGGTTTAAGCGAGTCATAGCATTCGATGCTAATCCACAGAATCAACAATAAAGAAACAAAGATCTGTCAGAATTAGTGACCTAAATCGGTTAATCGCAAGACAATCTTAGAGAAAAACAACGAAATTTCCAGGGTTTTAACAAGAATTGAAAGAGTCCAAAATCAAAAACCGTAAACGTTGAAACCAAAATCGGAGACTGGAAACGAAGAAACGAGTAAAAAAGTCGAAAGTCTTGTTTACCGCTGAAAGGTGAATCGAAGTTGATGT…	0	0	0	0	0	0	0	0	0	0	0	0	0	0	0	0	0	0	0	0	0	0	0	0	0	0	0	0	0	0	0	0	0	0	0	0	0	0	0	0	0	0	0	0	0	0	0
AT3G16400		GGAAACACATTGTGATATTTGGAGGTGAGATTGCGATGGATCCACGAGCTCACGTAGGTCCGGGTCAATTAATCGATGGGACTTTCGCGTTGGATACAGAGACGTTGCAATGGGAGAGGTTAGATAAGTTTGAGGGGACTCCGAGTAGCAGAGGATGGACCGCGTCCACGACTGGAACCATTGATGGTAAGAAAGGACTTGTGATGCATGGTGGTAAAGCTCCAACCAATGACCGGTTTGATGACCTCTTCTTTTACGGAATTGACTCTGTCTGATTAAGCGCGATTTGATCATGACCGTTTGTGTTTTATTTGTTTGTGTGTCTGTGTGTCTGTGTGATGCAATAAGGGAGGGATCGTGATACCTCTATATGATCCTTCGTCAGCTTATCCATTTTAT…	0	0	0	0	0	0	0	0	0	0	0	0	0	0	0	0	0	0	0	0	0	0	0	0	0	0	0	0	0	0	0	0	0	0	0	0	0	0	0	0	0	0	0	0	0	0	0
AT3G16410		AATAAAGAACACGTCACACACAAAAACGAAGAAAGAGATTATAGAAATTAAGTTGTGTTTTCAATCTTCGTGTATACAAAACAAAAATAAAAATTAGAAATGATATTTCATACGATGTTGTTAAATAATATAATTATGAAAATTAGTTGTGCTTTATATTATTATTTTTGTTGGAAGCTCTAGAAACGATCGACCTAATAGTATATTTTTGTCACTAAAAAGTGTGATTAAAATATATATATATATATATATATATATATATATATATATAATATTGTAATTTTCAACCAATTCTCGGTTTAGGTGGTTTATTATTATATTGTTTTTTGAAAAAATTAAAAAATATATCCTTATTAGTTCATTCTTTTCTGGTCATTCGTTCACACTTTACAACTTGGT…	0	0	0	0	0	0	0	0	0	0	0	0	0	0	0	0	0	0	0	0	0	0	0	0	0	0	0	0	0	0	0	0	0	0	0	0	0	0	0	0	0	0	0	0	0	0	0
AT3G16520	UDPGT	TTTGACTACTAATACTAGTAGTTTTGTGAATTTATCACATATATAATGCAAGTTTCTTAGAGTTGAATGAAAAAAAATCATGCCTTGCATATTTGATTGTACTCCTTTCTTCAAAATTTTGTTCATGTTTTTGGGTGCTTGTATTTGCATATTTAGAGTAGACTATAGAAAACTAATTTTTTTTTTTTTTTTTCTCATCTCTTCTTATCAGACTTGTATTCCAGAAGGCTTCACCTCTTACGCAAGTGGAGTTTTTACATATCAAAGTAAAATAATTAAAAATTCATGGATGGTTTAAAATATACAATCTCACAAATTATGAGTTGTCTATTTATAATAACCTATAACAATGTATATGATTATTTGTTTTTTAACAGCTGAATTTCATTGATTTAACAA…	0	0	0	0	0	0	0	0	0	0	0	0	0	0	0	0	0	0	0	0	0	0	1	0	0	0	0	0	0	0	0	0	0	0	0	0	0	0	0	0	0	0	0	1199.24	3763.75	0.555793	64
AT3G16910	AMP-binding AMP-binding_C	ACTAAATATTTCCATCTTCATCTTCAAAAATATATTATGATAATATTAAGTTATTGCTAATGAGAGATGTAATAAAAAGAGTTGTGATGAAGTCATTATTATGCTATTTATGTATGATTAATAATATGTTATAAAAATTACTATTGCAATATATATAGTTTTCTTATATCATTGCATTTATTTATAAGAATAAGATACAAATCAAGTCCAATAACTTAGAGAAAATAAAGGCAACGCTAGAATCATCAATTTTGAGAGAAAATGGATTTATAAGTTTGTATTACTTTTGACAACAACATTTCACTGGACATGGAATACAAGGAGAACCACACTGTCCACCTTTTTGAAAGCCAGCTCTAAGACAGTCCTTATTACATTCATCATTCCAGTAATCTTCGG…	0	0	0	0	0	0	0	0	0	0	0	0	0	0	0	0	0	0	0	0	1	1	0	0	0	0	0	0	0	0	0	0	0	0	0	0	0	0	0	0	0	0	0	309.295	927.779	0.351889	64
AT3G17240	NAD_binding_8 FAD_binding_2 Pyr_redox_2	TATGGACGATAGCAAAAATACATACTGATATTATGTAATAATGTGTATTGTAGTTTTGTATACTTATATTTAGTCAAAATATGTATGTAATCTTTTTAAAAATGGGATAACATTGTATAGATAATAAATGTTTATATAGTTTAGTTAGCTAATGTAATTAAATTGCAATTGCGTAATACTAATTCTAATATTACTGTAGTCTAGTGGTGAGAGTTGGAGGTATGGCTTTGAAGGTTCGAACCCCGTTAGTTATTTTTTCCAATGAAGGAAAAATGACAAAATTAATCTTATTCTTCCTTCAAAAATCGACCTCTTCAAAATCCTAGCCCGCCACCCGTTAATTTTTTCACGATTTTGATCCGTTTTTCTTAATTTTCTTTTGTAAGATAGAGATACATG…	0	0	0	0	0	0	0	0	0	1	0	1	0	0	0	0	0	0	0	0	0	0	0	0	1	0	0	0	0	0	0	0	0	0	0	0	0	0	0	0	0	0	0	896.603	2286.25	0.163379	64
AT3G18080	Glyco_hydro_1	CATTGAGGAACGTTATGGCAACCCAACTATGATTCTCTCCGAAAACGGTATTCAATATAAATTTTTGTTCCACATCCAAGATCTCTAGAGATGTTAAGTGTATAATCTTTATAGGTATGGATGATCCGGGCAACATAACTCTAACTCAAGGACTAAATGATACAACAAGAGTCAAGTATTATAGAGACTATTTAGTGCAGCTTAAAAAAGCAGTAGACGATGGAGCCAATCTAACTGGATATTTTGCGTGGTCGTTGCTAGATAATTTCGAATGGTTATCAGGATATACTTCAAGGTGCGGAATTAACTAATGAATACCTATTGGGTATATGATTATTTCTGAGAAAATGTATATTATATGGTACTCTTCTAATGATTTTTTTCTGCCTAGGTTTGGAA…	0	0	0	0	0	0	0	0	0	0	0	0	0	0	0	0	0	0	0	0	0	0	0	0	0	0	0	0	0	0	1	0	0	0	0	0	0	0	0	0	0	0	0	2211.64	5512.65	0.439485	64
AT3G19000	2OG-FeII_Oxy DIOX_N	ACAAAATCAAAACTTTGAAAGATGAGGAGAAGGAGAACAGAGAGAGAGAGAGAGAGAGAGAGTAAGTTACCAGACGTTTTTCTTGGATAGTGGATGAGAAAATCAACTTATGGAAGAAAGGGCGTGGCATGTTCAGACACAACAGTGACGAAGTAAGAAAAAATAGAAGAAGAAGAAGAAGAAGAGAAGACCAGAGAGTCAGATCATGAAACGACGACGGAGAATAAAAGGACAAAGAGACTAAGAGAGAAGAAGAACCCTTTCAGATCTGAAGGAGTTTTGTTGTGTTAAAAAAGTTCATTAGATTTTAGTCAAAGGGGTTACAACACAACAATCTCTCTTTTCTTTCTTTCTTTTTTACACACCTGACCTGAAGAGTGACCCAACCAAACCCAAGAA…	1	1	0	0	0	0	0	0	0	0	0	0	0	0	0	0	0	0	0	0	0	0	0	0	0	0	0	0	0	0	0	0	0	0	0	0	0	0	0	0	0	0	0	231.163	1198.3	0.287008	63
AT3G19010	2OG-FeII_Oxy DIOX_N	TAGCTCGGGGTTCGGGCAAGGAGGGTAATGGTTAAACCGCAAAAAACTAGTTTGCTCATTGAAGAAACCGGTTAGCCGATCACCAGGTAGACCCAAACTAATGGAGACAAGTTCCAATAGCCTAAAAGCTAACTTCTCAACTTCTCTTGCATATTCTTGGCATACCTCTCTACCAATACACATGATAAAAAAAAATCACTTTCAGGATAATAAAATGAAATTCTAATAAGGCCCAATGGGCCTAAACTCTCGATCTCGTGATTGAACGCACCAATCAATAATTCAGTGAGTGAGAGAGAATCAAGAAAATGGTCACCTGAAATGAGAAGGGTTTTGAGGCCACTGGTTCGTGAGCTTTCGGAGCTCAGTATCTTCCGGCTCCGGTGACGCCGGAACGAT…	1	1	0	0	0	0	0	0	0	0	0	0	0	0	0	0	0	0	0	0	0	0	0	0	0	0	0	0	0	0	0	0	0	0	0	0	0	0	0	0	0	0	0	639.863	3201.7	0.6374	64
AT3G19450	ADH_zinc_N ADH_N	CTTTACTGGAGTCAAATTTGAAGGTAAAATATATGTTAAATATCTGGGTAGGTGGTTGTGGATGATGGAAAATCTGAACGTATCACTGTTAATGACAATGGAGAACTCGTTTCTACTCAGCATGCTATCACCGAATACCGAGTGATTGAATCTTCACCACATGGTTAGTGAGACTGACTTCCATTTCTATTCAGTTAAACTTAAAGCAAATGATTTTGCCTTGAGTTTTTAGCACATTGTTGAATTGCAGGATACACATGGCTTGAGCTTCGCCCTTTAACCGGGAGAAAACATCAGGTCTCTATAGATATTCAGTTTTTGTTTCAACTTTCTCTCTTTTTTATGTTCTCTTAATACTAATCTGTTTTCAACTGTTCTTCGATTGCCACAGCTTCGTGT…	0	0	0	0	0	0	0	1	0	0	0	0	0	0	0	0	0	0	0	0	0	0	0	0	0	0	0	0	0	0	0	0	0	0	0	0	0	0	1	0	0	0	0	259.751	1931.86	0.578131	62
AT3G20080	p450	ACTACATATCATGTCCAATTATAAGGCTACATTCCATGACACATGAAAATAGAGCAGCAACTATCATCAATTAACATAGTTTCTTACTCTTTAGTTCTTCTTCCATGAGAAGCTTTTGACACTCCAGAAACTTGTCGTCCCTGCCAGATCTGTGGATCAAGATTGTTATAGTTACATTAGCAAGGCTCCAACTTCTCTAAATAAAAAAGAATGTCTGGGAAAATCAAGACGGTAAGGTGAAGTACATGCCTGATTGAAATGATTTCATTCCTCAACTTCTCAACCATCTCCAGAGAACTCTGATTTTCACCTCTCAAATGTTCCATCAACTCCTCTGAGGCTGCAAATAGCAAAAGAGAGAAAAGACAGACACACTAAGAACGTATTCACAGACTTAAA…	0	0	0	0	1	0	0	0	0	0	0	0	0	0	0	0	0	0	0	0	0	0	0	0	0	0	0	0	0	0	0	0	0	0	0	0	0	0	0	0	0	0	0	32.7057	92.0836	0.102957	60
AT3G20090	p450	TACGTTGCTTGATATTGTAACTTCTTACTCTTGTATTGTATGTTATGGGGATGATTGCTCTCGTTTATTCTCTCTCAATCTATGTTCTACAGAGAGTCTGCAGCCCACTTTTGTTGACAAAAGGAGAAACCAACACATCTTATTTTCAATAATAAACACTATTTAATTTTTCAACAAAAAAACACTCCTTTGACTAAGAATTAGTGAATTACCACATGTGATGCAATTCTAGAATACGTGGTAACAGAGATTATTTACACTATGTTTTATCTACCTTTCCGGCTTTGAGCAACAATTGCAACAACGATGATGACCGTTGAGTTCCAAAACTGGTTCCTTTTCATATATTAAGGAGAGAATCATATCTTTGATTATTTTATTCGAAATCTTATACAAGCT…	0	0	0	0	1	0	0	0	0	0	0	0	0	0	0	0	0	0	0	0	0	0	0	0	0	0	0	0	0	0	0	0	0	0	0	0	0	0	0	0	0	0	0	10.6163	74.934	0.140048	9
AT3G20100	p450	ACAAGTCTTTACAAAAACTCTCCTCCAAGTATGGACCTTTCCTCCATCTCCGGATCTTTAGTGTTCCCATCATCCTTGTCTCATCTGCTTCAGTGGCATATGAGATCTTTAAGGCCCACGATGTGAACGTCTCATCTCGTGGTGCTGCTGCGATCGATGAGTCCCTCTTGTTTGGATCTTCTAGCTTCATTTACGCTCCCTATGGAGATTACTGGAAGTTCATGAAGAAGATCTTCGCCACTAAGCTGCTCCGACCACAGGTGCTGGAGAATTCACGTGGTGTTCGTGCTGAAGAGTTAAAGCGGTTTTACAGGAGAATTCTCGATAAGGCGAGGAAGAATGAGAACATCGAGATCAGTAAGGAATCGGCGATGCTCATGAACAACATCTTATGCAGGA…	0	0	0	0	1	0	0	0	0	0	0	0	0	0	0	0	0	0	0	0	0	0	0	0	0	0	0	0	0	0	0	0	0	0	0	0	0	0	0	0	0	0	0	267.063	1532.63	0.775755	61
AT3G20110	p450	CGTTCCCATAGTCCTCGTCTCCTCTGCGTCAGTGGCCTACGATATCTTCAGGGTGCATGACTTGAACGTCTCTTCTCGCGGCTCCCCTCCGTTTGAGGAGTCACTGTTGTTCGGATCTACCGGCTTCATTAGTGCTCCCTATGGAGATTATTTCAAGTTCATGAAGAAACACCTGGTCACAAAGCTCCTTGGACCACAGGCACTCGAGCGCTCACGCCTCATCCGGACAAATGAACTAGAACGGTTTTACATAAACCTGCTTGATAAGGCGACGAAGAAGGAGAGCGTTGAAATTGGTAAGGAAGCGATGAAGCTCAGTAACAACAGCATCTGCAAGATGATCATGGGGAGGAGTTGTTTAGAGGAAAAGGGTGAGGCAGAGAGAGTCAGGGGTTTGAT…	0	0	0	0	1	0	0	0	0	0	0	0	0	0	0	0	0	0	0	0	0	0	0	0	0	0	0	0	0	0	0	0	0	0	0	0	0	0	0	0	0	0	0	7.30548	158.478	0.125593	7
AT3G20120	p450	AGAAGCATTTTATAAAGCAATAAAACAAAGCATGGTGATGGTAGTTATACTTTCTATTAATGGACTGTTGATTATGTTTCATCTGCCTCTTCACTTAAAGAAACAATGGTAGTCATACTTCACATACGTTATACAGTATACTCTGAGATGTGTTAATACTCTGTTTTATCTTACCTTTTACACTTTGAGCAACAATTGCAGCAATGTTGACCGTTGACTCTCAACACTGTTTCAGTTTCATACTCCTCTGCTTCTTCTCACTCCTCTGTTACTCTCTCTTGTTCAAGAAACTAAAGGACTCACATGTTGGCCGTGATTTGCTTCAGAGCCCTCCATCTCTTCCGATCATAGGCCATCTTCATCATCTCCTCTCTTCTCTAGCACACAAATCTTTGCAGC…	0	0	0	0	1	0	0	0	0	0	0	0	0	0	0	0	0	0	0	0	0	0	0	0	0	0	0	0	0	0	0	0	0	0	0	0	0	0	0	0	0	0	0	116.972	404.092	0.373154	64
AT3G20130	p450	GGACTGGTTACTGAGTTAGATGGCTTGACAAAGAAGGTCTTGTTTGCAACTTTGCTGCACAGGCCCCTTGAGAAGCTTGGAATCTCTCTGTTCAAAAAGGAGATCATGTGTGTTTCTGACAGCTTCGATGAGGTCCTTGAGAGGGTTCTTGTGGAACATGAACAGAAACTGGACGATCATCAAGATAGGGACATGATGGACGTGTTGTTGGCAGCTTATGGAGATGAAAACGCAGAGCATAAAATCAGCAGGAACCACATCAAAGCATTTTTCGTGGTAAATGTTCCTCTCATTAAGCTGAATTTATTTGAGGATCAAAAGTGCTCTTACTAAGAAACGTTTTGTAACTGCAGGAGCTTTTCTTTGCGGGTACTGATACCTCGGCGCAATCAATACAGT…	0	0	0	0	1	0	0	0	0	0	0	0	0	0	0	0	0	0	0	0	0	0	0	0	0	0	0	0	0	0	0	0	0	0	0	0	0	0	0	0	0	0	0	9.9183	124.856	0.121974	10
AT3G20140	p450	GTTCACCTTCTCCTCTCTACTCTAACCCACAAGTCATTACAGAAACTCTCCTCCAGGTATGGACCTCTCCTCTATCTCCGGATTTTTAATGTCCCCATCATCCTCGTTTCCTCGGCCTCAGTGGCCTACGAGATCTTCAGGACACAAGACGTGAACATCTCCTCTCGCGGTGTCACCGCGGTTGATGAGTCCCTCGTGTTTGGATCTTCCAGTTTCGTCACTGCTCCTTACGGAGATTACTGGAAGTTCATGAAGAAGCTTACTGTCATGAAGCTTCTCGGACCGCAGGCACAAGAGCAGTCACGAGACATCCGTGCAGATGACATAAAGCGGTTTTGCAGGAATCTGCTCGATAAAGCAAGGAAGAAGGAGAGCGTTGAGATTGGTAAAGAAGCAATG…	0	0	0	0	1	0	0	0	0	0	0	0	0	0	0	0	0	0	0	0	0	0	0	0	0	0	0	0	0	0	0	0	0	0	0	0	0	0	0	0	0	0	0	10.3773	46.4913	0.0910826	2
AT3G20160	polyprenyl_synt	TTGTATATGTCAATTTAGTTCACCAAAAAAAAAAAAAAAAACTCATGTTTTGTTATGCAGTGGTAAAAGTTTTGGAAAGTTTATGTGTTTATATATAGAATATTTCTTGTTTATGAATAATTTTCTATAATTAAGAAAATAAATCTCTACATTATCGAAAGCAAAATATACGGACATATAAGAAAGGAAACTAGAATCATAATACCGAATTATAATCGAAGTTGTTCCATTGTGTCATCGAAGTTGTGCTTTTAGGGAAAAACAAGAATACAGACAGCTCTAGAAACCAAGAACAATGAAGGGTCCTTCAGTGGTAAGAAATTTTCTGTGTTTTCTAATACTTGTTTCTCGAGATGTTATCTATATTTTTCTTGATAGCCCTCTGATTTTGTAACTTTA…	0	0	0	0	0	0	0	0	0	0	0	0	0	0	0	0	0	0	0	0	0	0	0	0	0	0	0	0	0	0	0	0	0	0	1	0	0	0	0	0	0	0	0	6.94698	87.1663	0.104089	2
AT3G20935	p450	TGATACCCATTTCGGGTTTTGTTGTCATATCGACGAAGATGCTTCACGACAGCTCGCTAGTGAGTATTCTATCACAGAGAGTTTCAGATTCTGTTTCTATGGTTAGTTACTTAGGTGTTTTAATTGGTTATCTACGAACTTAGGTTTACCTGGAGTAGTGTCTATTAGACCTGAACAGGATTACAGTTCAGAGAAGAAGAATTATGGCATTGGTAGCCATAAAGGTGTTTCATTGTTTGATCATGGGACAGTAAAACATTGGATGGTACGAATAGATAAGCCAGGAGTTGGGATTGTTACTAAAGCACAGATGGTTGATCATTGTGTTCAATTGCTATCCAAGGTTTTGTGGAAGTAAGTTTCTTTTTTATTTATTCTGCCTTAAGGGAAGGTATTATT…	0	0	0	0	1	0	0	0	0	0	0	0	0	0	0	0	0	0	0	0	0	0	0	0	0	0	0	0	0	0	0	0	0	0	0	0	0	0	0	0	0	0	0	0	0	0	0
AT3G20940	p450	GGGAAGATTTTGAGGAGTTTAATCCTGAGGATTTAAAAAACATGAAGCTAATTATTTATAAATACAATATAATCGATTATTAATAAACATACAAAAAAAGGGTGAATTATTATGATTTTAAAACACTTGAAAATTGAAATATTGTATTCGATTATGTACAGCCAAAATAAAGAAGCCACGAGACTTAGTAAGCATTATATTAATATCAAGTGATCATGATGATCACAAATATAGACAGCGAAACTGAAAATGTCAGAGATACGAGAGATGTGTGTTAAATGAAATCGTATATCGTTATTTAAGAAAATTTTAAAAAGTTTTAAAGAACTAAAATCCTAAATTTTACTCCTACAATCAAATAGATTTTTTTTGACGTATTATCTGATCGGTTCAACTAAT…	0	0	0	0	1	0	0	0	0	0	0	0	0	0	0	0	0	0	0	0	0	0	0	0	0	0	0	0	0	0	0	0	0	0	0	0	0	0	0	0	0	0	0	0	0	0	0
AT3G20950	p450	GTAGATGCGTAAGCGAACACCATTGGTCGAAACATATTGTGGCATGCATAAAACTTTAAACATAAATCTTTGTATTAAGCTTGTAAGTAATAAGGAACAACAAAGCTAAGACACTTTTATATAGGCCCAAAAACACATGATACCCTTAGATATAGGAAATATGGAAATACTCTAATAATTGTTTGTTACTACAGGATCTTGTCATTGCAGGGACTGACACCTCGGTGCAAGCAACACAGTGGACAATGGGGGAGCTCATTAACAACCCTAAGATTCTTCAGAGATTGAGAGAAGAAATCGAATCGGTTGTAGGGAACACAAGATTAATTCAAGAAAATGATTTACCAAACCTCCCTTACTTGCAAGCGGTAGTCAAAGAAGGGCTAAGATTGCATCCGC…	0	0	0	0	1	0	0	0	0	0	0	0	0	0	0	0	0	0	0	0	0	0	0	0	0	0	0	0	0	0	0	0	0	0	0	0	0	0	0	0	0	0	0	8.73234	41.9137	0.114019	1
AT3G20960	p450	ATGGACCTCTCCTCCATCTCCGTGTCTTTCATGTTCCCATAGTCCTAGCCTCCTCGGCCTCAGTGGCCTACGAAATTTTCAAGGCCCAAGATGTGAATGTCTCCTCTCGCGGTCACGCTCCAGCCGGGGAGTCTCTCTTGTTTGGATCTTCTAGCTTCTTCTTCGCTCCCTATGGAGATTACTTTAAATTTATGAGGAAGCTCATAGCCACAAAGCTTCTTGGACCGCAGGCACTCGAGCGTTCAAGAAAAATCCGTGCAGATGAGCTAGATCGGTTTTACAGAAATCTGCTTGACAAGGCGATGAAGAAGGAGAGTGTCGATATCGTTGAGGAAGCAGCGAAGCTTAATAACAATATCATCTGCAAGATGATCATGGGGAGGAGTTGTTCTGAGGACA…	0	0	0	0	1	0	0	0	0	0	0	0	0	0	0	0	0	0	0	0	0	0	0	0	0	0	0	0	0	0	0	0	0	0	0	0	0	0	0	0	0	0	0	5.7288	185.723	0.105337	9
AT3G21230	AMP-binding AMP-binding_C	CCCACCTCCTTCTTCCTCTTCATCCGCTCCGGCGTCTTCCTCCGCGATCTCAACCAACATCTCCGCCGCTAAAAGCTTATCCGAGCTAGAACGAGTGAACCGAATCGGAAGCGGAGCCGGAGGAACGGTTTACAAAGTAATCCACACTCCGACGTCACGTCCTTTCGCTCTCAAAGTGATTTACGGAAACCACGAAGATACCGTGAGACGTCAGATCTGTAGAGAGATCGAGATCTTAAGAAGTGTTGATCATCCAAACGTTGTGAAATGTCACGATATGTTTGATCATAACGGTGAGATCCAGGTTTTGCTTGAGTTTATGGATCAAGGATCTCTTGAAGGAGCTCATATATGGCAAGAACAGGAATTAGCTGATCTCTCTCGTCAGATTCTTAGTGG…	0	0	0	0	0	0	0	0	0	0	0	0	0	0	0	0	0	0	0	0	1	1	0	0	0	0	0	0	0	0	0	0	0	0	0	0	0	0	0	0	0	0	0	85.4397	666.457	0.780198	52
AT3G21240	AMP-binding AMP-binding_C	TTAACACTAAAATTTGTTAATATATATCTCAGTGTATACTTAATATGTTATCCTTGTATGAAATTTAATTTTAATATAATAATTAGTTATGAAATTGACAACTTGGCTTATAAAATTAATAATACCAAAATTTATACGAGAATATTAAGAAAGGCGCGTAGTAGCTAATAGCTATATACATTCCGCAGTTGACCTCCAAAAATTCTCCATGAGCATAATGTGAATACTCATATTTGAGCATGCAGACTTCATACTATTGTTATACACTTATACTTTAAACGTGACTATAAGTTTTGTACGATATTTTATAAATTATAGAGTTGATTGTGACTTCATCTTCGAAGGATAATCTATTTGCATTTCTTGGTCAATAATATTTGCTGTTTTTTTTGTTCGTTT…	0	0	0	0	0	0	0	0	0	0	0	0	0	0	0	0	0	0	0	0	1	1	0	0	0	0	0	0	0	0	0	0	0	0	0	0	0	0	0	0	0	0	0	100.888	1162.41	0.381214	64
AT3G21420	2OG-FeII_Oxy DIOX_N	TTTCAACCCCACAATTTCTAATATCCTCAAGCTCACCCTCTCCACATTTAGTGTGCTCTTTTTCTTTTTCTTGTTCTTTTACAAATAAATAAATAAATTATTCTAATTTATTTTGTACTTTTGTTCCCCATTGGATTGCAAGTCTACTTAGATCTTCAATCTTCGTGGTCGAGAGGTTGAGAGAGAGAGAGAGACGTACAAGTTTCAAGTATGAGTAAAGACTTCCAAATTAAGACATTGGTTTGCAAGTTGAAATTCAGTCACCACTACTTCATCATATACTTTTTGTAACCCTTCTCTTTCAATACACGTATATACTTGATCAGTCTGTTCTCATCAAAATATATACATTGATTACAAAAATAATTTCAATTGATGTGTTAATTTTTAGATATATTG…	1	1	0	0	0	0	0	0	0	0	0	0	0	0	0	0	0	0	0	0	0	0	0	0	0	0	0	0	0	0	0	0	0	0	0	0	0	0	0	0	0	0	0	65.0613	489.724	0.555768	51
AT3G21560	UDPGT	GTGTCTGAGGCCAAAATATTATTAAGATAAATTGTTTCTTTTATGAAACATTTGAGCTTCGCTTTTCTTAAAAACATTGTAACATTTTTTAAGTTTGATCTTCGTGGTTATTCCGTAGACCATACCCATCAAAATTGTCTGCGAAGTTGCTGTCCGTTTATATGCAGTATAAAGAATTGACGAAGAAAGAAAAACAGGACGTACTTTCTTCTAGAAGATGTGAACGCAAGACGATCGTATTCACATATTAACAAAAAAAGTCCTGACGAATGATGCCAAAAATAGATCTTTACGATAGAAGTTTCATAGCAGACTATATATATCTAACTCAATTAGTAAACGCATTTATTGCAATATATCACTAATTATATATTTTCTGGAATCAAATGTTTAATTATA…	0	0	0	0	0	0	0	0	0	0	0	0	0	0	0	0	0	0	0	0	0	0	1	0	0	0	0	0	0	0	0	0	0	0	0	0	0	0	0	0	0	0	0	166.604	3423.68	0.669187	59
AT3G21750	UDPGT	GGAGTTCATTCCCAAAACGCCAAAAGAGACTTCATGTGGTTGAAGACTTGAAGGTTTAGTACAGAGAACACCAATAGACAAAAAGACTACAACACCTCGATTTTGTTTAGCTTAGTCTGGTTCAAAAATAGACAGTAATGCCAAAGACCAAACCAATCACATAACCGGACGAAAGCCAGTGGTTATACTTATACTACTCTACGTTTCGAGATTTGGAACTGGATTAGTGAAAGAAAAAGATAAACCTTGGGGCTTCATCTTGCAAGCGTATTTTACAGGAACAATGGCACCGGTATGGCTACAAAGGCTCACAATAGCAGGGGCATGCCCATAATAACTCCGCCCTTCGTCAACAAGAACCACTGGGTCCTGAGGCCTCCGGTGCCACACCATTTTCTC…	0	0	0	0	0	0	0	0	0	0	0	0	0	0	0	0	0	0	0	0	0	0	1	0	0	0	0	0	0	0	0	0	0	0	0	0	0	0	0	0	0	0	0	250.977	1134.91	0.541173	64
AT3G21760	UDPGT	CGTAAGTGAGTTCAAAGATACGGAGATGAAGTTTGACGTTCCAACTCTGACTCAGCCTTTTCCGGCAAAATGTTTGCCTTCAGTGATGCTAAACAAGAAATGGTTTCCTTACGTTTTGGGTCGAGCTAGAAGTTTTAGAGCAACGAAGGGTATTTTGGTAAATTCGGTGGCTGACATGGAACCTCAGGCGTTGAGTTTCTTTTCCGGTGGAAATGGGAATACAAATATCCCTCCGGTGTACGCGGTTGGGCCCATTATGGACTTAGAATCTAGCGGCGATGAAGAGAAGAGAAAGGAGATTTTACATTGGCTAAAAGAGCAACCGACGAAATCTGTAGTGTTTCTCTGTTTTGGGAGCATGGGAGGTTTCAGTGAGGAACAAGCAAGAGAAATAGCTGT…	0	0	0	0	0	0	0	0	0	0	0	0	0	0	0	0	0	0	0	0	0	0	1	0	0	0	0	0	0	0	0	0	0	0	0	0	0	0	0	0	0	0	0	211.102	519.091	0.423588	59
AT3G21790	UDPGT	TTAAATTTACAATAATTCTTATTATTCTGTATCTAGCCTTCTAATCCAAGGTAAATGAGTTTGAAACTGTAAGAAACTTTCGTGTCTCCTTGAATCCGGCATAGATCTTTTCATTATTTTCATACATTCACTAAGTTCATACACAAAACTTAAAAATACATGTTCACAGAAATAAAACAGCTTGACAATGGCCCATTATTCAGGCCCATTATACAACATTTTCAATCGATTTCCCTAGCTTTCAGTTTCCGACCAAGCAATATTCTCCGTTACGTCTTGAATAAATCTTTTCAAAGCAGTTTCTGACGATCCACCGTCCATTAAAGCCACGTGGCACTTCTCGCTGATCTCATTCACTCTCTTCCTGACGTCACTGTCTTGCTCCATCAAACATATGAT…	0	0	0	0	0	0	0	0	0	0	0	0	0	0	0	0	0	0	0	0	0	0	1	0	0	0	0	0	0	0	0	0	0	0	0	0	0	0	0	0	0	0	0	69.9987	601.426	0.514982	55
AT3G21800	UDPGT	CTTCAAGGAGTTTTGCAACGGTGCTTCTCACCTTTGGTTCTTGGTTCTTCATATGGATTTCAATTGTCGTCATCTCGATGGTTGGTTGATCTACGGCGGAGATAACTTCGTAGCGGAGGCGGTTGTTGGATGAGGCGGAGAGGGCTGCGATGTAATCGGAAGCACCGACTTCGCCTTCGGAAATGAAAGGAAGGATGATAACGGAGATAGAGAGACGAGTTTCACGGTCCACTAGTAGCTTTGCCATTTCTACCGTTGATCGGAGATGACCGATTCCGGGATAGGGGATGAAAACAAGCTCAAATTTCATGTTAGTCCTTCTTCTAATCTCGGGGAGAAGACAAGCTCCTGTTTCTTGTTTTTGACTGAATCTGCGAAGCGATAACGCTCGCTAGTGGT…	0	0	0	0	0	0	0	0	0	0	0	0	0	0	0	0	0	0	0	0	0	0	1	0	0	0	0	0	0	0	0	0	0	0	0	0	0	0	0	0	0	0	0	8.74746	90.3204	0.127044	6
AT3G21950	Methyltransf_7	AAAGCAAACATCCTCCTTCCGGTAAACATATCAAAATCAAAAACAATGTCTTCATCCTTTGTATATAAAAGCCTCTTTTTGGTCCCTATCTTGGCCGTGGTGGCCATGCAACTCTCATTTGTACAGAGTGTTTTGTCCCTAAACCAGACAAATGAGTATCTACACCATTTATGCCTTAATCGTCAAGGGACATACGAGTCAGGTAGTAAATACGCGAGAGACCTTAACAATCTCATCCAAATGATCTCTATCTCAATTTTAGGTGACGTTGTCGTCTTTAGCGGTGACAATTCCATCTACGTCAAGCTCCAGTGCCGGGGGGACTCCTCCACATCCACGTGCCGCTCTTGCCTTGACACCGCCTTCTCTGGGGTAACGTAATTTGAATATTGTTGATTA…	0	0	0	0	0	0	0	0	0	0	0	0	0	0	0	0	0	0	0	0	0	0	0	0	0	0	0	0	0	0	0	1	0	0	0	0	0	0	0	0	0	0	0	13.1904	286.884	0.412564	27
AT3G22200		TGCAGCCCGATTTTCCCTACTTTGTTCGTCATAAGCAACACCCCCATATGATTGTAGTGAAGTTGAAGTAGAGACCCCAGTATCAACCATACTACGCGTATTGGAATCTTCAAATCCATCTTGAAACTTTTCAAAGTCAAAATCAACTGAATTCTTTCTCCCAAACCTACTCTTGGTAGCAACCTTCACCTTCATCAGTTAAACAAACACAGAAATGAACCAACATTGGCATAATTAAGACAAAAAGAAAGAAACTCTTGTAATAATCTTCCTTTGAAGTACTCACATTTTCATCTTTCTTGGAAGACCTAGACTTATCAGATTTAGTAAAACCAACCAATGCTTTAATCCATCTCCCTGAAGCTCCCATTCTATCTCAATTCCAACGATCAGCAACAT…	0	0	0	0	0	0	0	0	0	0	0	0	0	0	0	0	0	0	0	0	0	0	0	0	0	0	0	0	0	0	0	0	0	0	0	0	0	0	0	0	0	0	0	1676.05	7152.35	0.256472	64
AT3G23840	Transferase	TCTTTTGGCTTTTAACTCTTCTTTTCTTAAGTTGAACATGTTTTATTCTATTCTAGTAAATCATTGGGACTATCCATCGATGTATAATCCTATATTATTATTATTATATTATTTTTATTTTTGTATAATCCTATATTTAGTAATATATATAGAATTTTATAAACTTAGATGTACAAATACAATTATATATATAACATCGGTCCATAATTTTCTTAGGCTATATAGCATATTAGCATAGCTGATAAATTAATTATGTCCTTCCTAATTATAAGACTCGAACCGAAGGTCTAGTTATTTCCCCTGTTAAGACTTAAGAGCTTCTCAAACATTCATGAGTATAGGGTTTTTGATTTATATAATAATTTTAGAGAGAAAACCCCAGTAGTTCTGCTGATAATA…	0	0	0	0	0	0	0	0	0	0	0	0	0	0	0	0	0	0	0	0	0	0	0	0	0	0	0	0	0	0	0	0	0	1	0	0	0	0	0	0	0	0	0	51.876	1499.61	0.478194	56
AT3G24220		TTCAAATCAGTTCTTCATCAATAGACGTATGTCTCTTACATATAATCAATCAGATGACCCAAAAAAAACTATTTGAAATAGTGAATAAAAGTTAAAAATTATTTCAAATACTTCATACAAATATAATAAAAATAAAAATAAAATCTAATTAAATCTATAAAATTGTAGTTTTAAGATACCATTGTATTAAATGGACATATCTCCTTATTCCGAGAGCCAGATTGAAGACAAATTTGTAAATGAAAATGGTCGATCAAAGATAAAATTTTAGAATGGCCACTAGCATTAAAGTAAATTAGTGGTTTGATATATAAACTTTGTTTAGCACACTACCACCATCGACTTCGAATCTCCGCAATATTGCCACCACCACCTTCCAATCTCCGCATTGTTGCATTT…	0	0	0	0	0	0	0	0	0	0	0	0	0	0	0	0	0	0	0	0	0	0	0	0	0	0	0	0	0	0	0	0	0	0	0	0	0	0	0	0	0	0	0	4.63457	685.719	0.0820809	8
AT3G24503		AATAACATCATTAGCCTTCATACATAGAGATGAATCATTCAGCGGAACAACATCTTCTCGGCTCCTGAAAATTTGTAAACAACGATCCAATGCAGTAATCAGAATCTCTCCAACGAATACAACAAATTACACGAATCTTCTTCTTCCAGCTAAAGATAACAAAATTAAGAGAATCGAAGATTAGTACCTCTCTCCAGAACAATCTCGATCATCGACTTTTACAAACTTATGCATAATATTGGAGAACAGGGACGAAGCATCACCGGCGGATTCAGCCGGCTTAAATCCAGACGGCAGGACACGACGCGGAACCTTCTCCGGTGGAGTATCCGTTCCTCTAACCTCATCGACAGATTTCGAAACAGCAAAACGTACAGAAGCGTCGCCTTTAGCATCCCC…	0	0	0	0	0	0	0	0	0	0	0	0	0	0	0	0	0	0	0	0	0	0	0	0	0	0	0	0	0	0	0	0	0	0	0	0	0	0	0	0	0	0	0	1337.19	5767.14	0.668204	64
AT3G25180	p450	TAAGAGCACCCACATTGGTTATCTGTTTATGGATGTCTTTAAATATAAACTAATAGAAAATAGTAGATGTCTTTAGTTTTAGATTTTTGTCTCTAAAAAGATATTTGAGACACAAAAAGAGGGTTGTCTTTAATTTTATTACTAATTTATTCTAAATACATCTTTTAAAAATTGTGTAATGAAGATGCTCTAAGAGCTTTATTAAATAGAATTAAATTGAAAATAAGATAATGAATTAGGTCATTATGTGAAAAAATGTAAAAGAAGAAAAATATTAAATAGTCACCAAGATCAAATAATTTTTGAGATTTATCTCATACAAGATGACGATTGAAGACAACTCTCAAAGGTTACAATAATCAATGTTTGCATGAATTAGATACTTTTAGTAAACTATTT…	0	0	0	0	1	0	0	0	0	0	0	0	0	0	0	0	0	0	0	0	0	0	0	0	0	0	0	0	0	0	0	0	0	0	0	0	0	0	0	0	0	0	0	36.5527	472.428	0.422057	46
AT3G25810	Terpene_synth_C Terpene_synth	CTTGTATTCATTCAATCAAGAAAGAACCAAATACAAAGAGAACTGACTTATTTCTCTATATGTAAATTATTGAAGAAATTATACCTTTTAAAAAAATAAAAATGTATCGAGATACATTTAAATTTCTGTTGTATGTAATGTGTATACGTGTAATCCAATTTCTTGGGATTCTATATAATTATTTATGTTGTTATGGTCTGTACAAAAATATCACATGCTTATAATATAAGAGATATTTCTTTTATACGTATGTATTCTTTTAATGGTTTTTAATATAGCAATATTAAGATTCATTGTTCATCTAAATAAGTTTTTATTAGTTAGCGCAAAAATAAAAACTCGTTTGGAGAAACAAAAAATGGTTAAAGCGATTAAATATTGTTTTTCAATACATTAAAA…	0	0	0	0	0	0	0	0	0	0	0	0	0	0	0	0	0	0	0	0	0	0	0	0	0	0	0	0	0	0	0	0	0	0	0	0	1	1	0	0	0	0	0	4.18118	410.199	0.0512902	3
AT3G25820	Terpene_synth_C Terpene_synth	CCTGTCTTAAAAAAAGATTGGATGGCTACCACAAAATCGTTTCCTACTATCGACCATGTCTCGTTAAAGAACTCACAAGTATATCCGTCAGGGCCTGGGGATTTATTTGAAGGCATTGAGAAGAGAACTTTCCGCACCTCCTCTGCAGTGACTTCTAGTGTGAGCTTGTCTTGTCATTCTCATCACATCTATAATCCAGTAGAGTTTCCAGTTCCTCCCGCGACCAATCCACGTAGTCTGGCGGTTTGAGCGTTAAAAAGTCTCTGAAGTATCGAACTGCCTCTGCTTTTATTTGCTGCTGATTTGATGCAATATGTCCATCATCACACTTAATCTCTCTAACATTGTTACGAACCTCCCGAATCTTTGCAGCATTGTAGAAAGTTTTATTATTTTGGT…	0	0	0	0	0	0	0	0	0	0	0	0	0	0	0	0	0	0	0	0	0	0	0	0	0	0	0	0	0	0	0	0	0	0	0	0	1	1	0	0	0	0	0	0	0	0	0
AT3G25830	Terpene_synth_C Terpene_synth	CCTGTCTTAAAAAAAGATTGGATGGCTACCACAAAATCGTTTCCTACTATCGACCATGTCTCGTTAAAGAACTCACAAGTATATCCGTCAGGGCCTGGGGATTTATTTGAAGGCATTGAGAAGAGAACTTTCCGCACCTCCTCTGCAGTGACTTCTAGTGTGAGCTTGTCTTGTCATTCTCATCACATCTATAATCCAGTAGAGTTTCCAGTTCCTCCCGCGACCAATCCACGTAGTCTGGCGGTTTGAGCGTTAAAAAGTCTCTGAAGTATCGAACTGCCTCTGCTTTTATTTGCTGCTGATTTGATGCAATATGTCCATCATCACACTTAATCTCTCTAACATTGTTACGAACCTCCCGAATCTTTGCAGCATTGTAGAAAGTTTTATTATTTTGGT…	0	0	0	0	0	0	0	0	0	0	0	0	0	0	0	0	0	0	0	0	0	0	0	0	0	0	0	0	0	0	0	0	0	0	0	0	1	1	0	0	0	0	0	0	0	0	0
AT3G25860		GAGAAATGCGATGATCATGGCAGTTGATGCTTATAACTCGTGGTAGATATATACAATCCTTGTGGAACATCAAATTACATTCAAGACATACATAAGGATTACGCTTACCTTCTACGCTACATGCATTACAAGTAAATGTGACCACTCTCGGCAAAAGAGTAAGCATATGCATATGGTTTTTTGGGTGATAAATACTTGATGGTGGTGGATCTTTAAGACATTTGAGATCCATGTTGATGTTGCATATCAAACAATGAAAAAAATCATCAAGAAGATAATCTCTACAAAAATGACAATGGTCACCTGCATAGCCCAATGCCTCGAGTGTGTAGATTTTGAGAGAATGTTTGCATGGAGATGGATGCAGAAGTGAGCGCTTGATGCATTCCTTATGCCCCC…	0	0	0	0	0	0	0	0	0	0	0	0	0	0	0	0	0	0	0	0	0	0	0	0	0	0	0	0	0	0	0	0	0	0	0	0	0	0	0	0	0	0	0	1238.16	4156.84	0.397738	64
AT3G26040	Transferase	GATGTTTAAGCAGATACTTGGGAAGCTTCCTAAGAAAACTTCTGCTAAGTTTTGGGATAATGGTGAATCCCAAACTCTAGATAACAACAACAATCAAGGAGGAGGTGATGAAGTTTTAAGCCAGAGAACGTCATCAAATGGAGATACTAGTTTGGATTGTGTTTCTTCTTTTGATGTATTGCCAAGGTTGAGAGATGTTTCCATCTCTGAGAAGCAAGAACTGTTTCTTAAGAAGCTTAGACTATGTTGTCTAGTGTTTGATTTTGTAGCTGAGCCTCAACAGAACTTCAAGGAGAAAGAGATCAAAAGGCAAACACTTCTTGAAGTTGTGGATTATGTTATCTCTTCAGGGAATGGCAAGTTCCCTGAATCAGTTATTCAAGAAGCTACCAAGATGAT…	0	0	0	0	0	0	0	0	0	0	0	0	0	0	0	0	0	0	0	0	0	0	0	0	0	0	0	0	0	0	0	0	0	1	0	0	0	0	0	0	0	0	0	5.1082	33.9867	0.0485229	1
AT3G26150	p450	AAAATATTTTAAAGATTGGATTTTTAGTGACTTTAAGAGACTTAAGTGAATTTTAGTGGATTCCTTTAGTTAAAAATACAGAATTGTAAATTTCATGGTTTTTGGTAGAATTTGAGAGGATTTTACAATAAATCATAACAACTTTCTTAAATTTACCCAAATTCTTCAAAATCATATAAAAACTTAAAATAAATCAAATCACTTAAAATATAATATTTAATACACCCTTTTAGTGGATTTCTTTAGTTAAAAATACAGAATTTTAAATCTCATGGTTTTAGGTGGAATTTGAGATGATTTAACAATAAATCATAACAACTTTCTTAAATTCACCTAAATTCTTTAAAATCATATAAAAACTCAAAATAACTCAAATCATTCAAAATGTAAGATTGAATA…	0	0	0	0	1	0	0	0	0	0	0	0	0	0	0	0	0	0	0	0	0	0	0	0	0	0	0	0	0	0	0	0	0	0	0	0	0	0	0	0	0	0	0	10.6057	35.6783	0.19202	2
AT3G26160	p450	CCATTTTAATACAAACGTGTGAAACAAGTTTTGATACCGTGAGAAACCCCTTAATATGATCTATTGTGAGCCTCAAAGAATCATCTTTGCCTTGTTTATGCATCACATCCAACATTACATCGACGATATCTTTGTGATCTTTCCATCTTCCAGGATCTGAATGATCATCAATCACACGTTGAAACAGAGCATCGAGCTTGAAGAAGACATTGTTGAGCCACCTGTGTTTCCCGGAAATCCAGTCAGCGAGCCATCCAAGGCCGGCGATAGGGAAGAAATCAGAGCAAGTGAAACTAGCCTGAGCTGTCTCGGTTTCAAATATAAGTTCATCGATCTTGTCTTCATCGATAAACTTGTTGTCGTGGAAACTCTGTCCAAAAGCAATTCTAAACAGGATAC…	0	0	0	0	1	0	0	0	0	0	0	0	0	0	0	0	0	0	0	0	0	0	0	0	0	0	0	0	0	0	0	0	0	0	0	0	0	0	0	0	0	0	0	24.0475	90.9383	0.194299	29
AT3G26170	p450	CCTCTTGTGTTGCCCGGAAATACAGTCAACGAGCCAACCAAGTCCAGCAATAGGGAAGAAATCAGAGCAAGTGAAACTAGCTTGAGCGGTCTCGGCTTCAAACACAAGCTCATCGACCTTGTCTTTATCGATGAACTCGCTCTCGTGGAAACTCTGTCCAAAAGCAACTCTAAACATGACACTCGCGGTTAGCCAAAAAAGGGTTTTGCTCAAATCAACCGGAGATTGATCCACGGCTGATTCCAACAGTTTCTTGACAAGAAAGTTACATTCTTCCTCTCTGATATAACCGAAAGACTGAACCTTTTTCAAAGAGAAAAACTCACGCACCAAGAACTTACGCCGCTCCTTCCACTCTTCACCGTATGGAGTAAAACCAACATCTTTAAAACCCCGAGA…	0	0	0	0	1	0	0	0	0	0	0	0	0	0	0	0	0	0	0	0	0	0	0	0	0	0	0	0	0	0	0	0	0	0	0	0	0	0	0	0	0	0	0	0	0	0	0
AT3G26180	p450	AAAAAGCTTTTAATGTTACAAGAAGCAGCACAAACAGGGGATGTCGGGTTGAGAGGTTGATCGGTTGGAAAAGGCCGGGTGAAGGCTAGGTTAAGGTGTCCACGGACGGGGCTTCACATGGAAACCCAGGACCAACCACAGCTGGAGACGTAATGCAGGATATACTAAAGATGAAAAGCTAAAAACAATCAAACTTTATAACTAAACTTTATAAAACATTTTAAACATTTATGATATTCAATTTTTATGAAGTTTCAAATATTAGAAATATTTAAAATTTATACGAAGTTTAAGTATTACAAATATTTATAAAATAAAATTAATACGAGACGGTATATTACGAGTGAGATCCTAGATATAACAATAAAAATAGAATTACGAAGTTTCGGTCGATAATTG…	0	0	0	0	1	0	0	0	0	0	0	0	0	0	0	0	0	0	0	0	0	0	0	0	0	0	0	0	0	0	0	0	0	0	0	0	0	0	0	0	0	0	0	0	0	0	0
AT3G26190	p450	TTGGGAAAGTGATAAGCTAAATTGTCACGTTATTGACTTGGTGTGGAGCAAAAGAACAATTTCTAAGGATAAAGCATTAAGCTTTAATGATTACAAGACATTGGGAAAATTTATATATGGAGACGATCTGTCCGTCTGTAGACTGTTATCTAAAAGATATCTAAACTTAGAAGTTTATGAAATCATCTAGCAGAAAAGTTATACACGCTATAATTTGGACCTGTCATCCTTAGCCTATATTCTAAGTTGGTCCACATGTTTCACTGATCGATTAAGAGTGTCGTCAAATCCGTATATTGTTAGAGAGAATATTGACTTAAAAATATGCATAAACCAAGCTTAGAGTAAATATAAAACAAAAACCTTTAAAAAGAAAACAACTATATATTATCCTTAAAA…	0	0	0	0	1	0	0	0	0	0	0	0	0	0	0	0	0	0	0	0	0	0	0	0	0	0	0	0	0	0	0	0	0	0	0	0	0	0	0	0	0	0	0	7.73778	27.3185	0.102854	1
AT3G26200	p450	TTCAACCAAATTTGGGAACGTAAAAGTATGAACATAACGAATTTTCAATAGTACTGATAATTAGGGAATCTGGCACACAAATGAATGCATTAAAAAAAATATAAGGTATATACAATATACTTCTCTCGCATATGATCAAGATCAATTATCCTTAGAACCGCCGCGACAAAATTTGTGACCTTTTTTTTGTCAAAGAAAATTTGTGACTTTTTCATAAAGAAAATAATTGTACGGCGTTTAAAGTCAAGATATATGCAACTGTTGAATTGAATTGAATTGAATTGAAATACTTTAACAAAAAAAAACTGTTGAATTGAAATAAAAATACAGTAAAATTCAAATCTCGTAAAAGTTTAAATACGTGAATAGATAACATGTCGTTGAAAAAAAGAAAATTAG…	0	0	0	0	1	0	0	0	0	0	0	0	0	0	0	0	0	0	0	0	0	0	0	0	0	0	0	0	0	0	0	0	0	0	0	0	0	0	0	0	0	0	0	74.813	509.171	0.893198	38
AT3G26210	p450	TAGCCCTGTCGAATATAAGGGTCAACATTACGAGTTGTTGCCTTTTGGTGCTGGTCGCAGGATTTGTCCAGGAATGGCTACGGGGATAACTATCGTCGAGCTCGGTTTACTTAATGTTCTTTACTTCTTTGATTGGAGTTTGCCTGATGGAATGAAAATTGAAGACATAGACATGGAAGAAGCTGGAGCTTTCGTCGTCGCCAAGAAAGTCCCTCTTGAGCTGATTCCAACTCCACATCAGTGGTGAAGTTATGAAGAGGTGTAAATAATCTAATAAGATCAAGATTTTCTCTTGCGATCGGTTTCATTTTTATTATATTGTTATTTGTTACGTTCATGAGTTGTTGTTATCAGTAGACATTTGTATGTTCATTATGTTTTTTGTTTATTTTAATGTTC…	0	0	0	0	1	0	0	0	0	0	0	0	0	0	0	0	0	0	0	0	0	0	0	0	0	0	0	0	0	0	0	0	0	0	0	0	0	0	0	0	0	0	0	93.8394	2430.45	0.868652	48
AT3G26220	p450	TAGAAATATATCCTAAATTCAATCGCAAAAAAGATAAAATTTTAATACACATGCCATATAAGGAAAAAAGAATTAATTAATGTTATATAAATAATTAAGGAATGTTTTAAAGAATATTAATTCTCTTAGTGAAAAATATGAGAAAAATTATGAAAATATAAGATTCTAATTTCTAAGTTTTTAACTCACCATCAATTTGTTGTTACTGACCTAATCGATTACCTTTAAAATGTCATAAATTCTTAAATTTGATTTGTCCGTATCTCCTCAATTTGTTCGATATTATAATAACCTATTTTTTTCTACATTTATTTATGCATACTAATCAATTCATTCCACCTAGGTCAACGACGGATTAAAGATTATTTAGAAATGCTTACAGAGATGATTCCTTTGATA…	0	0	0	0	1	0	0	0	0	0	0	0	0	0	0	0	0	0	0	0	0	0	0	0	0	0	0	0	0	0	0	0	0	0	0	0	0	0	0	0	0	0	0	30.524	1043.43	0.657857	37
AT3G26230	p450	TTGTGGGCCATTGTTCAAGTTAAGCCCAATTGTCTCGTAGAGACTTCAAACGTGACTTGAGTCGTCAAGGATTTTTGGCCCTTGATATAAATACCAAAAGACGACAATAACAATTTAGGTTATAGTCTTATAGACTAACGTTCACAAGCATTCCAGGCATTACAATTGTCCTGCTGGTCTTGTAATAAAAATATATGTTACATAACATTTTTCTGTTTCGACAAGCAAATATATAACTTCATTTTTATTTATAGAGTTGGAACATCATTCAATGATGAATAATTGGGACAAGTTCAAGAGGAACTTTCTTAACAATTGTGGCATCACCAGCCTCTTCCATGTCAATATCTTTATCCTCCTCAGCCAATCTCCAATCAAAGTAGTAAAGCAAGTTCAATA…	0	0	0	0	1	0	0	0	0	0	0	0	0	0	0	0	0	0	0	0	0	0	0	0	0	0	0	0	0	0	0	0	0	0	0	0	0	0	0	0	0	0	0	27.6373	427.524	0.687946	35
AT3G26270	p450	CGGTTAATTTTTGTTTATCCCCATTTGTTTTTTTATCATAATAGTATTTTTATAGTATTTAGGTGATATGACAAAAAAATAAAAAAAGTAAATGATAAAAAAGTTGTTTTTAAACTATAGTAACGGTTGATTAATAGTGGTTTTACGCACAAATAGAGAACTGAGAGATTATTCGAAGTTTTAATATGTTTGAATAAAATTGTTTGTACATGTTGAAAAAACACAACACGAATTGTTAGGATAAGAATTGATAGTTCGAACCAAAATTAATGTTATAAAACCATATATGAAACACGGTTTTCCATTATTCATTTATCAATTCTTTGAAATAGTTAACTAATATTTTTCAAACTTCATAAGAAGTCAGTTCTGATTTTTTAAGTTTTATTTTAAAACATA…	0	0	0	0	1	0	0	0	0	0	0	0	0	0	0	0	0	0	0	0	0	0	0	0	0	0	0	0	0	0	0	0	0	0	0	0	0	0	0	0	0	0	0	8.04951	18.5565	0.130476	0
AT3G26280	p450	GACTCTCGGGTTGTTAACAAGTTCTGCCATCGCCCAAATCATGGTAATGGCACTTGTGTCTATCCCAGCCAGAAATATATCCTAGGTCAACAAAAAGATATGATAGTATTAATTCAGTATATATAGGTTAGATGTAAGAATCATGAAGTAAAAAGATTATTTTTCTCACTTGGGTGATTCCCTTGAGATGATCAATGGTGAGCTTGAAAGATTTATCTTGTTCTTGATTATGTATCATATCTAAGAGGGAGCCGACGATATCAGAACGATCTTGAGGTTGGTTCTGCTTTTGATGATCGTCAATCATATGATTAAGAAAATTATCAACCTCGATGAACACTTTGTGAAGGCCCTTATGTTGGCCTGACACAAAGCCTATAAACCATCCAAGACCAGGAA…	0	0	0	0	1	0	0	0	0	0	0	0	0	0	0	0	0	0	0	0	0	0	0	0	0	0	0	0	0	0	0	0	0	0	0	0	0	0	0	0	0	0	0	32.2282	2242.83	0.748246	36
AT3G26290	p450	AAACCTCTCCGGGTTAAACTCTTCAGGATTTTTCCAGGATTCCGGATCTCGTCCTATAGACCATGCATTAACAAGAAGAGCTCTTTTCTGAGGAATGTCGTAGCCTTGAATCTTGATATCAGCCATTGTTTCTCGAGGAAGTAAAAGAGGAGCTGCTGGGTGTAGTCTTAAGGTTTCTTTCACCACAAGCTTCAAGTATTGAAGCTTATCAAGATCTTCTTCCATGATTCTTCCTTCCTGTTTGATTCCAATGCAAGTTCGGATCTCGTCTTGAGCTTTCTTCATTACCCGCGGGTTTCTAACGAGCTCTGCCATCGCCCAAATCAAGGTGATGGCGCTTGTGTCAATTCCAGCGTGATATATATTCTAGCTCAAGAAAAAAACATTACATCATTAATT…	0	0	0	0	1	0	0	0	0	0	0	0	0	0	0	0	0	0	0	0	0	0	0	0	0	0	0	0	0	0	0	0	0	0	0	0	0	0	0	0	0	0	0	314.934	2153.45	0.490572	64
AT3G26300	p450	AATAAACCTCTCTGGAAGAAACTCCTCGGGATCTTTCCAGGTATTGGGATCACGTCCGATAGCCCATACATTGACATGAATCTGTGTCTTGGGTTGCATCGTGTAGCCGTTGATCTCAAACTCAGACATTACTTCTCTTGGAAGAAGAAGAGGTGCTGGAGGATGTAGCCTCCATGTTTCTTTAATCACCGTTTTCAGGTAATGAAGCTGCTCTATGTCTTCGAAGCTGATTAGTTCTCTGTTCTCAAATTTGTTTCGGATTTCAGATTGAACTTTCCTCATCACTAGTGGGTTCTTCGCAAGTTCTGCCATCGTCCATGCCATGGTTCCTGCAGAAGTTTCTATCCCCGCTAGAAGAATGTCCTGTTACAAGAACATTTACTAAGTTAGAATACAGAA…	0	0	0	0	1	0	0	0	0	0	0	0	0	0	0	0	0	0	0	0	0	0	0	0	0	0	0	0	0	0	0	0	0	0	0	0	0	0	0	0	0	0	0	198.318	453.513	0.278332	64
AT3G26310	p450	CATGTTGATATGTATGAATATCTCTTTTGACGAGTGAAATCTGTGTAAGGTTTCAGTCGTTTTATTCTGATTTGTTTTTCAAATCATGATCATACAAGAGTACAAGATCATCCCATCTTAGAACCAAATTCTTGAGAGCACAATATTACAAAACGTAATGCGTTAAAACATTTTATTTAAAAAGAAGAAACTCTTTTTTTTTGTCCTGTCTGATTAAACATCAAAGGAAGATGCGATGTTTTTATATATTCCATGTGATGACATTATTTTAAGGATCTAGAAACTTCGTTGGCACAAGTATAAGCTCGTTTTTCTTGTTGACAGTGAGTCCGGGAGCTTCTTCCATGTCAATATCGTCAACCTTCATGCCTTCTGGTAACTTCCAATCAAAATGATACA…	0	0	0	0	1	0	0	0	0	0	0	0	0	0	0	0	0	0	0	0	0	0	0	0	0	0	0	0	0	0	0	0	0	0	0	0	0	0	0	0	0	0	0	63.189	115.624	0.280315	56
AT3G26320	p450	CATAAGGAGAGAAAGCAATGTCCAGATAGTTGTACGAAAGCTCTCTTGGCCCTAAACAATGATTCAAGATTCATGAGGTTTCTTTTCTTTTTTTTTTGGTTTAAAGATTCATGAGGTTTCTTGAATTCTATGAGGAACAGAAATTGAAATTTGAGTACCTGACAAGCTTGGACGAGTACAACAATGGAGGTCATGAACTCTCAAAACTTGTCTTGCTGTATCCGAAGAAGAAACTACGACTGTTGGGACTCTTCCAAGCATCAAATGCATCACCGGACCATACTTCTTTGAGAGTTTCCATAGAGTCTGATGCGGTAATTCTCCGATCTGATGTAAGTTTCCTATGATCGGGAAGCCAGGAGGACATGGAAACTGTCGATATTTCGGATGTTTCTTGTG…	0	0	0	0	1	0	0	0	0	0	0	0	0	0	0	0	0	0	0	0	0	0	0	0	0	0	0	0	0	0	0	0	0	0	0	0	0	0	0	0	0	0	0	20.858	112.263	0.446237	28
AT3G26330	p450	AAGGGTGATGGAGGATGTAGCCTCCATGTTTCATTGATCACCATTTTCAGGTAATGGAGCTGATCTATATCATCCAAGGTGATCATTGACTTTTTCCCAATTTGGTTTCTGATTTCAGATTGCACCTTCTTCATAACTCGCGGGTTTCTCATAAGTTCTGTCATTGCCCATGTCATTGTTATTGCAGAAGTGCCTATGCCCCCAATAAGGACGTTCTGTGTAAGATCATAAAAAAAAAAAAAGTTAGAATATCTAGGGCTACAATATATCTTAATGATGGAATGAGAAACGTTGTATAGTTACCATCAAGATTGCTTTGATATGGTTTCTTGTTAGCTTGCCATATCCAATAACAGTTTCTTCTTTCTCCAACCTCAAGAGCAAGTCCACGAAATCTTC…	0	0	0	0	1	0	0	0	0	0	0	0	0	0	0	0	0	0	0	0	0	0	0	0	0	0	0	0	0	0	0	0	0	0	0	0	0	0	0	0	0	0	0	21.5111	1316.76	0.534263	30
AT3G26830	p450	TCCCGATTGGAGTTAAAACTAATTTAAGTTTCGAAATTAAAACAAGATCCAAAAGGTCACTGTTGTTGCGGTCTTTACATCCAAAAAATGTATTTATTTGTGCTCTACTCTTTTAAATACAACAGGAGGTGTGCAATATGGACTTTCTCAATTATGTTGTATCCTACCTATATAATGAAATAAAATCCAACGGAAGAAGGCCATTAATTCTCCTCCACGTGCGTTATGTCTTTTATTTGTTTTCTATGGGGCTCTATTATGTTTGGTCAGCGCAACCTAATTATTATTTTTTTGTATCATCAAACAGTTGTGTTTTTATTCTTCCACGATAGTTCAATCTTGTTTTGTGTTTTTATTCATCAAAGATTCAATTATCTTTTAAACACCTAATTTTCATAC…	0	0	0	0	1	0	0	0	0	0	0	0	0	0	0	0	0	0	0	0	0	0	0	0	0	0	0	0	0	0	0	0	0	0	0	0	0	0	0	0	0	0	0	39.7693	612.132	0.837404	37
AT3G28740	p450	CGTTTTTTTACTCTGATTTACATAACTGTTTTTGCATCTTCTCCAGTTTGAAACAGACACCGTTGTCGAAAGTGAACTGTCAATTAGTGATGAACTTATGAATACAAAGTTCAAGGACAAGCTGGAGCGATCATATAAGGTTTCTGTCTGGTCTGCACTTACATTATTGTTCCTGAATAAAAAAATTTATACATACGCTGAATTGTATGAATTTTCAGGGTCTCATTCATGAAGTATTCACCACCGTGTTGCGTTGGCTGTCTGGTGCAAAGATCACTAAACCTGGGAAGTTCCGCAGTTCCCAAGATGGGTTTGCAGTGAAATCGTCTCTCAAGGCAGAAGATGGGGTTCTTTATCCACTCGAGAAGGGATTTTTCTTCTTACCTAAACCTCCAACGC…	0	0	0	0	1	0	0	0	0	0	0	0	0	0	0	0	0	0	0	0	0	0	0	0	0	0	0	0	0	0	0	0	0	0	0	0	0	0	0	0	0	0	0	10.5354	1890.46	0.544647	28
AT3G29110	Terpene_synth_C Terpene_synth	CGATTTGTGCCCTAGTCGATTTGTGTCCTATTATTGATCTCTTCTTCTTCACGTTCTTCCTTTTCCATCTCGTGTTCTATTTTTCATTATGCATATCTATGTGAGGAGTGGTATGTGGAGATTGTATGATAACAAGAAGTGGAGATTTATTGTTGATGAAAAAAGAGTGGAGATTTATTGAAAACTTCTATTTTAAACAAAGGGTTTCAAAATAGGAAAATATATCAGAATTTGTAAATATATTAAGACATATATTTTTAATTTTTTGTTAATTTGATTTCGAAAAATTAAGGGTAAATTGGGTTATAAAATCTTAAGAAAACCTATTTGACTAATCTACAAAAAAAAGGAATAGATGGACAATTTATTTTGTAGATATCCTTTACATTTAATTTTGGT…	0	0	0	0	0	0	0	0	0	0	0	0	0	0	0	0	0	0	0	0	0	0	0	0	0	0	0	0	0	0	0	0	0	0	0	0	1	1	0	0	0	0	0	17.3431	79.5305	0.0496028	5
AT3G29190	Terpene_synth_C Terpene_synth	GAAGTAGCAGCAGCCATGGAGGAGCTCTTGAGCGAGTGAGTGATTTTGTCTTTGTGAATGTATCTTATCTACAAACGACACTGGCAATAAAACCGGACCGGATTTGAAGTTATATCGAAATGTCGGAAATCGGAACCAAATCTGAATTAAACCGAACCGGATTTAAACTGAACCCGAATTTTGTAGAGCTTATTTGAAATATTTAATAGAATTTATAGACAATTAATTAGCCAGAAAATAGAATTGTTAGGAAAAAATTATTGAACGAGGGAGCGAAGCAGCAGAAATAAGCTTTGGTAATTTTGATATCAAATTTCAACAAAAAGTTTTTTTTTCTTTTGCTGGAAGAATTGGGTGAAGACGAAGATTAATATATCAAGGAAGATCATCTATGGGTCG…	0	0	0	0	0	0	0	0	0	0	0	0	0	0	0	0	0	0	0	0	0	0	0	0	0	0	0	0	0	0	0	0	0	0	0	0	1	1	0	0	0	0	0	8.7853	370.216	0.141691	8
AT3G29410	Terpene_synth_C Terpene_synth	AATGCAACATTAGTGGTGAATTATGTAATCGTGCATTATTATTGAAATACTCAAGAGGATATTTTTCAGAGTGAGATTGGTGAAGAAGATGAAGAAACGTATGGATTGAAAAATAAATTCTTTTAAAGATTGAAAAATGCAGACTTCCCCGGAAAATATCTCTTTCTCTCTTCAAAATGATTTTTTTTTTTTTTAGTTTTTGGATTTGATATGATTTTTGTTTTGTGTTGTTTCTTTTCTCTCTATAAGACCACAATGTCAAATTGTCAATAACAGACGAAGAAGACTCAACTGAAGAAATATTGACGCTGTATTATGTTTATTGTTTATTATCCACAAACAATTAATTATTAAATATTTAATTACATGCCGTCAAAAAAATATTAAAAAAAATAATTA…	0	0	0	0	0	0	0	0	0	0	0	0	0	0	0	0	0	0	0	0	0	0	0	0	0	0	0	0	0	0	0	0	0	0	0	0	1	1	0	0	0	0	0	7.54594	4547.48	0.108962	11
AT3G29430	polyprenyl_synt	TTTTATTTATTTTTAAATACAATGAATTTTAAATTTTTAAAGTTAGATTTTTTTAGAAATGAAATATTATATTTAAATATTTAATTAAAACTAAAAATAAAATATGACCCCTAAACAATTTTTTCTAGCTCTACCACTGATAACAGCTAGACATTGCATGTCTATCAACAATCTCCCCCTGTATTATATTCTTAATCAGAACCTCTTGGGGATCACAAGGAAACGAAATGAAGATTACCAAAAAGAAAAAGAAAAAAAAAGTAGAAGAAAAGAAATGGATGATATCAAAGGTCCAAAACCACCGTAGAGGAGTACTCTTTTTGTTCCTTATTAATTGTGTTTTTAGAGAATTTTTTTTTTTCAAAAAGATTGATTTTTATATTTCTATGCCTTATTTAT…	0	0	0	0	0	0	0	0	0	0	0	0	0	0	0	0	0	0	0	0	0	0	0	0	0	0	0	0	0	0	0	0	0	0	1	0	0	0	0	0	0	0	0	13.5503	294.969	0.129249	5
AT3G29590	Transferase	AAAAACTCGTGATTTTCTCACCAAAATCGTAAACCCATAATTTTCGCGCTAAAAACGTAAACCCTAATTTTTCCGCCAAAAACGTAAACCCATGATTTTCCTGCAAAAAACGTAAACCCGTAATTTTCCCGTCGAAAAAACGTAAACCCGTGATTTTTTTGCCAAAAACGTAAACCCGTGATTTTTCCGTCAAAAACGTAAACCTATGATTTTTCTGCCAAAAATGTAAACCCGTAATTTTTCCGCCAAAAACGTAAACCCATGATTTTTCCGCCAAAAACGTAAATCCGTAATTTTTCCGCCAAAAACTTAAACCCTTAAAAAAAAGTAGAATCCGTAAATATTATAAGTTTGATAATAATGAATTAATAATTATTAATAATGATAATTATTTATTAT…	0	0	0	0	0	0	0	0	0	0	0	0	0	0	0	0	0	0	0	0	0	0	0	0	0	0	0	0	0	0	0	0	0	1	0	0	0	0	0	0	0	0	0	5.94521	564.232	0.136475	9
AT3G29630	UDPGT	AAATATAAAAGAAAAATCCAAATATATACCTAATATTTATCTCATGTTTTCAATTTAAAAAAATAAAAGCTGTTTTTACCAATCATGCTTTCATTTAATTTTACAATCTAAATTCTACAGATACATCAAAAAAATCTACAGACAAATTTCTACAACTAAAATCCTAAAGCTACAACCACAACCAATCAGGCTCATAATGGTGTTAAAGTAGAAAATTTCGAATCTAAACTATGATTTATTATTCATATATCATAGTTAAAAAATAAAGTATAGATTTTGTGTTGAAATGTAATATCTTTAGTATCTTGGATAATACACAATCTTTATTGTTGTCGTGGCATGAACATTCATAAGAACTAAATTTTTTTTCCGTTTGTTTACTTATTTATAAAAAGCTTA…	0	0	0	0	0	0	0	0	0	0	0	0	0	0	0	0	0	0	0	0	0	0	1	0	0	0	0	0	0	0	0	0	0	0	0	0	0	0	0	0	0	0	0	14.3773	219.428	0.254028	18
AT3G29635	Transferase	TCAAAACCAGTCCGAAGTCCCTCAAAGATCGACTCGGATGAAGATCTTTCATTGAGATTTAGCTTTGGACCTCTCCACGAAAGTTATAAGCAATTGAGTGAGCTTTCTAATGGATGTCATTGCAAGCCAATCCGAGCTACTGTTTGGGGGTTATGTATGTTTTCGTACACATATGTTAGTCTGGCACGAAGAAGAAACTCGTCTATAAACCTCTCTTGAATACGGACAGAGCATGTTCTCCACATCTCATGTATACTCGTCTAGTTAAAAGTTTGTCAAACACAAAAAGGGAGTGGAAACTTGGCTACAGAGCAAATAGAAAAGGAAAAAAAAGAATTGTTATTACGAGAATATAAGCACACAAGCAATTTCACAAAGTTTGGTAATGTGCCTAATTCT…	0	0	0	0	0	0	0	0	0	0	0	0	0	0	0	0	0	0	0	0	0	0	0	0	0	0	0	0	0	0	0	0	0	1	0	0	0	0	0	0	0	0	0	6.67034	20.2976	0.0786863	0
AT3G29636		ATCGAAAACGCCTCGTTTCGGTCAATGGACGCAATCTCACTGTTACATGGTTTTCCCCACCCGAAATCTGACCCGTATAGCCCAAACTGGTTCGAACCGGCAATGGATCCAATCTGTGTACCTGGTTTCACACTCTTTGTTCCATTAATGTACAATTCGCAAATTGTTTCCAACTTTCGTAAACCAATACTTCTAACCGAATCACTTAGAATTTCGACCATATTAACAAACCCATCTTCTCCCAAAAACACATTCGCCTTGTAACCAAAGCAACCTATCGGGAACACGCAGTTCCCGAAATACATCTCAGGAACCGGTGGATCTAACCGGTTCCTGAAATCAGCAGCATACATGAAACGGACCGGTCTGTTCTCATCTCCTCCACGCGTCTTTACCAAG…	0	0	0	0	0	0	0	0	0	0	0	0	0	0	0	0	0	0	0	0	0	0	0	0	0	0	0	0	0	0	0	0	0	0	0	0	0	0	0	0	0	0	0	0	0	0	0
AT3G29680	Transferase	GTTATTCTTGTTTTTTTCTCACAAGAAGTATTGGGCATAATTCTCCACTAATAAATAAGTTTAAATAAAGATATATTAGTAAAAGTCTCCAAAAACACATATAGAAGAAAACAAGATTTCTTCAGAAACTAGAACATTTATACACTAGAAAAACATCTCAAGCCATCTCTTAAAAAAAGATGAGAATTTTAGACTATCACTCTTCCACTATGAAAAATGTTATAAGTCATTCCAACCTATTCATCGTTATAATCATTTTTTCATCAAGTATATCTCTAATTCATTACTTGTATCTCCAATTTTTTAGATTATACAAAAAAATATATCATTTTGACAGCCATCATCATAAAAATGTCTCAGTCACTTGATTCATCTTTATCTATAGGAAGATCTAGAGAC…	0	0	0	0	0	0	0	0	0	0	0	0	0	0	0	0	0	0	0	0	0	0	0	0	0	0	0	0	0	0	0	0	0	1	0	0	0	0	0	0	0	0	0	0	0	0	0
AT3G29690	Transferase	TCACAGACCTTGCTAACGTAAAGCCTTTCAAAATCGAATGGAAAAATCCAAGTTAAGATTTTGTATTCATGGACTTAATACACGGAATACTCAGAAGAAACCATGGAAATGATCCTACCTGATAAAAATGTAAGTATTGATTTTCGTTTAAATCTAGGTTATATCAGGATTGTATCTTTTATATTATTAACACAATTGTATTTCACTAATTTACTAATTTACAGGGAACTTTGATACATGCTACTATTAAGAAACAACATATGAGAGCACGCAAAACCAAACTATTTATATAAATAAAACACTAATAAATGATGCAAAAATTGTTAAACTTTAAATAACTAAAATTTCTATTCAAATTTTAAAACTAAGAAACAGAAAATAAACGTGTAAACCAAAGTA…	0	0	0	0	0	0	0	0	0	0	0	0	0	0	0	0	0	0	0	0	0	0	0	0	0	0	0	0	0	0	0	0	0	1	0	0	0	0	0	0	0	0	0	9.04594	23.6872	0.0771826	0
AT3G29720	Transferase	TCCATCTCCATTAGCTTGGTTTTCACGTCTTCACGTCTAATTACCCCGGTTTTGAAGTACCTGTTGGCGAAGTTCATATTACCAGCACTCTGATAACTAGCTGGATAGGCCTTGCAGTTGAAACCAGAGATCAAAGCATGCTCCCTAATACCATAGCGGATGGGAACTCCATTAACAACGAACCAAACCTCCTTCTTCTTCTCAATAGATGCCGTTCGAAGAAAAAGCATCCACATCCGCATTAACTTGTGGGTATATCCGGAAGGCAGGTGGTAGATGTGCTTGAAACTCGGATGCTCCATAAAATAATTCTTCTCAACATGCGTTAGAGGATGTTCCAAGTCAGCGAAGGTCTTCAACACCTCCGAGATATAACACCTCGTTGCTAACTTCATCTTC…	0	0	0	0	0	0	0	0	0	0	0	0	0	0	0	0	0	0	0	0	0	0	0	0	0	0	0	0	0	0	0	0	0	1	0	0	0	0	0	0	0	0	0	0	0	0	0
AT3G30280	Transferase	AAGAGAGATTAGTCTAGGCGCTAGTTTGAACTCTCTCAATCAAGTGTCGATTTTAAATTTATATTTGAATGTTAAGCAATCGGTGACTGGTAAATAGTAACTATAACAAGTATTGAATTTGGCAGGCTGGTGAAAGGGAAGACTTTCAAACGCAAAACCTCAGCCATGACTTAGCCTCCTTGGCAACACCGCCATTTGAATCACCCCATGAGCTTCGCCGGACAATATCTCCTCCTCCTCCTCCTTTATCTTCGGGGTACTTTAAAGTTTGATTTCACATAGCTACAAAGATAGTAAAAATATAAATGATAATTTGTTAGTGTTGATCAATGATAGTAAGGTAACATATTATAGTTTGTATCAATATTTATTTATCGTGTATATGAGATGAATTAATAA…	0	0	0	0	0	0	0	0	0	0	0	0	0	0	0	0	0	0	0	0	0	0	0	0	0	0	0	0	0	0	0	0	0	1	0	0	0	0	0	0	0	0	0	9.99006	132.812	0.105509	7
AT3G30290	p450	GGCAGAAAGCCTGATCGGAAACATAATGTTCTCTTCTGTGGTCTTGGGTATTAGTCAACAAGAGGAAATTAAAATTGAAAAGGCAGTTCGAGACTTACGAAAACAGGGAGATGACTTGCAAAATGTAATCAAAGAAGAGGGTGGGTCGTCTTCTGCGATGATTGGTTCTAAACTAGCAAACCTAATGCTCACTAATTATTCGAAGTTGAGCTATGAGACTCATGAACCCTACACCGTGAGTAGCTGGTGCAAACTACCCCTTTATGAGGCCAGTTTCGGATGGGGATCACCGGTTTGGATTGCCGGTAATGTTGCTCCCATGTTAGAAAACGTAACTATGTTGATTGATTCCAAGGATGGACAAGGAATTGAAGCGTTTGTCACATTGCCCGAAGAGAA…	0	0	0	0	1	0	0	0	0	0	0	0	0	0	0	0	0	0	0	0	0	0	0	0	0	0	0	0	0	0	0	0	0	0	0	0	0	0	0	0	0	0	0	3.93033	16.0891	0.0532321	0
AT3G32030	Terpene_synth_C Terpene_synth	GTATATGAAAATATTGTCGAATTCAATGCTGGGAAGCCGGGAGCTAAGTGGGAAGGTCCATATCTCGTCGCCAGGATCGTTCGGAGTGGCGTTTATGAAATAATGACTATGTCCTGTGAAAAAGTCCCCCAATCCTGGAACGCACACAAACTCAAGAAGTATCATTCTTGAAAGAAAAAAGACTCCACCATCCTTTGTACATCTGCTTCAATTCTATACCAAAAAAAATATAATAAAAAAGCCGCTATGTAAATTTGAAAGGGAGGTACGTAGGCAACCTGTTTACAGACGCAAATGTCTTTGTAGATACAAAAAAAAAAAAAAAAAAAAGGAAGGGTCGTTAGTAAATATTTTTTTACCTTCTTCCAAAACCAAAGAATAACAACGTACGCTTCGTAG…	0	0	0	0	0	0	0	0	0	0	0	0	0	0	0	0	0	0	0	0	0	0	0	0	0	0	0	0	0	0	0	0	0	0	0	0	1	1	0	0	0	0	0	0	0	0	0
AT3G32040	polyprenyl_synt	TATATTGTATAGCTTTTTTTGCTATTTTCAAATTTTTATAAATACTATATCAAAACGTAACTTTCGAAACTGGGAGTTCCACTCTACTTTTACAATTTAAAAAAACATATGCATGTGATCCTGAAAATAATTACAATATATGTATATTTTTTACTTCATAGGATTATTCTGGTTTTTTAATTTGGAGGATAAAGTTGCAAAAATTTGTAATTTTGGAGGTTTTTGCACGAAACCTTTCAGTTTATTTGTATTATTTATTATTCTCGGTTTAAGTTTCTAACTAAAAGTAAAAGTAGAATGCAGAAAATAAGACTTTGAAATATATAAATAGAATAGTTCAATTTTACAGCTGACTAGTTCAAGAAAGAAACCAGTTTAACAACAAATAATGCTTTAGAA…	0	0	0	0	0	0	0	0	0	0	0	0	0	0	0	0	0	0	0	0	0	0	0	0	0	0	0	0	0	0	0	0	0	0	1	0	0	0	0	0	0	0	0	13.2298	124.045	0.135165	8
AT3G32047	p450	AAATATTATTGTTAGAAAAAAAAAAAAAAAAAAAAAAAAAAAAAAAAACTAGTTTTCTTATGCACTTTGCTTAGCATTTATTGTTTCTCTCTGAAATATGATTGAACACAATAAACTTTAATCAATATATTTAGTCTGATTCCATTAAGTAATATGAACATAAAGGCTAACAACGAGTTTATAGAGATGTTGAATCCTTAAAATCTGCACACCGCGAAAGAGATAGAGTAAAACTGGTGCAACTAAATTATAATCCTGAATCATTTTGTGGAGTCGTAAGTAAAACTAAATTTCATATTATTTGGTTATTTTCTAGATCTTTAGGTATTGCTTCATTTTAGTTGTAGATTGCTTGAACGAGAAGGAGAACGAGCATTTAGCATTTTTGGGAGAAAGCTT…	0	0	0	0	1	0	0	0	0	0	0	0	0	0	0	0	0	0	0	0	0	0	0	0	0	0	0	0	0	0	0	0	0	0	0	0	0	0	0	0	0	0	0	0	0	0	0
AT3G43600		ACAGAAGTCGACAACGGCGAAGAAGAAGATGATGATGAAGCTAATGAAGATCTAAGCTTGAAGATTTTAGAGAAAGCATTATCGAGGCGTGATGTTGGGAACAAGCTTGATTCTGATCTCTCCTCCGATTCTGGTGTAGTTAGTACTGTGATGGTTAATGGAGTAAAGTCTAAGGTTAAAAAGTCTGAGAGTAGTAAGAAGATGAAGAGAAATAAGCTTGAAGCTGACCATGAAATTGTAAGTATGAACGATTCTCTTCTATATCTTCTTCTCATTACAGTTTCAATTATTGTCGTATTAATTGCTTTATAGATTTGAGAATCAGTAGTCTTTGATTTGCAATAGGAAAGATTGATTTGAGAATCAGTAGTGTTTAATGCTTATCGGTTTTTGTATAAC…	0	0	0	0	0	0	0	0	0	0	0	0	0	0	0	0	0	0	0	0	0	0	0	0	0	0	0	0	0	0	0	0	0	0	0	0	0	0	0	0	0	0	0	86.8943	736.796	0.834251	47
AT3G44250	p450	CATTGCTAGGCGTAACTATCTTTGAACACAAAATCCATAATGTGATGTATCTATTAAAATTCTTCGTCCCATAACCCGTTTGTATATGTGAAATAAAAATACTACCAACCCGTATCCATTACAAATAGAATTTGTGTCACAAAATATGTACATACATGGTTATGTTTGTAAATAATTTTATTTTATATAGTGCTCATAACTCAAACTAATCAGTTGAATATTTAATTTGATGCACAGTTTGGTTTCAATTTATTTTATATAGTGCTTTTATCTCTTTTCATGTCGTTCGTGTCTCATAATTCGTATTTTCATTTCATTCTATGAAAAATATGTTCCAAAATTCTTTTTTGCTTACCTTTAAATACCATGTTATATATGAATATATGACTCAGTTTTACG…	0	0	0	0	1	0	0	0	0	0	0	0	0	0	0	0	0	0	0	0	0	0	0	0	0	0	0	0	0	0	0	0	0	0	0	0	0	0	0	0	0	0	0	11.5073	1160.42	0.132993	7
AT3G44300		AGTCGATAACTACATCAAAACTACAAGAAGTAAGCAATCATCACACGTTGGGTTTCCAAGAGTATATTTAATTAAGACGGAACCTTTTTCATTGGTTTTGGGTTTGTATAATTATGACTTATAACATAATTTAGAAATTAAAAAGAAACAAAAAAAAAGTGCCATACTCTGACGAATGTATTTTGTAACACATACTTATACTTTTGTTATAGCTAATTTTCCATTATTTAAGTTAAAATCTGTAATCAACTAATCATATTTATGAACCATAGTTCATTTAGCTAGCAATTGTTTATATATATATATATATATATGAGTGAAACAAAGTTTGTATTTTGATAAAAACAAAGTTTACCAAAAAAAAATTAATTTGACCTTGTTAAATTATATATATAACGG…	0	0	0	0	0	0	0	0	0	0	0	0	0	0	0	0	0	0	0	0	0	0	0	0	0	0	0	0	0	0	0	0	0	0	0	0	0	0	0	0	0	0	0	0	0	0	0
AT3G44310		TTTTTTTTTTGGTGCGTTCAGGCATTGAGCTTTATTGTGCACCTACTGCTGATGGTTCGAAAGAATGGCAATCGTCGATGCTTCACATTGCGATCGAAGGTGGATGTTTCGTATTGTCGGCTTGCCAGTTCTGCCTTCGTAAAGATTTCCCTGATCATCCTGACTACTTGTTTACCGATTGGTACGACGACAAAGAGCCTGACTCTATTGTTTCCCAAGGTGGAAGTGTTATTATTTCACCTTTGGGACAGGTTCTTGCGGGACCAAACTTTGAATCAGAGGGTCTCATCACAGCTGATCTTGGTAAAAATATATATAATCTTCTTTAGTTTTTATCTTAGGCTATAGAAAAGGATAATTTTTTTAGCTAATCATATTTTATTTTTGTCATCAAGATCT…	0	0	0	0	0	0	0	0	0	0	0	0	0	0	0	0	0	0	0	0	0	0	0	0	0	0	0	0	0	0	0	0	0	0	0	0	0	0	0	0	0	0	0	0	0	0	0
AT3G44320		CAAATTAAGTACATACAACTTCTTAGATAGAACCAAACGAAGAGAGGGGAAAACAAAATTACAAAATAAAAAATATTATCTATCACGTGGAAACAAAATGCATGAAACTATATATGGGGTAATAGCCTAATAGGAATTAAAAAAACAAAAAAAAACCTAAACAAAAAAAAATCCATAAGTTATACACAAAATGTATTTGGCTTGTCTTGTGTCCAGATTCTTTATAATGTTAATGGTACTTTTTCTCTTTCGTTGAAGGCATCAAAGATGGTTTGATAGTGTTACTTTTTTGTTGTGCAAAAGAAAAACCTTTAGTCCTATTATCTTCCATTATCTTTGTATATTTTCACTATAAAGTCGATATAAACGTTCTTTATTGTGAACTGTAATCTTTCTGTA…	0	0	0	0	0	0	0	0	0	0	0	0	0	0	0	0	0	0	0	0	0	0	0	0	0	0	0	0	0	0	0	0	0	0	0	0	0	0	0	0	0	0	0	89.6202	1787.55	0.506904	62
AT3G44840	Methyltransf_7	CCAATGGGTTTAAGAAAGTTGTGGTGGTTCCGCATTCAATGGGGGCTATCTATTTCCTTCACTTCCTTAAATGGGTAGAAACACCTCTTCCTGATGGAGGCGGTGGGGGTGGTCCAGGTTGGTGTGCCAAACACATCAAATCCGTCGTCAACATTGGACCCGCCTTTTTAGGTGTTCCTAAAGCCGTCAGTAATTTACTTTCTGCTGAAGGCAAAGACATCGCTTACGCCAGGTTAGGTCCATGAACATTTTTAAATTTACTTTCACTTGTTATGTTAGTATTCATGAGAACTATAACATTTTTAGTGAATATTTGAATTGGCTTAATGGATTTTGATTGGTCATTTTTATGGTTCAGATCTTTGGCTCCAGGTCTCTTGGACTCGGAACTTCTCAAGC…	0	0	0	0	0	0	0	0	0	0	0	0	0	0	0	0	0	0	0	0	0	0	0	0	0	0	0	0	0	0	0	1	0	0	0	0	0	0	0	0	0	0	0	5.68575	18.7132	0.0549634	0
AT3G44860	Methyltransf_7	AGTCCACCTCCAATAGTAAGAACCCCTTATATTTAATAGAGCGGTCTAGACGTAATTTTTTATCCGTAATCCTAGCGGACTGATCTGTCGCACTTTATCAAAAACTAATGCCTATTGTGAATCGATCCTGATGGACGCGGAGCAGCCCGTTTGATACATTTAGTTTAAATGTTTTGGTGGAGACATTTTTGATAAGGGTGTCTCATAATTAAAAACTCTTCACATTTTTTTTTTGGTCAAACAAACTCTTCACAATTAACTATTAATATTTTGTAATTTTTTTTGCCCAAAAATAAAAATAATATATAAATTTTGTATATTCAAAATTTTAATATTATTATAGACATTCTCTTCACATGTGGACTGGAGGTGCTTTTAGAGTTGTTGGTAAACCTTGCT…	0	0	0	0	0	0	0	0	0	0	0	0	0	0	0	0	0	0	0	0	0	0	0	0	0	0	0	0	0	0	0	1	0	0	0	0	0	0	0	0	0	0	0	0	0	0	0
AT3G44870	Methyltransf_7	TCACTCCATTTCGTATCCAAGGTTCCCAAAGAAATCAAAGACCGTGACTCGCTTGTGTGGAACAAAGACATACATTGCTCCGGATCTTCAAAAGAAGTTGTGAAATTGTATCTCGGTCAATACAAGATCGACGTGGGAAGTTTCTTGACCGCGAGAGCTCAAGAGCTCGTGTCCGGTGGATTACTATTGCTTCTTGGTTCATGTCGTCCAACTGGAGTTCAAATGTTTGAAACGGTTGAAGGCATGATGATTGATTTCATTGGAAGTTCTCTTAATGAAATTGCTAACCAGGTAAACTTCAAAACTCATAAAACACTAGTTAACTTGTCTATATGTTAGTACTAATTGATGCTAACATGTTCTTTCTTTCTTTTTTTCTTTCTCAAAAGGGTCTCATAG…	0	0	0	0	0	0	0	0	0	0	0	0	0	0	0	0	0	0	0	0	0	0	0	0	0	0	0	0	0	0	0	1	0	0	0	0	0	0	0	0	0	0	0	0	0	0	0
AT3G44970	p450	AGAGTAAAGATAAAATTAGAAAATTTATTAAAACTCACATTGAAATATAAAATTACATATAATCTGAATTAAAAAATCAAGCATCAAAACAACAACTTAATATGAAATGGATAAAGTGTTGTCACGATATCACCTGTGGATAGGTAATGTATTCAATTTTATATAATAAAATATGGAGAGAACTTTTGTGATCATTTTGTCTCCACGTCACAATTTTAGTATATTATAGCGTTTTAATAATAATATTTATTACCATTTCTTTTTTGAAAGCAATAAAATAAATATAATTAAACTCGAATAAAACAAACATAATAAATACTATTCAATACATGTCTCCTACATAATAATTATTAACCCGATTTATTATATTTGTTTTATTTGAGTTTAATTTTATTTATT…	0	0	0	0	1	0	0	0	0	0	0	0	0	0	0	0	0	0	0	0	0	0	0	0	0	0	0	0	0	0	0	0	0	0	0	0	0	0	0	0	0	0	0	7.89776	2188.62	0.13295	14
AT3G45070		AAGCCAAGTTGATGTTGCTCGTTAAAGCTAATAGAATGATCCATAATATATATTTAGAAGTTATTTGTATTGCCGTACGAGAATGTAACTCTGGTACGTAGAAGCGTATCAAGTTGATTATCATTTCTTCTCATCTTACAAAATATTATTTTAGTAATATGTATTTTATTCTATTTTTTCTTGTAGATTTTTTTTATTACATTTAACCGAAGAATCAAGATCGTATTCAATGATTTTTAATTTTATCAATTCATATAATTTCACAAAAAGATGCTATAATTTATGTTTATATTAATTGGTTCTCGAAGCGGTTCATTTACTACAACAAAATTTTTGTACTGAGCGTTATATGCTAAGAAATAAATTTCTTAAAGTAGACGGAAATAAAAATAATTAGAA…	0	0	0	0	0	0	0	0	0	0	0	0	0	0	0	0	0	0	0	0	0	0	0	0	0	0	0	0	0	0	0	0	0	0	0	0	0	0	0	0	0	0	0	0	0	0	0
AT3G45080		ATCTCATCCACCGATCCGCTCTCTTCTTCTTCCTTAGTAAAAGGACAACCTAAGAACTCGGCAAATTTCTTGATCTGGTCACGAGGTTCTGCTTTCATCTCTTCAAACTTCATAAAAAGCACATGGTTTGGATCTTCCAAGCTTCCTCTCCAATAGCTTAAGACATGATCCCAAAAAGGCCCGAAAATGCTGACTCCCCTACAAAACATCTCAAACGTATCCTCGAAACTGCTTATTATTTTTTCATCGGTTTGTTTCTTAGTAAAGAAATGCCAATATGAAACCAATGTGTCTTTTACGTTTCTAGATATATACACAATTTTACAAGTAGAACCTTTGAGACCTTCTTGCAACGTATGTGACGGCACGTGTGTCGAAAACAGCCTCGGAGATGATGAG…	0	0	0	0	0	0	0	0	0	0	0	0	0	0	0	0	0	0	0	0	0	0	0	0	0	0	0	0	0	0	0	0	0	0	0	0	0	0	0	0	0	0	0	0	0	0	0
AT3G46650	UDPGT	CTCTCGTCGCTACGTGGTGGATCTTCAGGTCCAAATACCTCGTCGTCGAATAATAACGTGGAGGAGGAAGATCGAGTTGGATCTAGCAGTCCTGGATCGGATTCGAAGAAGCAAAAGACATCAAACGGTGATGGAGATGACGGTGGCGGTGTGGATCCGGATTCGGCGATGGCGGCGGAAGAAGGAGATTCAGGAACTGAAGATCTATCTGGGAAAACACTTAAACGACCGCGTTTAGTGTGGACACCGCAGCTACACAAGAGATTCGTTGACGTTGTAGCTCACTTAGGGATCAAAAACGCTGTTCCGAAGACGATTATGCAGCTGATGAACGTTGAAGGATTAACTCGTGAGAACGTTGCGTCTCATCTTCAAAAGTATAGGCTTTACCTCAAAAGG…	0	0	0	0	0	0	0	0	0	0	0	0	0	0	0	0	0	0	0	0	0	0	1	0	0	0	0	0	0	0	0	0	0	0	0	0	0	0	0	0	0	0	0	23.1988	137.489	0.229385	27
AT3G46660	UDPGT	CAAATACCAAGGTTAAGTTAAAAGAGTGATCATTTCAAGATTGGTTATTAAGCTTGTTTTGGTTACCTTCCATGTCAAGCAAGAACTTGTCTGCATTGAGTTAGCTAATTACACAACGTGAAACGTAATTTGCAGCACTTTGAGTGCTGAATATGACACTAGGAATGCTGAACTCCTTAGCTGCAGCTCCACAGAAGTACATGTACTCGTCGTAAATGATACATGCAATATCATTGCCTTGTTGTAGCAACAACTGACTTATACAGTCCTTGAAGCTTGCCTCGCTTGTTTTGTTGAGCGTTATCATAGACTCGATTCCTCCGAGTTTCTCGAATTCAGACTCTGGTAAGCTTTCTTTTATGGTGACAAACTGAAAACCAGGGAAGTGTTGAGAAGAAG…	0	0	0	0	0	0	0	0	0	0	0	0	0	0	0	0	0	0	0	0	0	0	1	0	0	0	0	0	0	0	0	0	0	0	0	0	0	0	0	0	0	0	0	11.151	1086.6	0.246559	12
AT3G46670	UDPGT	TCTTTGTTGAGCTTAAACAGAAACTGTATTGGTCCGAGATTCTTGAAATCAGACTCTGGTAAGCTTTCTGGAATGGTGACGAACTGAAAATCATGAGTGAAGTCATCTGAAGGGCTAAAGTAATTGAACTTAGTCTGAACAACTGTGATCGAGAAACCCTTTAAGTGAAGGGTTTTGGCAAGTTGCATCATTGGAGATATATGTCCTTGTGCTGGAAATGGAACCAACACTACGCTTCTCCTTGCAGGCTTTTCCTCCATTCCCAAAACCTGCATGAACTACTAATTAAAAGTATCCTGCTCAGCTTCGTGGTTCGCGGTTTCGATCACTTCGGTAACCGATATATAAAGTATCTGACTCTCGAACGTTTTGTTGGCTCTCTTCGTCACAACATGTGAA…	0	0	0	0	0	0	0	0	0	0	0	0	0	0	0	0	0	0	0	0	0	0	1	0	0	0	0	0	0	0	0	0	0	0	0	0	0	0	0	0	0	0	0	122.389	1190.5	0.552139	54
AT3G46680	UDPGT	TTCCATCAAAGCTAAGCTTCCCAAGCTTACGAATATCACAGAGTTTTTCTTTTGTTTGTTCAACCATTCAATACAGCTCTTGTTCTCTTCAAGAAGACTCGTAGAAGCTGATGCCACCAGGTGAAGAGGGCCTATAGGATAAACTGGAATTTGTAGCTGTTGCTGCAGACGAGACAGAGATGAGCTCTCTAGACAGCTCGCTGTGTTGATTATCACCGAGGAAGCTGTCCGTTTGTCAACTGTATTCCTATACAGCTCCATCATGCTTTCTAATGATGCCCAATGTGAAACCGGAAAGTCTTTGCATCTCAGGGGATGAAACTCTGGCACTAGCTCGTTTTGTTGTCCTTTGGGTTCTGCAAAAAGGTCAAGAACCATGCTGTTACAGATTATAGAAAC…	0	0	0	0	0	0	0	0	0	0	0	0	0	0	0	0	0	0	0	0	0	0	1	0	0	0	0	0	0	0	0	0	0	0	0	0	0	0	0	0	0	0	0	8.64247	35.3064	0.114544	2
AT3G46690	UDPGT	ATCAACCTCTTCACAGCTCTCTCGACCCCTCCCCTCTCTACCTTACCTTGCACCTGAAACCCTATTCTCCAAATACTCTCTAAACACAGTGCGTTTAACTTTTGCTCGCCATGAAAGGGCCTGCATATCATTGGAACTCCTTCCACAATGCTTTCAAGCGTTGAGTTCCATCCACAGTGGCTCCAGAATCCTCCCACTGCAGGATGTCCAAGTACTTCTATCTGTGGTGCCCATTTCACAATATACCCTCTTTCGGAGACCATCTTAATGACTTCCTCTGGCAGTGACTCTATCCATTCGGAGCCTGCGATAGAGCCAGGCCGAATGACCCATAAGAAAGGCTGGTTGCTATTAAATAAACCCCGAGCCATCTCTAACACTTCTTTGGTTTCCATTTGA…	0	0	0	0	0	0	0	0	0	0	0	0	0	0	0	0	0	0	0	0	0	0	1	0	0	0	0	0	0	0	0	0	0	0	0	0	0	0	0	0	0	0	0	26.3071	220.775	0.278273	38
AT3G46700	UDPGT	TCCTCTGGTAATAACTCTATCCACTCGAAGCCTGCAACAGAGCCAGGTCGGATGACCCATAAGAAAGGTTGGTTGCTATTCAACAATCCCCAGGCCATCTCTAACATCTCCTTGGTCTCCATGTGAGCTTTGGTTCCCAAGCTTATGTATATGACTGACCTTGGTTTCTGCTTGTTCAGCCATTCAATGCAGCTCATGTCCTCTTGCAGTAAACTAGGTCCCGGCGATGAAGCTGTAATGTGAAGAGGGCCTAATGGATACACTGGAATTCCAAGTTCTTGTTGCAGCCATGACAGAGACAAGCTCTCTAGACAGCTCGCCGTGTTGATGATAACAGCGGAAGCTGTTCTTTTGTTAACTACTTCCCTACACATCTCCAAAAGTGGCTCTAATGGTCCA…	0	0	0	0	0	0	0	0	0	0	0	0	0	0	0	0	0	0	0	0	0	0	1	0	0	0	0	0	0	0	0	0	0	0	0	0	0	0	0	0	0	0	0	7.45375	782.015	0.128079	9
AT3G46720	UDPGT	CTCGATGCTCATTAAAGTTTCCTATCCCATACATCTCAAGTTTGCGAGTAACATCCAAAGTTCTTCTTTTGAGGGTTTTGATATCATCAAGTATGTTGTACGCATCCTTCTTATCGCTTATTATGTTGGTCAATCTCATCAAGCCTAGTCTGTGTAGTCTTTTTTCTAGTTTCAGAAAATAGGTGTCCAAAACATCTTCGACGTCATAAGCAATGTCTAAAACCAGTTTTGTCCACTCTTTTGAGACCTCATCTTCTTTGTCACAAACTTCAACATTTTTGAGATAAACTTGGATGCACGTCAACTCTGTCTTCAGCTCCTCTAGATCGTCTTTGACTCCTATCAACATTGGCGCTTCTTCGATGAGATAGTTGTCGATCTTTCCCACAACAAACTCTG…	0	0	0	0	0	0	0	0	0	0	0	0	0	0	0	0	0	0	0	0	0	0	1	0	0	0	0	0	0	0	0	0	0	0	0	0	0	0	0	0	0	0	0	12.4485	137.14	0.262463	11
AT3G47170	Transferase	TGTATTTTATATCTCATCATATTAACTTTGAGATTTGGAGAACTATACCGCATCGATGATCTTAATTTTGTATTCCCATAGAAAACAATGTATATGCTCTTCTAGAGTCTTTTAATAAGATTTTATACTACTTGATATACTAGATTATTTCATCGTTATATTTATTTTTTACTTTTGGTGATAATTTAAGTTCTTGAAAAAACTTTGACCATCAAAATTATGATGTCTTCTTAAGATACATTAAACTAGTCATTCATAAAAATTTCTATAAGTGATTATACCTTTAAATTAAGTTATTTATCAATCAATTTATTTCATAAAATAATCAAGTATTATATAACAATACAATTTTAATGCAATATTGTAAAACCAATCAGAATAAAACTATTTTGTGAAAAA…	0	0	0	0	0	0	0	0	0	0	0	0	0	0	0	0	0	0	0	0	0	0	0	0	0	0	0	0	0	0	0	0	0	1	0	0	0	0	0	0	0	0	0	7.56955	36.4933	0.0515605	1
AT3G48270	p450	GATCTGCCTTGACCATTTCTTCAATGCTCTTAGATCAACACACTTATGTTTCTTCCGGTACCTATAAGGGTTTGTCAAACATGAATAATATTGATCAAATAAAAAAGATTTGATTTGACTTCTGAGAGAGGAATCTGACTGTCTAAGATTTCCGGAAGTGAAGACTTCGGTGATGAGATTGATAGTCATGTGTTGGTGATCGATCCAAGAAGTGTAGAATTTGATGATGCTTTTGTGTTTAAGGGTTTTGAGTAAGTGAACTTCAGAGTAAAGACGATCTAAATCCTCTGAGCTACAGAATTTATCATCTAACTTAACTTGGTTCCAAGCCACTTCGATTCCTTCAAGTTGGTCAAATGCTCTGTATCTGAAGAACTCTCTGATCAAAGAAACCCTTTA…	0	0	0	0	1	0	0	0	0	0	0	0	0	0	0	0	0	0	0	0	0	0	0	0	0	0	0	0	0	0	0	0	0	0	0	0	0	0	0	0	0	0	0	0	0	0	0
AT3G48280	p450	GTTTTGGTTTTAACTTTTCAGAATGTTTTTGTGGGTGGTACGGATACATCGTCTACACTTATGGAATGGGCAATGACAGAGCTTCTACGTCATCCAAAGTGTCTGAAAAGACTCCAAGAAGAAGTCCGCACGATTTGCAAGGATAAATCAAGTGTGTCAGAAGAAGAAATTCAAAACATGAGCTACTTAAAAGCTGTAATCAAAGAGGCACTCAGGCTCCATCCTCCACTTCCATTGATGGTTCCTCACGAATCAACACAAGATGTCAGATTAGGAGATCACCACATACCAGCCGGTACACAGGTATTGATCAATGCATGGGCAATCGGGAGAGAGGCTGCGACGTGGGGACCAGACGTGGAGGAGTTTAGACCAGAGAGGCATTTAGATTCGTCTGTT…	0	0	0	0	1	0	0	0	0	0	0	0	0	0	0	0	0	0	0	0	0	0	0	0	0	0	0	0	0	0	0	0	0	0	0	0	0	0	0	0	0	0	0	0	0	0	0
AT3G48290	p450	TAATACTCATTTTTGGATGATACAAATTTTAGATTTTATGATGTTTTAGCATATATAATTTTAGTTCTTGTTTTTTGTTTTTTCAGGATGTTTTTGTGGGTGGTTCGGACACATCGTTCACGCTTTTGGAATGGGCAATGACAGAGCTTCTACGTCATCCGAAGTCTCTGAACAGACTCCAAGAAGAAGTCCGTACGATTTGTAAGGGGAAGTCAAGAGTATCTGAAGATGACATTCAAGGAATGAAATACTTAAAAGCTGTGATCAAAGAGGCACTCAGGCTACATCCTCCATTTCCAATGATGGCTCCTCATGAATCAACAGAAGATGTTAAATTAAGAGACTACCACATACCAGCCGGTACACAAGTGATGATGAATGCTTGGGCGATCGGGAGAG…	0	0	0	0	1	0	0	0	0	0	0	0	0	0	0	0	0	0	0	0	0	0	0	0	0	0	0	0	0	0	0	0	0	0	0	0	0	0	0	0	0	0	0	0	0	0	0
AT3G48300	p450	GATACGAAAACAAATTTAAATTCACTGATGAGTTAGTATATAACCATAGTTCTTGTTTTGGTTTTCAGGATGTTTTTGTGGGTGATATGGACACAACATACACTCTTTTGGAATGGGCAATGACAGAGCTACTATGCCACCATGAGTGTCTAGACAGACTCCAAGAAGAAGTTCGTATGGTTTGTAAAGACAAATCGGGTGTATCAGAAGACGACCTTCAAGACATGAAATACTTAAAAGCTGTGATTAAAGAGACACTAAGGCTACATCCTCCACTTCCATTGATGGTTCCTCACGAATCAACACATGATGTCAAATTAAGAGACTATCACATACCTGCCGGTACACATGTAATGATCAATGCTTGGGCAATCGGGAGAGAGGCTGCGACATGGGGAC…	0	0	0	0	1	0	0	0	0	0	0	0	0	0	0	0	0	0	0	0	0	0	0	0	0	0	0	0	0	0	0	0	0	0	0	0	0	0	0	0	0	0	0	0	0	0	0
AT3G48310	p450	AAATCGAGTTCTAAACCGGTAAATCTTAGCAAGATCTTGTCGAGTTTAACTAACGATGTTATATGTAGAGTAGCTTTGGGACGGAAATATGGTGTTGGAACAGATTTTAAAGAGTTAATAGACAGGCTCATGAGGCAACTTGGTACGTTTACTATCGGGAGTTATGTACCGTGGCTTGCGTGGACTGATTGGGTCAGCGGTTTGGAGGCTCGACTGGAAAAGACCGCTAATGATTTTGATAAGCTATTGGAGAGAATTGTGCAGGATCATGAAGATGGAGACGGCGACAAGACTGATTTTGTGGATGTATTGCTCGCAGCTCAGAGAGACAAGAGTTTCGGGTTCGATATTGACCGGTTAAGCATAAAAGCAATCGTCTTGGTAAGGGAAAAAATATAT…	0	0	0	0	1	0	0	0	0	0	0	0	0	0	0	0	0	0	0	0	0	0	0	0	0	0	0	0	0	0	0	0	0	0	0	0	0	0	0	0	0	0	0	0	0	0	0
AT3G48320	p450	TTCAGGATGTTGTTGTGGGTGGTACGGATACATCGTACGCACTTATGGAGTGGGCAATGACAGAGCTTCTTCATCGCCCAGAGTGTCTGAACAGACTCCAAGAAGAAGTCCGTACGATTTGTAAGGGAAATTCGAGTGTATCAGAAGATGACATCAAAGACATGAACTACTTAAAAGCTGTGATCAAAGAGACTATGAGGCTACATCCTCCACTTCCATTGATGGTTCCTCACGAATCAACACAAGATGTCAGATTAGGAGATTACCACATACCTGCGGGTACACAGGTAATGATCAATGCTTGGGCGATCGGGAGAGAGGCTGCGACGTGGGGACCAGACGCGGAGAAGTTTAGACCGGAGAGACATTTAAATTCGTCTGTCGATTTCCGAGGTCACA…	0	0	0	0	1	0	0	0	0	0	0	0	0	0	0	0	0	0	0	0	0	0	0	0	0	0	0	0	0	0	0	0	0	0	0	0	0	0	0	0	0	0	0	0	0	0	0
AT3G48460	Lipase_GDSL	CTTACTGCATATATGTAAAAATGTCAAAGAAAAGATTAATTATTCGGTTTTGAAAAATAAAATTTGTGAAAGACAGTTTTTCTTTCAAATTAGTTAGTTGCTACGGGAAATTAAATCTTAGAGTATTTTAAAAAAATCGAAAATAAAATAAAATAAAATTATGTGGTCAAAATGGCACGGAAACCAAATTTATGAAAATGTTAAAAAAAACTCTGCAATTAAGGGAATCTAAAGGTGTGTATTCAATCTTCTACTCATTGAGTTATTTAGAGTTTTTTTTTATGATTTTGAAGAATTTGGGTGAATTTATGAAAGTTGTTATGATTTATTGTAAAATCCTCTCAAATTCCACTTAAAACCATGAGATAATTCTGTATTTTTAACTAAGAAAATCCATTA…	0	0	0	1	0	0	0	0	0	0	0	0	0	0	0	0	0	0	0	0	0	0	0	0	0	0	0	0	0	0	0	0	0	0	0	0	0	0	0	0	0	0	0	183.503	6805.18	0.653156	53
AT3G49680		GGGTGAGAAGCATGACGGATTCAAATAAAGATTGTGTGCTCAAAGTAATCGATCTTAGACTCTCTTCAGTTCCAGTTCACGAGGTAACACACGTCTTCTACGTTGCGTTGCTCTGCGTTGAAGAACAAGCGGTGGAGAGGCCGACGATGCGTGAAGTCGTTCAGATTCTCACTGAGATCCCAAAAATTCCTCTTTCGAAGCAGCAAGCGGCGGAATCAGACGTGACTGAGAAAGCTCCGGCGATTAATGAATCGTCGCCGGATTCAGGAAGTCCACCGGATCTTTTAAGTAATTAGACTTTCCGGCGATTGGGTTTGGTCATTGAGGGGCAAATTTGTCTTTCTAATTTTCTTGTCACCGACGTCTCGGTAGTGGAGTTAATTACTTAATTAGCCCGTT…	0	0	0	0	0	0	0	0	0	0	0	0	0	0	0	0	0	0	0	0	0	0	0	0	0	0	0	0	0	0	0	0	0	0	0	0	0	0	0	0	0	0	0	1116.74	2838.06	0.371402	64
AT3G50270	Transferase	GATCCTATATTCAATTATATTGTTCTAAAAAAGGACGAGTATGGTATCTCCACTCCGCGACTTTTCTCTAGCTTATCACAAACGTAATTTTCTCATCCTCTATATCTTTAACCCAATTTTAGTTTTATACTATAGTCTATATAGTTTCATGTTTTTTTTATATATAGTTTCACGTTTTTAATAATAACTAAATTTTAATCCGCGGTACACCGCGAGAACAATTTATTTTTAAAAGTTAGTATACATAAAAGTTTGCAAATTGTATCTATCTATAAATATTTTTATTTTATAGTTTACAATTGTTATTAAGTAACGTCCTGCCAAACCCGTCCCGCCAACCCGTCCCATAAAAAAATCATTTATTTTATTAATGTTAATCTTATTTATGATATGTTTATG…	0	0	0	0	0	0	0	0	0	0	0	0	0	0	0	0	0	0	0	0	0	0	0	0	0	0	0	0	0	0	0	0	0	1	0	0	0	0	0	0	0	0	0	119.469	740.431	0.881216	54
AT3G50280	Transferase	TCATTACGATATTACGAAATATATGTCGTAAAGTGATAGATTGACAATGAAAGAATGAAGACAAAATATTTAAATCCTTACGGACATAATTGGATAGGATTTTCCTTCTGCTTTTTGGCATGTGGTGGGCAGTGGGCACTACTATTTTAGATTGGTCGTTTTTCCTTCACAACTTCACTTGGAACACCAAAAATGGCAGGAGGAGGGGTAGTTTTAGTCTCCTCGAGCATTGTTCGGCCAGTAAACAGCAGCCAATCTGGTCGAACTAAGATCCATCTTACTCCATTTGATCTAAGTCTTCTTCAATTCGATTATCCTCAAAGAGGTCTTCTCTTCTCCAAACCCGACTCAGATTTCCATCTCATCATCTCTCGACTAAAAGACTCTCTCTCACTCGCC…	0	0	0	0	0	0	0	0	0	0	0	0	0	0	0	0	0	0	0	0	0	0	0	0	0	0	0	0	0	0	0	0	0	1	0	0	0	0	0	0	0	0	0	60.6369	412.594	0.70685	50
AT3G50290	Transferase	AATAAATAGAATCTTGTAAGTTGTTGGCTGTAGAAAAATTTCCTTATCTTATAATGATGGTAAATATATGGTCTATGTTAAATGATGGTACACAGAGATGGTGTCACATTACATTAATATTGTTTTCAACTTCCTTATCTTATATAACAGTCTTGAGCTTTGGCTTTAAAATACAGAACAAAAATGGCCGACGTAACTTTTATTTCCTCAAGCATTGTTCGACCTCAAATCATAAACCAAGAAGGTCGTGAAAAGATCCATCTAACTCCATTTGATCTTAATCTTCTCTATGTTGATTATACTCAAAGAGGTCTTCTCTTCCCCAAACCCGACCCGGAAACCCATTTCATCTCTCGATTAAGAACCTCTCTTTCTTCTGCTCTAGATATTTACTTCCCC…	0	0	0	0	0	0	0	0	0	0	0	0	0	0	0	0	0	0	0	0	0	0	0	0	0	0	0	0	0	0	0	0	0	1	0	0	0	0	0	0	0	0	0	0	0	0	0
AT3G50300	Transferase	AAATTTATGCGGCCCCGGACAGAACTAAGAAGCATTTATCAGCGCGAGAAGGACGGTGAAAAGATGGAATCCGAAGGAGTACCGATTCACAAGATGTTAGCTTCTTACATATATGTATTTGACCTAAATGGAATTGAAAAGTATTTGAACAAGTTAGAGGAGAAAAGACCAAAGGGATTTGCTTTAGATATGCTGCGTAAGTCAGAGCCGTTACTGGTTACTAATGAGTATTACAATATCCTCGGACCATTTAGAGTCTTTCGGATTCTCAGGGAAATGTATAAGCGTTTCGGAGAAAAGGAAGACCTTACGCCGTTTGTGGAACTTAGCTAAGGACATGAAAGTGTCTAAGGACATCAATGAATATAGTTGCATGATTCTGGCGTTGTGGTTGAAAGA…	0	0	0	0	0	0	0	0	0	0	0	0	0	0	0	0	0	0	0	0	0	0	0	0	0	0	0	0	0	0	0	0	0	1	0	0	0	0	0	0	0	0	0	5.15574	457.473	0.0728034	9
AT3G50740	UDPGT	GTCGAGAAGCAATTCTCTGCTGATACTGAAATGGAATGGCTCGTCGTCGGACTCATTGTGAGAAGGATAGTTTCTGAAAATCATTCGAGATATCATTTTGAAGAATGGAAGTGAGTGAGGACTAAGGATGATGAGTGAAAGAGGAAGAGTTGTACCTATTTATAGTACTACAAATGTGGGTGGTAATTCTGTAATTCTGTATGTAGTCTAAAACTGGATGGTTATGTGGGAGAGGAAAAACTGAATTTTGTTTCATGTATATTAATTGACAATTAATGGTAAAAGAAGGGAAAGTATTGTTTACCCAATTAGCATGAATTGCATGACATGGTTTTGTTACTAACCTTATCTCTTTAAGTAACTTTTTTTTTTATAATTTATTCACCACCATATGTCATG…	0	0	0	0	0	0	0	0	0	0	0	0	0	0	0	0	0	0	0	0	0	0	1	0	0	0	0	0	0	0	0	0	0	0	0	0	0	0	0	0	0	0	0	102.902	3278.97	0.939342	39
AT3G51210		GAAAGGTGTTTTGGTCACAAGGAATGGTGAGGCCGCTCTCTTGCCTAAACCCAAACTCTTCCTCCGATTTTTGCAGCATCATCTTGAAGGTTGGATGGTTGAGGGATGTGATTGGGATGACGTGGCGGTCTCTGAAGTGGCCCACGTAGACAGCGAAATAGCCCTTCTTGGGCACGTCTTCTTCGTTGCTCTTCTTCACGAAGCTTGAACATCTCTTCATCAGCATCTGCTTTAGTGACGATGCTCCTCGTCTTTCTCTTTGAGTCTTACTTGCTTCCTTTATCTCCATTATGTATATTTATGTACTCTTATATACAGGTGAATGGGTATGGTGTCAATATGTTTTTGTTTATTTTGACTCCGATGGAGAGATATATATACAGATCGAGCAAGTGATGA…	0	0	0	0	0	0	0	0	0	0	0	0	0	0	0	0	0	0	0	0	0	0	0	0	0	0	0	0	0	0	0	0	0	0	0	0	0	0	0	0	0	0	0	12.341	43.8586	0.148482	4
AT3G51240	2OG-FeII_Oxy DIOX_N	TTTTGTTTTCTCATGTGTTCTGTTAGTTTTACCACCAAATTTTATTAGACAACGACCTCTCTCCTATTTAAATGGGCCTTTTTAGGCCTGAAAAACACAGATCACTATCTCGTGACCAATATTACAAAGCAAAGCCCAATAAAGATTCTTATTCTTCTTGAGTAGCAAACCTAAAATGCTTTCCTCTCGGAGTTGGAATCCCTTTCAAATGCAACACTTCTTTAGCCTCTACGATCTCATCGTCTTCACTGTTGTAAAGAAATCTGTTATGTTTCCCTGCAAATTCAGCTTGATTCGTCTCTACATTCATCTTCTTCATTCCTTCACACAACCCATCAACCTCCTCTTCTTCTTCTTCTTCTTCTTCTTCTTCCTCATAAAGCTGACTTGTCGGTGAAG…	1	1	0	0	0	0	0	0	0	0	0	0	0	0	0	0	0	0	0	0	0	0	0	0	0	0	0	0	0	0	0	0	0	0	0	0	0	0	0	0	0	0	0	858.508	10283.5	0.845325	61
AT3G51420	Str_synth SGL	GCGTGAAGAGATTGAGAATCAGATGAGTTTTGGAAGAGATGAATCTGAGAGAGAGCAGCTTGAAACTTAGCAGAAGGATGGTGGATTCTTGATGGAAGACTTATAGATCTAACTGGCATTTGGAGTTTGGTTTCTGGAAATGCCATGTTTCTTAATTCTGCTGAAGAAAAAGAAAGAAGAGAGGTTTGGTATATATATGATGAAGCCAAGGCATGTGCAGGAAACATGGGATATTATATTTGTTAAAAATAAACAGTGATTGTTTAGTCAAGCCACGATGCACATGGAGGTGGTGAAGGAAGCTTTGAATGCTCTGTTTTATGCTCTGTTTTTGAACGTGAAACCAATTTTAGAGGACCAAAGATAGATAGAGCCATTACTAGATGTTGCCTTTGTGAT…	0	0	0	0	0	0	0	0	0	0	0	0	0	0	0	0	0	0	0	0	0	0	0	0	0	0	0	0	0	0	0	0	0	0	0	0	0	0	0	0	0	1	1	649.88	1756.29	0.761311	57
AT3G51430	Str_synth SGL	GATGGATGGGTGAAACGAGTCAGTGTTCACGACTCAGCTAATGACTCAATCGTAGAGGATTGGGTCAATACCGGTGGTAGACCTCTCGGTATCGCTTTTGGACTTCACGGCGAAGTCATTGTCGCCGACGCAAACAAGGTTTAGACGATTCTTTATTTTTTGAAATCGAATTTTGAAAATCTTATCTTAGGTTTGATATTGTTGGTGTGTGTAGGGATTGTTGAGTATAAGCGATGGCGGGAAGAAGACGGAATTGTTGACGGATGAAGCAGACGGTGTTAGATTTAAGCTGACGGATGCAGTTACCGTTGCTGATAACGGCGTTTTGTATTTCACAGATGCTTCTTCGAAATACGATTTCTATCAATTTATCTTTGATTTCTTGGAAGGCAAACCACA…	0	0	0	0	0	0	0	0	0	0	0	0	0	0	0	0	0	0	0	0	0	0	0	0	0	0	0	0	0	0	0	0	0	0	0	0	0	0	0	0	0	1	1	284.717	3732.94	0.407073	64
AT3G51440	Str_synth SGL	ACTGTTGAACATAAGTGGTGACGGGAAGAAGACGGAATTATTGACGGATCAAGCGGAAGGCGTTAAATTTAAGCTGACTGATGTAGTCGCCGTTGCAGATAACGGCGTTTTGTATTTCACTGATGCTTCTTACAAGTACACTCTGCATCAAGTCAAGTTTGACATTTTGGAAGGTAAACCACATGGCCGTCTCATGAGCTTTGATCCCACCACACGTGTTACACGTGTACTTCTCAAAGACCTTTACTTCGCTAATGGCGTCTCCATGTCTCCTGATCAAACGCATCTCATCTTCTGTGAAACTCCCATGTAAGTCCACTGACTCTGTTGGATTTTACTAATATCCGACTCATACCAGTTAGCAATGTGTTAATTCATCGATATACTATATCTAGGAGA…	0	0	0	0	0	0	0	0	0	0	0	0	0	0	0	0	0	0	0	0	0	0	0	0	0	0	0	0	0	0	0	0	0	0	0	0	0	0	0	0	0	1	1	32.4458	981.68	0.411639	39
AT3G51450	Str_synth SGL	GAAAAATATTGGGCCTACTGGGAATATGGTTAAAGCCCATAAGATTCCGTAACATAACGTACTACGGAAAAGAAGAAGTCAACGATTTGATCTGTGATTGTTTTTCTCTCAATCAACTTCAAAATTTGTTGATTCACCATTTTTTTCCACAGAACCAATCCTTCTACAATGCCTGTATTCCTCTCTTCTCGTTTTCTCTTCTTCTGCATCATCGTCCCCTTACTCATCTCTATCACTCTCTACCAACTCGACACGTTTGACCCAGCTCATCATCCCGCTGACTCACTCATCTCCTCTACTGCTTCAATCCCGCCTCTAATAAACGAAAGATTTCTCACCGGAGCTGAGTTTATCGGAGTCGGTCTTCTCAATAGCCCCGAAGACATCGCCTACCATGAA…	0	0	0	0	0	0	0	0	0	0	0	0	0	0	0	0	0	0	0	0	0	0	0	0	0	0	0	0	0	0	0	0	0	0	0	0	0	0	0	0	0	1	1	211.265	631.715	0.668222	62
AT3G51660		GCAGGGTACAGAAGTCCAACGGGATCTGGTCCAGACAATCCATTTGAACATCCTTCTCCTAATCACTGGCTCAAGTAAGTCCTGAAAACTTGTTGTTTCTGTAGTTTTCTGAGATGGCAAGACAAAGTGTAAATCTTGAACAGAAGCAGTAATGATATGGTGAAATTTGTGAATGTGCAGGAAGGTGAAGAGCTCAGGGGATGGGACTGGGAAGCAAGTTTTGGCGGCCGGTGAAGTTGAGAACCACCAAAAAGATGTAGAATCATTCTGGTAGTCACAAAACTAAACTAAATGAGGTCAAATTTTTTGCAGATACACACACGTTGACTGTGTCTGTCTCTGTCTTTTGTCCTCTCGGGTCTTCAATGGAGATATAGAGTTTTTACTTAAAACATCTCC…	0	0	0	0	0	0	0	0	0	0	0	0	0	0	0	0	0	0	0	0	0	0	0	0	0	0	0	0	0	0	0	0	0	0	0	0	0	0	0	0	0	0	0	90.2738	1309.54	0.900861	46
AT3G52200		GACGAAGTAGAAGTGTACAACATTAAGACATAAATGATATCATCTATGTATTGAGTCAACTTCACTCTGGTAACTTTTTTTTGTCTATGACTATAATCTATGTTTGTATTGAGTCTTTGAATACCATATGTAATTTTTTATTTTATAGCTTTTGTATGTATTCTAGAAAGCATTGAAGTTGGAAGCTAATTCTCTATATTTGGAAGACTAATAATTTTGTGATATCAACTTCAATTCTCCATTATATATCAAATTATCATCTGAAAAAATAAAATCCACAAATACATGAAACGATATATTTTTCCCTACACGATTATATACTAATCTATTTATAAAATTAATTTTTCATGTATAAATATCGATAATATGTAACATATCATAACATTTAAATTCAAAAAA…	0	0	0	0	0	0	0	0	0	0	0	0	0	0	0	0	0	0	0	0	0	0	0	0	0	0	0	0	0	0	0	0	0	0	0	0	0	0	0	0	0	0	0	428.546	1106.18	0.18619	64
AT3G53150	UDPGT	ACCATATAAAACCATATAAAACCAATACTAGTGGGTTCTATAGCGATGTGTAGTTTCACTTTCACGTACGAGGAAGATTAAAAAAAATGGAGAACGAAAGCTCAGAGAGTAGAAACAGAGCTCGTCTTGCCATTATGGAGCTTGCTAACATGATTAGCGTTCCCATGTCTCTCAATGCCGCCGTGCGACTAGGCATTGCCGACGCCATTTGGAACGGCGGAGCCAATTCTCCTCTCTCTGCCGCCGAGATCCTCCCTCGCCTCCACCTACCATCTCACACTACCATTGGTGGCGACCCCGAGAATCTTCAGCGTATACTTCGGATGCTCACCAGCTACGGTGTCTTCTCCGAACACCTTGTTGGATCCATTGAGAGGAAATACTCTCTTACGGACGTCG…	0	0	0	0	0	0	0	0	0	0	0	0	0	0	0	0	0	0	0	0	0	0	1	0	0	0	0	0	0	0	0	0	0	0	0	0	0	0	0	0	0	0	0	18.0716	196.141	0.212619	20
AT3G53260		GCTATTTCGGGGGGATGAATCTGAATCCTAATGAATAGTTGATCTGCTCTGTTCTGTGCTGCTTCCCAATCATATTGGACCCTGCAAAAGCTGACACTTCTTTATCAGTCTACACTTGCAATCCATGCATAAAGAAAAATCACAAAACAAAATAAAAAGCAGACCTATTTAGATATATTATTATCATATATCTATTCATAGAACCATTAGACAAGAATGATCCTAATCAATCTTCACATGCTAATCAGCTTGAGATTTTTTTTTTTTTTTAAATGAACATTGGATTTTTATAGACAAATTAGGCTAATTCAAGAAGTCACTTCAACTAAAGCCTTGATCTTCAAGAAATCACCAAAAGAAAAGAGAGTACATTTTAGAATCATAAAATCCATGAATCAT…	0	0	0	0	0	0	0	0	0	0	0	0	0	0	0	0	0	0	0	0	0	0	0	0	0	0	0	0	0	0	0	0	0	0	0	0	0	0	0	0	0	0	0	1436.42	6587.58	0.339634	64
AT3G53280	p450	TGAGAGCTGGTTTTTATCGTTTTTATAAGAATGGCGACCGGAGGTGGTTTCTCTAGTTTTCCGTAGATGCTCTTATAACCATCGGATTTGTGATTAAGTCCATTGTTGTCATCGCGTTTTTGCGTTAGTTTGCGGAGAAGCTGTATGCTCTTGATCCGGAGATTTTGTGGACGGGCCTCTAGTTGGGTTTGCTCGTGACAACTAGGATGGGACTCCAGCTCCTTTGAATTGTGGAAATCACGCAAATTTTCGAGTTTGGCATTTCGGAATCGCTGTTTCTTCTTTTGTTTCCGCTCTGCACGTTACGAGTTATCTCTCTGAAATTTTACACATTGCAAGAGAACTTGCGACTTTCTAATAAAAATAAATCGATAATCGCTTATAAAGTCAATATATAAT…	0	0	0	0	1	0	0	0	0	0	0	0	0	0	0	0	0	0	0	0	0	0	0	0	0	0	0	0	0	0	0	0	0	0	0	0	0	0	0	0	0	0	0	93.5825	575.485	0.812532	44
AT3G53290	p450	GCTCAAATCTTTCAGGTATATTAGAGAGGACGAGAGCCAATTGTTGGTCCGGAAGGTATCAAAATCTGCTCTTGAGACACCAACTTCATCAGTTAATTTGAGGAAGGTCATTTTTACCTTCGCGGCAAGTATCATTTGTAGACTTTCTTTTGGACAAAATTTTTGCGATTTTGTCGATATGGAGACAGTGGAAGAGTTGGTGCTTGAATCGGAGACCAACCTCGGCTCCCTGGCGTTTGCTGACTTCTTACCTGCAGGGTGGATCATAGATCGGATCTCCGGTCAGCATTCCACGGTGATGAAAGCCTTTTCCAAACTCACCAATTTCTTTGAACTTGTGATTGATGATCATTTGAAGAGTGGGAAAATCGAAGATCACTCAGACATCATCAGTGTCAT…	0	0	0	0	1	0	0	0	0	0	0	0	0	0	0	0	0	0	0	0	0	0	0	0	0	0	0	0	0	0	0	0	0	0	0	0	0	0	0	0	0	0	0	5.74547	12.4332	0.0912051	0
AT3G53300	p450	CGGTATTATATTTAGACTTGCGTTTGGACAGAACTTCCGTAAGTGCGATTTTATCGATAGGGAGAGAGTCGAAGAGCTGGTGGTAGAGTCAGAGACCAACGTAGGCACCTTGGCATTTTCTGACTTCTTCCCCACGGGTCTCGGATGGCTTATAGACCGGCTCTCTGGTCAAAGTTCGAGGATGAACAAAGTCTTTTCCAAACTCACCAATTTATTTGAACATGTGATTGATGATCATTTAAAGACTGAACAACATCAAGATCACTCAAACCTCATCAGTGCCATGTTGAATATGATCAATAAACCCACCAATATAGGCTCTTTCAAGATCACTTCCGATCATCTCAAAGGAGTCATGTCGGTTAGTGTGTATGATTTCTTAACTGGTACTCTGGTAGG…	0	0	0	0	1	0	0	0	0	0	0	0	0	0	0	0	0	0	0	0	0	0	0	0	0	0	0	0	0	0	0	0	0	0	0	0	0	0	0	0	0	0	0	5.35432	12739.8	0.11215	4
AT3G53305	p450	TTTAATCAGGATGTGGTTTTGGCGGGAGTAAACGCTGGAACAGTAACAATGATATGGACGATGACAGAGCTTACAAGACATCCTAGAGTGATGAAGAAACTTCAAGAAGAAATTCGAGCAACACTCGGACCAAACAAAGAGAGAATCACAGAAGAAGATCTAGAGAAAGTTGAGTACTTGAATCTGGTGATCAAAGAATCATTCAGACTACATCCACCAGCTCCTCTCTTGCTCCCAAGAGAAACAATGTCCGACATCGAGATTCAAGGCTACCACATTCCCAAGAACGCCCATGTAAAGATCAACACTTATGCGATAGGACGTGATCCTAAACGTTGGACTAACCCTGAAGAATTCAATCCTGAGAGGTTTTTGAATACCTCAATCAACTACAAGGGT…	0	0	0	0	1	0	0	0	0	0	0	0	0	0	0	0	0	0	0	0	0	0	0	0	0	0	0	0	0	0	0	0	0	0	0	0	0	0	0	0	0	0	0	0	0	0	0
AT3G54640		AAACACAGATATTTATATACTACTAGCATAGCTGAGCAATTTCAATTATCCATCCTGAAAACTCATACATACCACACATAGATGCTAATACGACTATGTGAACAAAAGCAATAGGAATTACTCACGCTTTTAACAATCTCTTGGCTCAGTTGATTCCAACCACTAGATACCAAGGTTCTTCTTGAAGTTGGCTTTGTATATCTCTGAAACAGCACTGGCAGTATCAGCAACACCGGTTTTGATCTCCGATATCTTCGAATCCATGTACTCTTTCTGTTTCGATATCGAATCGATAAGTGCAAAGAGTTGTGCAGCACATGCTTGGACCTCCTCTTCACTCTCCTTCACTGCTTCTTGCAATCTAAGCTCCGAAGCTTTTACAAACTCAGCAGCTTCTTT…	0	0	0	0	0	0	0	0	0	0	0	0	0	0	0	0	0	0	0	0	0	0	0	0	0	0	0	0	0	0	0	0	0	0	0	0	0	0	0	0	0	0	0	660.914	2196.81	0.32718	64
AT3G54970		AATCCTAAAAAATTCTTCTCGGATTCCAAATCAAACAATCTCTCAAGATCCAAAGCTAAACCTGATGAGCTATGTTCATATCTCAATCCTAACAGTTGGAGAAAGAAACATTGTACACTTACTTTGTTCTTTCACCTTCGTAGGTCTTGCGCATTTCTCCGTCGACAAACAAGAAAACGGTGGGGAAGCCCTGAATCTCGTACTTCTGAGCCAAATCCCCTTCCTCCGTCGCGTCGATCTTCGCGAGCGCCGCAAGGCCTTTCAACTCCGTCGCAGCCGCGGCGTACTCCGGAGTCAAAGCCTGACAAGCGCCGCACCACGGAGCGTAAAACTCCACCATCGCGAAGCTATTGTTGCCGACGAACTCGGTGAAATTGTCCTTGGTCAGAACCGCCACGT…	0	0	0	0	0	0	0	0	0	0	0	0	0	0	0	0	0	0	0	0	0	0	0	0	0	0	0	0	0	0	0	0	0	0	0	0	0	0	0	0	0	0	0	64.9343	143.222	0.245823	64
AT3G55120		TATTATTGAAATATGTGGTGTGGTAGCTAGATAATAGTGAAAAACATATACGGAAGAGATGGTTTGAACTTTGAAGAAAAAGAAAATCAAGATCATGTTGTAGCTAGCATATGAAGTTGCTACTTTAAAGATGAATATGAAGAATGAAAATATTTATATCTCGTAGTCTGTTGGCGAGAAATGCATGCCTAAAGGAAGCATCGTGTAGTTAGTTTAAAAAAAAAAAACTGTAAGTCATTGTAAACATTTCAAACTAAGTTATCAAGTTAATATAGTTGTTTTAAATGTTAAAATAAAGTAATTAATCAAGAGAGGTTAGTTACTATTGTTTTGTATAAGTTAGGTCTACCTCTAAATCTTCAGAAGGAAAAACTGAGAAAAGCAAAACAATAATTGTAT…	0	0	0	0	0	0	0	0	0	0	0	0	0	0	0	0	0	0	0	0	0	0	0	0	0	0	0	0	0	0	0	0	0	0	0	0	0	0	0	0	0	0	0	362.902	2368.81	0.638258	63
AT3G55870		GTTCAATTCGACTTACTCCTCAGAGTCGATCTGAGTTTAATCAGCTCTCGGGCCGAATCGCCCAAAGAAGATATCAAAGAGTTTAAGGAAGATTTAGATCCATTTCCTTTCATCATCATCATCTTCTTCTTCGTTTCTCCTCTTTCCCTCTCTTTTGCAAAATGCTAGGGGTTTTGACTAGTTAAAATTTTTTTTTTATACTTATTTTGTTTAGATTTTTACTTTTCTCTTTAAAGGGAAAAGGGAAAATTAATAAATCATTAGATAAATTTCCAGATGGTCAACATTGATTTTCTCTTTAGTCAATTTTTTAGAAAATAGAAAGAATTTTTTTTCCAAACATTTAAATAGCAAGAATCCAACAAATAAGAAAGAAAAAACAGATTATATGAATAGGCA…	0	0	0	0	0	0	0	0	0	0	0	0	0	0	0	0	0	0	0	0	0	0	0	0	0	0	0	0	0	0	0	0	0	0	0	0	0	0	0	0	0	0	0	4.30486	1838.54	0.0575411	4
AT3G55970	2OG-FeII_Oxy DIOX_N	AATAGAGCCAATAGGAAAATACAGATTCTTTACTCATTCGTGTATTTTTGCATTTTACCTTTTCGACTAATAGGAAAATACATCTTTTTTAACCGGACTTTATCTCGGTTTGGTTTGATATTGGACTCGGTTCAACTCTCATTTTGATTATCTTTATTCATAATCATTAATCAGTCTATCTCTAAATCATTTCGCAATAATCTTCTCGACGATTCCAATTAGTGAAAACTTGACTCATTCAAACCATCCACGTAATCACAATGTTTTTGTTTTGTATTTGATCGTAAATGCATAATTAATTAATATGAACCACTCATTGCTAGGAGAAGTCGAGACACACGTCCACACACACACGAGCACATGCTAGCAACTTTAAATGGCCAGGTCGCTCTCTCTAAT…	1	1	0	0	0	0	0	0	0	0	0	0	0	0	0	0	0	0	0	0	0	0	0	0	0	0	0	0	0	0	0	0	0	0	0	0	0	0	0	0	0	0	0	10.5707	297.479	0.470581	24
AT3G56460	ADH_zinc_N ADH_N	TCGCCGCCAACTCTTGTTGTTGTTTGATATCACTTTCTCTTCTTCAAGCAGTTGCTACTACTTTCAGAAGAAAGCTGAGAAGAAGCTTAACAGACGGAGAAGATTCGACACTAAGTACGAGGATGCTGCTGATCTGCTCGAGAAAGCACGTGATTCCTATAAGCTTGCCAAATCATGTAATTTCCATAAATAATAATCAGCCGGCCTTGATTTTTGTTTCATCTGATTGATTTGTGATGATGATGAGGAAGAAAAGGTGAAACTTGAGACTTTTGATTGATCTTTGGTTTAGCAATTGTGGTGATCCTTCCATGGTGTTGTGAGAAGTTGATTTTAGGCCTCTTTGATATGTGGGAATTATAAATTGGATACTCAACATTTAGATTACTCGATAATGAT…	0	0	0	0	0	0	0	1	0	0	0	0	0	0	0	0	0	0	0	0	0	0	0	0	0	0	0	0	0	0	0	0	0	0	0	0	0	0	1	0	0	0	0	752.7	1122.93	0.109021	64
AT3G57010	Str_synth SGL	TTATGTGAGCTAAAAAGAGGGATTGTCTCTTTCTTATATCAGGCTTCTCGCATAGCTCTGAGAAACTCGTCAATATGCAGAAACACCTAGCTACTGTATGTGATGATGATAGAGACACAGTTTTTGTGGTTAGTGCTCTCCAAATGTTTCTCTCTAGTCTCTAGCTTCTTCACAAAGTCCATTTAATTTACGTAGTAATAGGCTTTAGCTTGCAACCTCCATATATCGGTCTTATGCAAACCCACACCTTATTTGTCTCACCATTTCAGGTAGGCGCAATGGCACACGGGAAAATAGACTGCAACTATATCGATGAATTTGTGTCGGGTAAATCTTCTTCCTTCATTCATACTTTTGTTAAGGGAAAACAAAAAAAAAGTTTTTAAATGAAGGAAACAA…	0	0	0	0	0	0	0	0	0	0	0	0	0	0	0	0	0	0	0	0	0	0	0	0	0	0	0	0	0	0	0	0	0	0	0	0	0	0	0	0	0	1	1	50.7244	3033.52	0.392273	60
AT3G57020	Str_synth SGL	TTTTTGCTTAGAGCTAGACCATTTGGTAAACGAAGTTTGTCCATAATAACTTTGGCCTCTTTCTTCTTCATATCGTATCTAATTACTCTTCCAACCTTTGTCCCGGACAAAGACACGTAAAATACGTCCCTATCCAACAAAAATAACATAACACGTTTATATGCGTATACATATATATAGAATCTCATCTGTAATCTGTTAAACATAAATTAAAGTCTCAAACTATTTGTATGTGCTATGAAATTTTTTTCTATTTTTTTTTTTATTGCAACCAAAAAGGATTTTATTGGATGTGTTAAAGTAAAGCAAGTGTAATAAAGTTACCTGAAATGGTATGTATCGCTGCTATCATTGAAGTAGAAAATATCTTCCTCTTCGTCTATATCCCCTTGGTTGGCA…	0	0	0	0	0	0	0	0	0	0	0	0	0	0	0	0	0	0	0	0	0	0	0	0	0	0	0	0	0	0	0	0	0	0	0	0	0	0	0	0	0	1	1	184.293	5770.56	0.750012	60
AT3G57030	Str_synth SGL	CAAGTAGGCACTACTTCAGTTTTTGAACAGTTCCCTCTTCATATACAACAAGGTTATAAAGTATCATTAGTTAATTTACTTATTTGATTTTTTCAGAAAAGCCTACATAAACAATACATATCAGGTGACCAGTTGACAAGCCACAAGGATTTGGCTGACACAAATCTATCTCCTTATGAGTGTGGAATTCTTCATTGAATTGTATAGCAAAATAAATTTAAGTTTCCCTTTTTCGTTAATATGCAAAAAAAAAAGGAGATATAAAATATAAAACGTTGGAACTAATTGGGACGGATCCACAGAATGTTTGCACAAGAATATTTAGATATTCAAACTTTAAAATCAAATTATAAAACTCAGGCTGATTCACTGCAAAAAATCTTGGAAAACAGAAACAAA…	0	0	0	0	0	0	0	0	0	0	0	0	0	0	0	0	0	0	0	0	0	0	0	0	0	0	0	0	0	0	0	0	0	0	0	0	0	0	0	0	0	1	1	272.781	793.404	0.252951	63
AT3G59380		GCTTTCTTCTCCTCCTCCACAACTGTTGGAGTTTCAGTGATCACTGCTGCCTTCTCTTCTTCATCCTCATTTGTCTTCTCTGCATCTTCCACAAACACTTCTTCCGGGTGTTGATTCACCTCCGTCTCAACGATCTCTACTGCTACTGAAGTCACGTGTTCAACCTGTAAGCGAAAACACACTTATTAAACGAAAAAATGCATGCCGTTTAAACGGCGAATAGTCCATATCACTTGATAGACATAGATTTCTAGATACATGATATATATATATATATATATTAACAACGAATATGAACCATAGATACAGGTTTATAGTTTGACAAAATAAAAATAAAGAGAATATATACCTCAACGGTGGCCATTTCGAAGGAAAATATAGTGTATGTGATGCTTTGGT…	0	0	0	0	0	0	0	0	0	0	0	0	0	0	0	0	0	0	0	0	0	0	0	0	0	0	0	0	0	0	0	0	0	0	0	0	0	0	0	0	0	0	0	318.22	849.517	0.153124	64
AT3G59710	Epimerase KR adh_short_C2 adh_short	AAAAACTTTCTTTGATCAGCAGAGAGGTAATGAGGCTTTCCATCGTTTATAGTCAACCTGATCAACAGCTCAATGTTACTTTATTCCCTGCTGAGATCCCTGTTCCGCCACTAAAACCGCTCTTGTCTTTGAACCGAGATCTCTCGCCGTATTTGCTTGAGAAAATGTATCTTGGATTCACTGCATCGACGGGGTCAGTTGGAGCAATTCATTACTTGATGGGTTGGTTAGTTAATGGTGTAATCGAGTATCCGAGATTGGAGCTTAGTATACCAGTCCTTCCTCCATATCCAAAGAAAACATCTAATAGAACGAAAACTGTTTTAGCCGTCTGCTTAACGGTATCTGTGTTTGCTGCGTTTGTCGCTTCGTGGATCGGTTTCGTCTTCTATTTGAGGC…	0	0	0	0	0	0	0	0	0	0	0	0	1	0	0	0	0	0	0	1	0	0	0	0	0	1	1	0	0	0	0	0	0	0	0	0	0	0	0	0	0	0	0	6.50441	58.9427	0.0912906	3
AT3G60290	2OG-FeII_Oxy DIOX_N	CTTGCGAAACAAGTAATCTACATGTAGTGTAAAATCAAGCATTTTTATTTACCTAGAGTGTCACCGACTCTGAAAGTCTTTCCAGTGAGCCAAACCGTGTAATCAAGATTACTGGTCCAGCCAGAAATATCGCCGACCTTGAAAGTTGCGGCAAAGACGGCAGGGACTGCCGCTAGGAAGAGGAGGAGAGCGGCGGCCACGGTTGATCCCATTATATATAATGTACGAAGATAGATAAAGAGACAGAGAGAGATGAAGAAGAGGAGTAAAATGGTGAGGGGAGTTATATAGAGATGCTATGGGGTGAGGAGGACGATGACGACTACAGACTACTATGAGAGAGTTAGTAAAGAAGAATGTTTGAAGAAGTCGTGGCTTTGATCAATTGCCAACTCATTT…	1	1	0	0	0	0	0	0	0	0	0	0	0	0	0	0	0	0	0	0	0	0	0	0	0	0	0	0	0	0	0	0	0	0	0	0	0	0	0	0	0	0	0	40.2448	638.504	0.752546	41
AT3G61035	p450	CTTATCTCAACTTTACGACTTCATATGGACAGCAATTTTACCTGGTATGTAACTGCACACCAAGAACACACATTTTTCTGTTTTATGTATCATATCGAGAAAAGGCACGAGCTTGCTTCCATTTAGTAGTTTTTAAGCTTGATCCATTTGATTTAGAATGAAAGTCTCAGAAGTGCTATATCTTCTGATTATTTTGCGAGAGCTGTAAAGAATTTTTTTGTTGGGCTGTGTCTCTTCTAAATTTTCTCTTTTAAGTGAAAAACCAAGTCCTTGCCTGTTTATTTGTTACAGATGAAAGTTCTGGTTCAGAAAAAAAGGAAGCTACTTTGTCCACGCATTTAGAAAGTGTCGCGATTAAAAGAAAGATCTGAAACAGAGAAGAGCCTACTCAAGATGAAT…	0	0	0	0	1	0	0	0	0	0	0	0	0	0	0	0	0	0	0	0	0	0	0	0	0	0	0	0	0	0	0	0	0	0	0	0	0	0	0	0	0	0	0	0	0	0	0
AT3G61040	p450	TCAATATAAGCCCAACACTTAATGAGTAAAGAATGTGCACATACCCAGATAGATCGTTGATTCTCTTGCCAAGTTCCTTAATTTTATACACCATTTTCTTGATAGGTTCAGAGTAATGCCTTAACCTCTGCAGATGAATGACAATTAAAAAGCAAGAAAACATATGGAGAGAGAACAAATAACAAAAACAAGTATGACTATGACTGTTTCCACTTATACTAACTCAAATGGTGAGGTACAGTAACGTGAAACTCTTCATCTAAGAGCAATTAAGAAAACTCTAAGAGATTGGAGTCACAAACGTAACGATTTGGCCAACAATAAAGTTGGTCTCAACTTTAGTGTTAGCCATAGCTATTGGGTTATGAAGTAGCTCAGCCAATGTCCATTCCACAATGG…	0	0	0	0	1	0	0	0	0	0	0	0	0	0	0	0	0	0	0	0	0	0	0	0	0	0	0	0	0	0	0	0	0	0	0	0	0	0	0	0	0	0	0	5.39163	3917.44	0.102133	4
AT3G61220	Epimerase KR adh_short_C2 adh_short	AATTTATTTTTCGATTTCATGAACCACCAGGTTGTGAATAAACCAAATTGGCCAATTCCAGTATTGAATTTTATATCCATTTGATCAGCTTGTTTGGTATCATATGATTTTGGCTCGATAAATTGATAATATCGTTGAACTTCTAAGTTAAGAGTATTTTACTTTGCATACGAGAATCAATTATTTCCACATGGTCACGTCTAAGTGGACATGTTATTATCAAAGCTTCCAACACGATTTCATTATGTAGAAACTAATAATCATATAGGTCTCCAAAACACAAGAACAATCTGTAGACATTACTTTCAAACATCAACACGCTAAATCCAAGTAGATAATGATAGTTTGTGTCCATGATAACTCATCCACTTAAACTTGACCATATGGAGTAATGGTGAA…	0	0	0	0	0	0	0	0	0	0	0	0	1	0	0	0	0	0	0	1	0	0	0	0	0	1	1	0	0	0	0	0	0	0	0	0	0	0	0	0	0	0	0	466.229	1142.81	0.324557	62
AT3G61400	2OG-FeII_Oxy DIOX_N	CTTCTTATCCATGTGTTTTGATGGTAGAAGAGATGTTTGGTTTTAAATTTCCAGTCAAATTGTGAATTAGGTCACTGCAGAGATCATATATATTGAAACGGATTCGGTAGAGAAAGGTATCCTCCAATTGATATCTCAGCGCGGAGTCACCAAACTCGTTATGGGAGCAGCAGCTGATAGACACTATTCAATGTAAGTGGCTAATTAGTGTAGACTACTAAGACTTTTTGTGATCTAATATATAGATTAAAAAACGTTGATTTTGCAGGAGAATGAGAGACTTAAAGTCCAAGAAAGCTATTTACATTCACAGAGAAGCGCCTGCCACTTGTCTTATATGGTTTACGTGCAACGGTTACCTAATTTGTTCAAGGTTTGGCTAATTAAGTCAATTCTTCA…	1	1	0	0	0	0	0	0	0	0	0	0	0	0	0	0	0	0	0	0	0	0	0	0	0	0	0	0	0	0	0	0	0	0	0	0	0	0	0	0	0	0	0	5.7642	14.2657	0.0588073	0
AT3G61610		GCTGCAAAACAGTTCCTTGCAGCCCGCTACAAGGATATTACCAAGTAAAGCCCCTGAAACTACATATCCATGATATTACTGTAATCAAGAGCACATGAGATGGTGGGGCGATTCTTATAAGGCATGTCTAAACTTTCTTTTCCAGGTTTCATGAGGAGGTAATGTCTCTACCTTTGGCTGGAATTGAGGCAATTCTATCAAGCGATGAACTCCAAATTGCATCAGAGGATGCAGTTTATGATTTTATCTTGAAGTGGGCAAGGGCGCAATACCCTTGTTTGGAAGAGCGAAGAGAGATTCTCGGGTCACGCCTTGCACTCTCCATCCGCTTCCCATTCATGACATGCCGAAAGCTGAAGAAAGTGCTGACTTGCAGTGACTTTGAGCATGAAATAGCAT…	0	0	0	0	0	0	0	0	0	0	0	0	0	0	0	0	0	0	0	0	0	0	0	0	0	0	0	0	0	0	0	0	0	0	0	0	0	0	0	0	0	0	0	39.6102	328.689	0.673014	41
AT3G61880	p450	AAGGTCTTTGAGTTCACTAAATGGCCATAGATATTAATATTTGGATGTGTTATTTATGAGTTTGTGACTCTATATATGCAAATATTCTTCAACTTTTTTTGAGGTTTGTAGATGATGAATTGTAAAAATCATGCAATTAGAGTGGATATTGGAATAATGGTGGAAAAACGATCAATAATACTCTTTTACCAGTCCTTTGTTTTCACCTGATTGTGTCAAATATAAATTGGATACGCTATGATTGTGTCAAAGATTAGTAGATTACTGACATTTGTCTCACCTAAAAAAAAAAAGAATACTGACATTTATTATATCTTAAATGTCTATCAAATAATATACTTTGTCAATTTTGGCCCATGTATATAGATACAATGGTATTTATGTTGATAGGCCCAAATT…	0	0	0	0	1	0	0	0	0	0	0	0	0	0	0	0	0	0	0	0	0	0	0	0	0	0	0	0	0	0	0	0	0	0	0	0	0	0	0	0	0	0	0	20.8294	4828.99	0.383794	28
AT3G61990		TGCTGTTTTTAATAAACTCATAGTTCTCAATTAAAAAGACAAAACTATCAGTATAGTCCCAGAAGCGATTTCTCTTTCGTCGACAATTTCTCCCATATGTTCTTCGCCCGCCATCACTTCCACTGTTCCACAGGGTCATGGTCATCGTCGTCCTTTAGCACCATGTCTGAGCTGAGCATCACTTCCACATTTTAGTTAAAGATTTATACTTCTAATCAAACTGACACAGATTAGATTTAAACAGTTTGTGTGAATAGATTAGGCATTTTGCAGTAAAAAAAAAAAAAAAAAAAGATTAGGCATTTGCGTGAATTGTGATGAATACAATAGGCATTTGTGCGAAGAATTGAATTGTTATTATTAAATTTTTGGTTAATTTGGTGCATTAAATTAATTAAA…	0	0	0	0	0	0	0	0	0	0	0	0	0	0	0	0	0	0	0	0	0	0	0	0	0	0	0	0	0	0	0	0	0	0	0	0	0	0	0	0	0	0	0	52.6053	3358.72	0.463487	58
AT3G62000		GGTTTATCAATTTTTTTTTTATTGGGTCGTAAGACGATTTTATAAAAGGCCTCAAACGGACATAGAAAACAGTACATATCAAAGCCCAATAGGCCCACACATTGGTTTATCAATTATTCAACTTATTTTTGACTGAAAAGGGAAAAGTTGATGAGTCTTTAGTGTTTGTGAGACTGGATATCTTGGCTTCATCAATCCTTTTATGTTTAAAGACTTCTTCTATCTTGAAACAGGTTCACTGCGAGCTGAGTGGTTTTTACGGATGATTACCTCTTGCGGCATATGGTCATACCATCGCCGATTGATACCTTATGAGCAAAAGAAAGGCGGAAAAAAATCAATTATGAGCTTGGAAGAGCTTTTTGTGTTTAGGAAGAGGGAGTGATAGAATCCAAAAAA…	0	0	0	0	0	0	0	0	0	0	0	0	0	0	0	0	0	0	0	0	0	0	0	0	0	0	0	0	0	0	0	0	0	0	0	0	0	0	0	0	0	0	0	64.4217	218.175	0.364996	57
AT3G62130		CAGTGTGACCTTCCTGCCAAAGGAACTCACGGCTCCTGCAATTAAATAGGTTAGGCAGTGGGCTGTGGCAAGCAAATTTCTGTGTCGAAGGTTTCAATCCAAACGTTAAGCCGAATATTTACAGCAGAAACAATGACTAGCTCAAGAAAAAAAGTACTAACATGATAATGAACAGAAAAAGTAGAAAGGAGTATATGATAATAAAATACCGGATAAATGGGGTAGGGTTGCTGAACTCCCATCTAACAACATTGCACCACTGGTTAAGCTTCAAAGGCAAGTCACGGTGCCCCCTTATCCACTTGCTGTAGTAAGGGTACATCACTGTCTCACTGGTTGGACGAATAGCAATTGGGACTTCCAAGTCAGATTTACCTGACTTTGTAACCCACGCAACCT…	0	0	0	0	0	0	0	0	0	0	0	0	0	0	0	0	0	0	0	0	0	0	0	0	0	0	0	0	0	0	0	0	0	0	0	0	0	0	0	0	0	0	0	206.127	499.409	0.289514	64
AT3G62160	Transferase	GCCGCAGCTTGACCAGCTGCAAACGCGCTTAAACAAGGAGATGCTTGTCCTAATGACCTGATATTAGCATGAAAAGCAAATTAGCTTACAGAAAATAAGAAGTTGAAGGACCAACAAAGTTGATTCGGAAGCTCACATGGAACCGGTTAAAACCGCGAAGATGATGATGAGAACTTGTCCTCCAGTGTATCCTTTCTCCAATATCATCTTCCCACCATACCAAACCGCTAAAGCATAAGTGCAAAAGATGACTATGTTGAGTGTACCAAGTCCAAGTCCTGTGGAAGCTCCTTCAAACACCCCTGCTCTATAAGCAGAGACAAGATGCTTATTGTAATTGCTTATCGCTTGTTTCTCTCCAGTAAACGATGCAACCGTTCTTATTGACCCAACTGTTTG…	0	0	0	0	0	0	0	0	0	0	0	0	0	0	0	0	0	0	0	0	0	0	0	0	0	0	0	0	0	0	0	0	0	1	0	0	0	0	0	0	0	0	0	24.3299	86.0178	0.423682	32
AT3G62740	Glyco_hydro_1	ACTCGGCCTCGGTGAACTCCAAGTTCATCGCGAAATGAACTCGATCGACATCGCTCGCTGATATATTCCCGGAGCAACTACAAGAACCGGACTTAGCCGGATTTGCATCTACTGCAATAACCAAGACGAGAACGAGACAGAGTTTAAACATGCTTTTCCTTTCGTCTCTCTAATAATTTATGTCTACAAAGCATGTACGCAAGAACTTAGCAATTTATATAGGGTTCAAATTTTATTTTCGTCTAACAATTCAACGATATTAAGTTATAATGTTGGTTAGAATTGAATTGTTTAGGACATTACGTGAATACTAAGTTGATAGCTTATTTAGGTATCAATGGAATATTAACAAGTTTTTCTATATTGCTAACTACCATACAACATTTGACATTTGTCATT…	0	0	0	0	0	0	0	0	0	0	0	0	0	0	0	0	0	0	0	0	0	0	0	0	0	0	0	0	0	0	1	0	0	0	0	0	0	0	0	0	0	0	0	12.8557	221.362	0.137412	12
AT3G62750	Glyco_hydro_1	GTTACACTTTACCATTATGATCTTCCTCAGTCTCTGGAAGATGAGTATGGAGGATGGATCAACCGCAAAATCATGTAAAAGGACAATTAAAGATTCTGATATAAAAAATATGGCTAGAAAATAAAGAATATTTGTTATATTGCAGAGAAGACTTCACTGCTTTTGCAGATGTATGCTTCAGAGAGTTTGGGGAGGATGTGAAGTTATGGACTAAAATCAACGAAGCTACTTTATTCGCCATTGGTTCTTATGGCGACGGAATGAGGTATGGACATTGTCCTCCTATGAATTACTCTACCGCAAATGTTTGTACGGAAACATATATTGCAGGCCATAACATGTTGCTAGCTCACTCCTCTGCTTCAAATTTGTATAAACTGAAGTACAAGGTATACACAT…	0	0	0	0	0	0	0	0	0	0	0	0	0	0	0	0	0	0	0	0	0	0	0	0	0	0	0	0	0	0	1	0	0	0	0	0	0	0	0	0	0	0	0	0	0	0	0
AT3G63170		CGGGAAAGTCTCGGAGGCGACGGCAGAGATCAGGCTGGATTTACCGGTTCCTTTGTCGCCAGCGACGGCGACTCTAAGGCTTGTACGGCCTCCGGCGGAGGACTTTCCACCGAGCATCATCGGAGAGATTTAGAGAGGAAGGAAATTGGCGGTTATTGTTTCGGAGATGAGATTGATCGATCTACCAACGATGTAACTTGCCGGCCGAGGATGGATGCTCCATATATCTAACCGGGTTGACCCGACACGTGATCCGCAAAGCTCTTATTATTACTGTAGTATCTCTATCTTCGCCATCACGGATTTCTCATAATTGGGCCTTCCTATTTTCAGTTTCTAGAACCCACCACAAGTGATTATGTAGCTCAGTAGCTTTTCATTCTACGCCGTCGTTTTTAG…	0	0	0	0	0	0	0	0	0	0	0	0	0	0	0	0	0	0	0	0	0	0	0	0	0	0	0	0	0	0	0	0	0	0	0	0	0	0	0	0	0	0	0	301.555	1088.18	0.443562	64
AT4G00040		TAAAGTAAGATGAGTTGATGTTCTTTGGACGAGCTTCCGTACATATACTTGCTTGCGGGTTTCGGAAGCGAAACAATAGTCCTGTATAACAGACAATTGTCAGAACAACAAGGTACACATCAACACTAGGATTTGAAGTTTGATTACACAATTATCACTGCTGACCATTAGCTCCAGTAGAGTCCTGCATAAGAAAAACGATGAGAGGTATGAGACTAACATATAAGCCCAAAAGGGTGTAAAGAGCAAAGAAAATGTTGTCGAAGCAAATATTTAACAAGTAAAGGGAAGAAAATACCTTTGAAAGAAATGAGTTGCTAAAAACCCTCTTGGACTGATATATAACAAAAGTAACACTGTAAGTTTTCCCCAGATCAAGGACACTAGAGAGATTCAATT…	0	0	0	0	0	0	0	0	0	0	0	0	0	0	0	0	0	0	0	0	0	0	0	0	0	0	0	0	0	0	0	0	0	0	0	0	0	0	0	0	0	0	0	141.593	1641.85	0.299821	64
AT4G00740		AATGACATTTGTCTATTTTAACATCTTTCAAATTTTAAAATTATATTTTTGATAGAAAAGAGAGTGAAACTTAAACCAAAACTGTATTAAAGTTAAATATGCTAGATTTCAAATCCATTTTAAGTTTTGTCATTTTTTAAAATACTAATAAAGTCAAGTTTGTAAGTATTACCCTTTTTAAACATAGAATTTCAAACAAGAATCAAGCCAAACCATTGATTGAATGGTCTTTACTCCAAAATTAACCCTAATTATATTCTGATTATTTCTATATAACGAACAAATTTTATCAACGGAATCAATTAAGAGTGGGGAAAAAAGTAAGTGAGAAAAACGTTAAGAGGATGATGAAATAGATATGTGGACTCTTGGAAACCTTACGAATGCACGAGACTCTCT…	0	0	0	0	0	0	0	0	0	0	0	0	0	0	0	0	0	0	0	0	0	0	0	0	0	0	0	0	0	0	0	0	0	0	0	0	0	0	0	0	0	0	0	321.787	645.139	0.227768	64
AT4G00750		AATATTTTATATAAATTAAATTATATATTTTATTTGAATTACATAAGAAATAGTATAGTATAAAAGTGATGTCATAATATTTTTTAATGTTTTTACTATTTGGATATAATGCTGCATTGGATTGACTTTGTTTAAAAATGTTATTTTTATAATAAATACAACATATGTAGTTTTTAAGTAAATGTAAAATTTGTATACGAGTTGTTTTGGTAAGAAACATGTTTCCTTTGTATTAGAAGATTTAATTTTTGGCCTAACTTAGAATTATTCTTTGTATAATATTTTGGTTATATTTGTGGATCTAATTGGATCCTATATTAGATTATCTTTGATAGGGCTCACGAAAAAACGGACCCGATAACCAATCCAATATCCGAACCAAAAAACCGGGTTAGAGCG…	0	0	0	0	0	0	0	0	0	0	0	0	0	0	0	0	0	0	0	0	0	0	0	0	0	0	0	0	0	0	0	0	0	0	0	0	0	0	0	0	0	0	0	108.751	759.991	0.593927	52
AT4G01070	UDPGT	TCTAACGATCGATATACTATGAAAAAAGTTGTTACTAGATTTTATTGCAGGTAATAGTGTTGAATAACCCGAACCAATAAAGCAGTTGTAACGAACACACGACACGTTGCTTACTGCGAGGACCACTTTGTTTTTTGTTTTTTTTGGCTTTAAGCCAATTTAGGACCAAATTTGCATGATTGAGGATGCAAGTATCCAACCCATTTTCATCTTTCGTAGTGACACTCATTTACTTTTGTGATGGACACGTTATAGTATATCTTAAATATTAAAGAGACATGATTGGGGGATCATTGTTTTAATTTAAATAATGTAGATTCTATTCTTTTCATGGTATTAATCCAATTTATAGAAAGTTATGTGTTATTAGCAATTAAGCTAAATGATGAAAACAATCAG…	0	0	0	0	0	0	0	0	0	0	0	0	0	0	0	0	0	0	0	0	0	0	1	0	0	0	0	0	0	0	0	0	0	0	0	0	0	0	0	0	0	0	0	623.827	3282.35	0.466609	64
AT4G01850		CTCAGTGGTGTTGTTAACTACGTTTTGGATCTTCAAGAGAGTATGATTCTCACCGGAATCCAAACGAGGCAGCATCATCAACACCATCATCATCATAGATTCTCTGCTAAAGATTATATTATTGATTTTGAGAAAGGGAGGATGAGGATAAGGATGAAAGTTTGTTTAGCGTTATGCGTCGTCGTTTTGTGTATCGGTGTTGGTGCTTTGGTTTTGCATTTCGTTGAGGAATTGGGTTTTGTTGATTCGGTTTATTTGTCGGTTATGTCGGTGACTACTGTTGGTTATGGTGATCGTGCTTTTAAAACGCTTCAAGGGAGGCTTTTTGCGGCGGTTTGGCTACTTGTTTCGACTCTTGCGGTGGCGCGTGCGTTTTTGTATTTGGCGGAAGCGAGAATT…	0	0	0	0	0	0	0	0	0	0	0	0	0	0	0	0	0	0	0	0	0	0	0	0	0	0	0	0	0	0	0	0	0	0	0	0	0	0	0	0	0	0	0	3202.89	13933.8	0.25144	64
AT4G02180		AAAATTGCAAACAGCAAGCAAAAAGCTGCATACCTTTGTGTATATAATACACATACACACACAATCATTTCATGAACCATAAGCAACACACAACAAAAACTTCATCATCAAGGAAAAAGAAAACTCATCTCTGATCAAAAATCGAGAGTATAATAAATCATCAATGGCGGATTCGTCTCAGAAGAAAATCAGAAGAAACGCGATAACACATAAAGCATGGAGTCTCATGAAGATGGCTCTTCTATGGGGAAGAAAAGGTGGAGTTTTCAAAAAATGGCCATTGTTCGAACTACGTAGCTTGTTCTTCAAGCATCTCAAAGCCCTAGCTCATCATCATAGTAACGGTGACCGTTATTACGGAGAACGCCAGCTTTCCTTTGATGAAACGCCGTTATTTAA…	0	0	0	0	0	0	0	0	0	0	0	0	0	0	0	0	0	0	0	0	0	0	0	0	0	0	0	0	0	0	0	0	0	0	0	0	0	0	0	0	0	0	0	7.00231	33.8318	0.0781471	4
AT4G02610		ATGGACGGTATGGTATCTTTAAATTACATTACTAGTTTTATATTGGTTATTTGTCCTTTGGAACTACCCGATGTTGAGAGTATGTTGTTTGCATGACAGCAATCCTTTCTCAAGCAATTCTATGATTCTGTGACGAAATCAGATTACGTGACTTTACGTCTTGGTTTCATTATGGTAAAATCTTGATTACTTACAAAAATTGAGATTTGGTAATCAAGAACATTTGCTTTGATCTTTTAGTCTAACAATCTATATGGTTTAAATACAGACACATTGTAAGGGAAACCCCAAGCTTAATTTCCACAAGTATATGATGCGCGCTCTAGAGGATGATTTCAAACAAGTTGTTGGTATTAGTTGGTATCTTTGGATCTTTGTCGTCATCTTTTTGCTGCTAAA…	0	0	0	0	0	0	0	0	0	0	0	0	0	0	0	0	0	0	0	0	0	0	0	0	0	0	0	0	0	0	0	0	0	0	0	0	0	0	0	0	0	0	0	158.002	327.537	0.229493	63
AT4G02780	Terpene_synth_C Terpene_synth	AAATTTATTGAGAACAATAGTTTAGGTTGGGAAAGAGGGCGCTTCCATGCAAACCGTGTTACTAAATTTAAATTTAACATTAATTTGATTTTATTTTATATAAAAAGTAAAAAACAAAACATAAAATAGAACTAAATAAATATATATTTTATTCTGCATTAACATCATGTATATTGAAAACAATAGTTTAGTTTTTCTTTTGTTCAGTCTTGATTTGATTACTTATGTTTTTATTTGGTTTGTGGATATATTAAACAAAATATGTTTGTTTAATTGTTTCTGGTTTTGCTTAGATTTTAAATTTTGACCTAGCAAAATGCCGAAATTGGATAATCAAAATTATATAGTTCTTTAATATAAACACGGCCTAATTCTGTCTAGCTATATATATGGTAGAGT…	0	0	0	0	0	0	0	0	0	0	0	0	0	0	0	0	0	0	0	0	0	0	0	0	0	0	0	0	0	0	0	0	0	0	0	0	1	1	0	0	0	0	0	5.7342	13.9264	0.0347162	0
AT4G03050	2OG-FeII_Oxy	TGATGTAGACAAAAAGGAAAATGAATCAAACGTTGTGAATTTACCACACATATTCCTCAAACGATTCGTAACCAATGGTGTTAAAGTCAATCTCATCGAACCTGGCCGTATCGTCTGCTCATTTCTTTAGTCTTTCAATCTTTGTTTGAGCAAACCATTCAAATTGGTTGATTGGTTGTGTGTGAATTTAAATCATATGCTAGGTTGGATCGCATATACGGTCTTTTAGGTTCAGCGATTACTGATTAGGTTTTGTTCTTTTATGACTTTTCGTTTCGTAGTCCATATTCTACTTATCACACAGTCTTTTCTAATAATGATGTGTTTTATAGGAATGAGACCATCAAGAGGCACTATAAGGAAGTATACGACACGACACTCTCTCCATTAAAGCAAGGT…	1	0	0	0	0	0	0	0	0	0	0	0	0	0	0	0	0	0	0	0	0	0	0	0	0	0	0	0	0	0	0	0	0	0	0	0	0	0	0	0	0	0	0	24.4809	6241.69	0.153558	32
AT4G03070	2OG-FeII_Oxy DIOX_N	TATTTTTTTTTTATGCACATCTATTTTAAAGCATTTCAAAATAATGTATGTTTAATATTTTATGCTTTGTAATAATATTAAGTTGTATGAAATAAAATAATTTTATATATCTTTTTTTCCAGAAAACTTTTTTAAGAGAGCCTACCATTAGAGTAAGAAAAACAAAAAAAAAAACACCAAAAGCTCTCTTGTAACTTTTTTTTGAAATCTAATCATTAAAATGGAAAAAACCCATAAAAACGCTCTAAAAGAATGGAAAAATTCTCTTCGTTTGAGATGTTCTAAAGGAGTTTTTTTTTAGAAGAAAAGAAAGATATGGAAGAAACAAATTAATAAAAAAAAAGTGCTAATAATAGTAACATTCTCATTCTCTGGTTATATTAATTACACATGTGCGGC…	1	1	0	0	0	0	0	0	0	0	0	0	0	0	0	0	0	0	0	0	0	0	0	0	0	0	0	0	0	0	0	0	0	0	0	0	0	0	0	0	0	0	0	82.8168	764.325	0.433988	58
AT4G03140	KR adh_short_C2 adh_short	TAGAGGCAACATAACAACACAAGGATATGTTTACCTGTTTGACATTCGTGATCATTTGATCCATCAGACTCCAAAAGTATATCTCCAGCTTTCGGGCTTAGCTCCGGCAAACACATCGGCTCACCAGCAGCGACACTTCCATCTTCATCATCACTATCATCCACCACCACTTGGTCGAGACCGTAACATTCCTGGTTCAGTGATTCCTCGTCACCACAATTTCCGTTATCTACTAGCTCCGTATCGTCGTAGAGCACTTGAAATGGGGTTTCAAGTAACGAGCTATTAAGTACTAATGCTTCATCAATCGCCTCTGTATCTTCAATTTCCCCACATCCCAAAATCCGATTAACCTCAAACCCTAAGAGAATCCAGAAATGAAATTGGTACTACGAATCT…	0	0	0	0	0	0	0	0	0	0	0	0	0	0	0	0	0	0	0	1	0	0	0	0	0	1	1	0	0	0	0	0	0	0	0	0	0	0	0	0	0	0	0	0	0	0	0
AT4G05160	AMP-binding AMP-binding_C	GTTCCTGGTTCGGTTCCGGGTAATCATATGGTCCAGCAAGGAAATCATATGGTTCAACCGGGTAATCATATGGTACAACCGGTTCAAATGCCGGGTCAGTATCTTCAACAATACCATCATGTACCAATGGGATACCACCAACCTCAGACTCATCAGATGGCTGGTCCGGGTCAAGTATATGGTGGAACGGTTAGGCCGGTTATGATGGCAGTTGATGGAATGAACCGGACGGGTTATTATGGAATGAAAACACCCGGTCCGGTTCAAATGTATCAGCATCACACTGGTATGGTTGTTCCTGGTGTAGAAGAACAACAACAATACAGAACCGAAACGGATTCGGATACGGGTCGGGCTTCTTAGCTGTTTGAAGAAGAAATATGAAAAATTATCACATCC…	0	0	0	0	0	0	0	0	0	0	0	0	0	0	0	0	0	0	0	0	1	1	0	0	0	0	0	0	0	0	0	0	0	0	0	0	0	0	0	0	0	0	0	676.91	1965.49	0.184326	64
AT4G09500	UDPGT	GACGAAGGGCTGCAAAAGAGCGATGCGGGAGTGGGAGCGTCTGCTGTGACTTCTTCTCTTGAACTAACTTATACCATTAAATTGTAGGAGACACTTGAAAAACTTTTTGATGAAGAAGATTGTGATGCTATAAAGATGGCAAGTAGTTCAGGAGTTGTACGATATGAAACTCTTTTTTCTTTTTATTTGTAATACGCTATTTATGGAAAAAAAATTGATTTATAAGTCTATGATGTTCTAGTATTTATATATAATATTTAAATCATAGTGATATTAACTCATAAATGTTTTGTTGAAAAAACTTTCTTTAAGTATTAAAAAAATTGTGAAAAGGGATAGAAAGGTCTCGAATATAACATTCCTAACCATAATTTTAAGGGCTGAAAAAGAGTTAAAGCT…	0	0	0	0	0	0	0	0	0	0	0	0	0	0	0	0	0	0	0	0	0	0	1	0	0	0	0	0	0	0	0	0	0	0	0	0	0	0	0	0	0	0	0	43.0807	311.861	0.432693	55
AT4G10490	2OG-FeII_Oxy DIOX_N	AAAAACATAAACACAAGTTAGAAATTCGAAACAACACTTGATATCGGTCAACCCCATTAAGTATTGTGAAGTAATTAGATGTGAGTTTAATGTTAAACGAAAATTCAAAAATGATAGATTTGTTTAGGTTTAGAAATTATCTTGTGAAAAAATCAATTTCATTAAGTTATCGAAAAGACACAGTCATCTGAAACGTCAATGCATGCATTCGATGACAACAACACAAAAGATTAGGTTTGGAAGTGGAGACTATGTTTAATCGATCTCTTATCAGTTTGTTTTGGTGAGATTTGATATAGGAACAGGTGGGAGGCGATCACTTTCACTTTTTTCGGTAAGAAAAAACCGGATTTGCTCGAAAGGCAAGGAGAGGATTTGGTGACTCTACTCAAAATGTAT…	1	1	0	0	0	0	0	0	0	0	0	0	0	0	0	0	0	0	0	0	0	0	0	0	0	0	0	0	0	0	0	0	0	0	0	0	0	0	0	0	0	0	0	5.50543	276.592	0.124522	7
AT4G10500	2OG-FeII_Oxy DIOX_N	TATATTTTAATTGAACTTGTCGCTTTAGTTGAGGTAAGAAAATACTATAATAGTAATGAAATCTCACCAAATAACAATCAAAAATTTATTTCAATCACATAAGATCTTGTCAAAATCCACCAAATCATCATGCGTGTTTTTCAACATCTCTCCAAATCTTCTAAAAATTACTAATCCAATACACCGCCTAACTAATGTATTTGGTAATAACTCTTGATATGTACAACTAATTTACGTGTTCTCCACCATAGGTTATATCTGTTAACTAGTTACGTACGTCGACCAAAAACATATTACTTTATCGTGGTTTTATCGTTGAATTATTCACTTTCATGTTGGGATATCAAGATTTGAATCTTTCAATCATGATTTTAATTATAGTTGTCAAATGTCATATCA…	1	1	0	0	0	0	0	0	0	0	0	0	0	0	0	0	0	0	0	0	0	0	0	0	0	0	0	0	0	0	0	0	0	0	0	0	0	0	0	0	0	0	0	30.5234	2296.34	0.812683	33
AT4G12300	p450	CGTCACTCCGAAAGCCCCATCACCGGTATACCGGTCAGTCTTTTTTTCTTATGGGTATTATTTACATAGAAAAAAGTTTAGGGTTTGAAAAGTAAATCTTAAAATTTTTGAGTTTTAATGTAAATTATAATTTGGATTTAGTAGATAAGGGAAGTGAGACCAAAAGTGACGCTAGTGGTACGAATGGCAGCTTCGGTAGGTAACTATGATTACATCATTGATTACGAGTTCCAAACTGATGGGCTTATAAAAGCTAAGGTATTTTTCTACTTTATATCAGTTTCCAAATTATAAAAGATTCCATATATATACGATTCCGTGGAATAATAAATATTTCACTTTTTTTGTCACTAACTAATGTACGTAATAATGACAGGTCGGGCTAAGTGGAATACTAAT…	0	0	0	0	1	0	0	0	0	0	0	0	0	0	0	0	0	0	0	0	0	0	0	0	0	0	0	0	0	0	0	0	0	0	0	0	0	0	0	0	0	0	0	63.8998	441.386	0.547255	56
AT4G12310	p450	GATTGATGTTTGATTTTCCTTGCAAAACCAGAAATACATTACATTTTTACCCCAAAATAAAACAGGTACTACTTTTATTTCTATGGTATAAGAATTGCCTAATGTAACGATCTTTGCCCCTATAGGTAAAGATTCGAATCCGAAAACCTCGGAATGGGCAAGGCAACAAGAGGGATCTTGAGCTTCAAGACAATCCCAAACTTCTCTTTCAAATCCAACACGTGGCCTTCCGGTATCTTCCAATCGAACGAATGCAATAGTGTCGCGAGAGTGTATAAAACCATCCTCTCGGCGAGTGCTACACCGGCACAAATTCTCCGGCCAGATCCAAATGGAAAATAGCTATAATTGGCTCCAGTGAAATCACAAGAGTTATTATCAAGAAACCTCTCAGGACGA…	0	0	0	0	1	0	0	0	0	0	0	0	0	0	0	0	0	0	0	0	0	0	0	0	0	0	0	0	0	0	0	0	0	0	0	0	0	0	0	0	0	0	0	0	0	0	0
AT4G12320	p450	TAACAAGCCCTTGAAGATCGAATCTAGCTAGCATCGGGAAAAAATCAGAAACATTAGGCACACCCAAAAGCCTAGTTATCTCAGAAATCACTCCTTTAAACTCTGTTCCAACACTCTCCATATCCTCTGCTTTCACTGACCCTCCCCATAACATATTCATCATTAGATTCATCATCGTCAAAAACAACTGCTCTCCAACATTCACCGGTGATTTTTCTAGACCTTTCTGGTACAAACATCTCGTTCTTTCTCGGATTTCTTTGCGTCGAAGCTCATAAAAGGAATCCAAAGTTTTGCGGCTAAAAAGTTTGGCAGCACAAACTTTTCTAAGCATTCTCCATTCGGCACCGTATGGTAACCATACAAGGTCCAGACCACCATAAGTAACGGCTCGGGCCG…	0	0	0	0	1	0	0	0	0	0	0	0	0	0	0	0	0	0	0	0	0	0	0	0	0	0	0	0	0	0	0	0	0	0	0	0	0	0	0	0	0	0	0	0	0	0	0
AT4G12330	p450	GCCATTGCAAACTCTATTGTGTTGGTCGATGTATCCGTACCACCAACCACCAAATCCTTCACATATATATAACAAACACATTGTCACGACTCACTTCTCATGAACAAATAAGTAAATAAATATATTCTTACCCCAAGATCTTAAGATTAATCTATATATCCTCCGAAGTTTTTATTCTAAATTATGAAAACTGAAATCATTTCATTACCACGAGTACGGCTTTGACATGGTTAACCGTAATGGGAACCTCCGAGTCAGCTTCTTGGTCCTTTAACTTCATCAAATGTTGCAAAAAGTCTTTACATTCACCATCATCACCATCCCTAGTTCTTAGTAGTTGCATCTGCTCGATGGCTCGATCAAGTATGGCATCGAGCTCCCGAGCACACACATGCATCT…	0	0	0	0	1	0	0	0	0	0	0	0	0	0	0	0	0	0	0	0	0	0	0	0	0	0	0	0	0	0	0	0	0	0	0	0	0	0	0	0	0	0	0	6.1023	289.992	0.0940639	6
AT4G12334		AACAAAATCATGCGGACTTAATTCAAAGTAGACAATATAATACGAAAGGGAGTTGGAATGAGCTCGGAAAGTCCAATAATATCATGTAGCAATATTAGTAAAATAATAAGAAGCTCAATTACCATTAGCAAGGCCTTGACATGGTTCATGGACATGTTTTCATCTTCATCCTTAGCATTCAACAAAACCATCAAAAAATCTCCACCGTTCCCTTTACTTCCCTTATCCATTCCCATCCGTTGACTTATAATCCGGTCGAACATCCGGTCCATCCTCTGAGCCGATCTACGCACACGCTTAGCCAAACCCTGAAGGTCAAACCGGCTCAAAACCGGGAAAAAATCAGAGACATTTGGCTTTCCCACAACATCAATTATTTCCGTAATCAATTCCAAAAAT…	0	0	0	0	0	0	0	0	0	0	0	0	0	0	0	0	0	0	0	0	0	0	0	0	0	0	0	0	0	0	0	0	0	0	0	0	0	0	0	0	0	0	0	0	0	0	0
AT4G13010	ADH_zinc_N ADH_N	CAACATATTCCTCTGTTCCAACAAACGAGTTCGACTTCTCTCCTGAAAACTCCGACTCGGAGGATCTCGAAACCGAGTCGTCCGGGGAGATTCCGGAGTTACATAAACCGGAAAATGCGAAGATAGACCTTTCTTTCTTCGTCGCCGTCGAAAGTCTCGGTGACGACGAAAAAGAAGATTGTGGAGTTCTAGGAGGTAGATTCGTCGAAAGATCAAAATCAACAAGCATCAGATGACCATTCTCTTGAATCATCACATTATCAGGCTTCAAATCTCTGTACACAATTCCTTGATTATGCAAATACTCAAGTGCAATCACAAGCTCCGCCGCGTAAAATCTAATGATCTCATCGGAAAACATTTCTTCCGACTGTTTTTTCCTTAAAGAGTTGAGATCTC…	0	0	0	0	0	0	0	1	0	0	0	0	0	0	0	0	0	0	0	0	0	0	0	0	0	0	0	0	0	0	0	0	0	0	0	0	0	0	1	0	0	0	0	1114.29	5012.97	0.377112	64
AT4G13280	Terpene_synth_C Terpene_synth	CATCCAACGGTCTTTACCAATCCACGTATAAACCACTTGGTCCTTTATAAAAATCATCAATATACAATTTAAGAATCTAATTCTCACGAAAAAGCCCCATAACTTCCAAAATCAACTTTTCACCCCCAAAAAACTCATCTTCTTCGTTGAAACGATCGAAATCGATAATGGCGTCGTCGAAGCACGAAGACTATGGCATCCCTTACACACCTCTTCCATCATCACAACCATCTCAATCCGTAATCCTTCTAACTCCTTATCGCCGTCACCGTCGTCCTTCACTTCTCCGTAACCTCCGTTGTTCTCTCCTCTTCACCGCCGTAATCCTCCTCCTCTCCGCCGCCGTTTACTTACTCTACCCTTCAGATCCAGACATCACTGTCTCACGAATCAATCTCA…	0	0	0	0	0	0	0	0	0	0	0	0	0	0	0	0	0	0	0	0	0	0	0	0	0	0	0	0	0	0	0	0	0	0	0	0	1	1	0	0	0	0	0	0	0	0	0
AT4G13290	p450	ATGAAAGATAATAATAAATAAATTAAAAAGTAAAAATAATAAAAAAAAATATAAAAGTAAGAATAAGAAAGAAGAACAAGGAACATAATATATATCTCGATAAACCAATACGTTACCAAATGGCGTTAACTAAGAAAAAAAAAAAGACAAAGGTTCACTGACCGACTCACGATATGAAGACATCAAAGAGAATAGATGTCACAAAACAGAAGATTATTAAACAAAAAAAGACAGATTCTACCACTTCAAAATGATGAAAATAATAAAGAGATCACTCAACATGTCCTGTTTGATATGATCAACACTGAAGAGATAAAATCTGCGCAAAAAGACAAGACCTTCATTACAATCTCAAGAAAAATATATCATCATGGATTAAGCACGAGTACATGTTCTTAA…	0	0	0	0	1	0	0	0	0	0	0	0	0	0	0	0	0	0	0	0	0	0	0	0	0	0	0	0	0	0	0	0	0	0	0	0	0	0	0	0	0	0	0	0	0	0	0
AT4G13300	Terpene_synth_C Terpene_synth	TATGGACCACTCATGCTCCTTCATTTCGGCCGCACACCAGTCCTTATAGTCTCCTCAGCCGACGTTGCTCATGACATCTTGAAGACGTACGATGTTATTTGTGCCAACCGCCCAAAAACAAAAGTGATTGATAAAATTTTGAGAGGTGGCAGAGATGTGGCTTTTGCCCCTTACGGAGAATATTGGAAACAAATGAAGGTACTTCAAAAGTTCAACTAGTTTTTGTTTTCTCCTTTTTTCTTTTCTTTTTTGACTTATAATATTTTCCTACAAGAACATTTTATTGATAACTATTTTCCTATAAACTATTAGTTATTTTCCTCAATTTTCCTTATCGTGATTTGGTAAATTCAATTAATTTTGATCATTAATATGGGATGGGGTTATGACTTATGAGGA…	0	0	0	0	0	0	0	0	0	0	0	0	0	0	0	0	0	0	0	0	0	0	0	0	0	0	0	0	0	0	0	0	0	0	0	0	1	1	0	0	0	0	0	0	0	0	0
AT4G13310	p450	GGGAAATTTTTCTTCTAAAATACAGATTTTAACATATAGAGTGATGTTAGATTTAGCTCTTTAAAATCATCAACACGTTGGAAAACAAATAAGCTATTATACCAATTTATATGGAGACTAATATCATGAACGGTACTTCGTTATCACTCGTGCCCGTCAACAGTGCCATTGGATATATGATGTATTACATATCATGGTATTATGTAAAATGATCGAGATCAAATATCATGGACATTCTATAAGTGCATCGAGGTCAGTTAGACTTAGTATCGTGGAGCATACTTCTTGACCACCTTACTGTCGGCTAAAATTTATATGTAAATATTCTCTTGATACCTCATAATGATGTGACGTACGATTCTATTTATGATGTTGCACTGTTATTTGTTAGATACACAG…	0	0	0	0	1	0	0	0	0	0	0	0	0	0	0	0	0	0	0	0	0	0	0	0	0	0	0	0	0	0	0	0	0	0	0	0	0	0	0	0	0	0	0	0	0	0	0
AT4G13430		TTGTAACTCGACTAATACCTCTTTCGAAAAAGAAAAAATAATAGAACTTAAGTAAACAATTTTCCTAAAGATTGACTCTTTTGAACTCTATATAAAAATTAATCACAAAAAAAATAAAATAGAACTAAATTAAATACATGTTATTTTACTTAAATATGCACAATATTAACTTTTAGAAGTAGATAGAATTGAAGAAAGATTAGCGATAATATCTGAAAAATGGATTAAAACTAAGTCATACCTTTTTTTCATTCAACTTGTTCTCATGGTTATTAACTTCATCACCATCTATTTGATGTTCCTCACCATCCATTTTTTGCTGTGTTTTTTTTTTTTTTTTTTTTGTGTTGTGATATTGTGACAATTGAGAGAGATGGGCTAATTAGATGCGTTTTTAAC…	0	0	0	0	0	0	0	0	0	0	0	0	0	0	0	0	0	0	0	0	0	0	0	0	0	0	0	0	0	0	0	0	0	0	0	0	0	0	0	0	0	0	0	3615.65	9097.14	0.211905	64
AT4G13660	Epimerase NAD_binding_10 NmrA	AAAGTAACCAAAAGTCTAAAAGGTTTATTGTGCAAAAAGAAGAGAAAAGAAAACGAAGAGATGGAGTTCTAATACATATTATATATCTGATGAAGACGGCGAAATAAAAAGAAGAGGCAAAAGTATTTAGGAGAAAAATGTAAATGAAGACTTTTATATTTCGAGTTAATTTTCAATGTACATACTGTTCAGATCCAATCTAACAACTCTTTTACCTCTAGTTAAACCACTTAACACAGCTACCTCATGGACCATGGTGAGTCAAAATTGGTGATATAAAGGTGTGTTTACTTTTGGTGATTTGTTTTTAGCTATTAAAATAAATATACGATTTTTTATTTTTTATTTTTTTGACGGCAAATATACGATTTTGTTTTGATTGATTATTTTTTATAAATC…	0	0	0	0	0	0	0	0	0	0	0	0	1	1	0	1	0	0	0	0	0	0	0	0	0	0	0	0	0	0	0	0	0	0	0	0	0	0	0	0	0	0	0	9.4357	3414.96	0.172836	14
AT4G13770	p450	GAGTTTCTCATCGATGGAACTTTATTGGCTCCTGCAAATCCTAACAACATTAAGCAAGATACGTGGATCAAATTTAAGTACATCAATGATCTCTCTATCTCTGGTTCCGGTACACTTGATGGGCAAGGGAAACAGTCTTGGCCACTCAATGACTGCCATAAAAATCCCAATTGTCCTAAATTAGCTATGGTAACATTTCTTCAACTTTTTCACTTATTGCTTCATTTTGAAAAAATGATTATTATTTATTTAAAACGTATTTCAAAATGCACATGTTATTTTTATACAAAAACTTATATGAAATTTTCTAGTCTTTTTTTTTTCATTTGAGAAACTAAAAACTATTATCATAAACTTGATTTTTTTTAATAGACTATGGGATTTGCATTCGTAAACAAC…	0	0	0	0	1	0	0	0	0	0	0	0	0	0	0	0	0	0	0	0	0	0	0	0	0	0	0	0	0	0	0	0	0	0	0	0	0	0	0	0	0	0	0	950.969	9159.78	0.852552	62
AT4G13840	Transferase	CAAACAACAACCAATCTCCTCTCTTCAACCAACTTCAATCCCAACAACTATCTCTTACCCAACCCGAACCCGATTCTCCTCCACCCGGATCCAATCTCGATTAACCCACGACGATCCAGTAAAACAATCGGAAGACTTATCCTTCTACGATCTTCTCGGCGTCACCGAATCAGTCACACTCCCAGAAATCAAACAAGCTTATAAACAACTAGCTCGAAAATATCACCCCGATGTTTCTCCTCCGGATCGTGTCGAAGAATACACAGATCGGTTTATTCGTGTTCAAGAAGCTTACGAAACTCTCTCCGATCCTCGCCGGAGAGTTTTATATGACCGTGATTTGTCTATGGGGTTTTCTTTTTCTTTCTCCGGTCGACGCCAGAACCGTTACGATCAGGT…	0	0	0	0	0	0	0	0	0	0	0	0	0	0	0	0	0	0	0	0	0	0	0	0	0	0	0	0	0	0	0	0	0	1	0	0	0	0	0	0	0	0	0	352.25	3314.55	0.950973	41
AT4G14090	UDPGT	TTCAATATGGGAGATTACGTAAAGAAAATGTAAACATGATGCATTATTAAGATGACTTACTTGAAAAGACAAGGATGGTGAAGAGGAAGAAAGCAAGAAGAGACATGTCTTTGTGTTTGTGTCTGGTTTGGTTTGCAATGTGTTGGTGATGATCAGAATGTGATTTTAAGATGGAATGGTGTGGCATTGGAGATGAGGTTTATAAGTAAGAGTATGGTGTAGTGTAGGTTTATTGAGTCATGCAAGAAAAGCTTTGTTTTGGCTTTTGATTTTCTTTTTGAAACTCTCATAGTTCTTTTGTGCTATGATTTTAAAAGGATTGTTGGTTGGATGGTTCAAATTGAACCAAGAAACACTTTCCCCAATATTGTTAATTTTGCAAATACATTTCTGATTGTA…	0	0	0	0	0	0	0	0	0	0	0	0	0	0	0	0	0	0	0	0	0	0	1	0	0	0	0	0	0	0	0	0	0	0	0	0	0	0	0	0	0	0	0	10.7898	3438.77	0.43799	16
AT4G14210	Amino_oxidase NAD_binding_8	GACGGTTTTTAGCACTAGGATGTGGATTTGAATAACTCCAACCACATTTAGTACAGACATGGTTCTTACCTCCTCCTATATAACAAGGGTTCACAAAATCCTCAGTGTCCATATTCTCAAAAATTGATATTTTTTCTAACAAAGACTTTTCTAAAGATTAAAAAAAAATAAAAAAATTCAGAAAGCGAAACCAGTCGTAATCTGAAGAAACATTAATCAAATAGACCATTACAAGACAAAAAGGAAGAAACCATTATTGCTACAAAAGTTACACACAAAAAAAAAACACATGAAGAAATCATTCTAACTAGACCCGACAAGAGATTAACACACAAGTAAAAACCGAACTAGACCCGATAATGTGACGACATTGGAGGAAGAAAGATGCAAAATTGGGAC…	0	0	0	0	0	0	0	0	1	1	0	0	0	0	0	0	0	0	0	0	0	0	0	0	0	0	0	0	0	0	0	0	0	0	0	0	0	0	0	0	0	0	0	905.31	1873.02	0.357546	63
AT4G15093		TCTGTTGCAGATTTCGATACTTGCCACAAGCAACCTGCATTGAAGTCCCCCTCGCCCTGGGAGAAGCAAATGGCAACAACTTACACCCACACAATATTTAAGAAATTTCAAGTCGAGGTCTTGGGGGTTGTCGCTTGCCATCCTAGAAAGGAAAAAGAAGATGAAAATATGGCGACGTTTAGAGTTCAAGACTGTGAAAAAGACGATGACTTTCTTGTAACGTGGAGCAAAACTAAGTCAGAACTTTGCTGCTTCTGTCGTATGTTTGAATACAAAGGGTTTCTTTGTCGGCATGCTTTGATGATTCTGCAGATGTGTGGTTTCGCCAGCATCCCGCCTCAGTATATATTGAAAAGGTGGACAAAAGATGCTAAGAGTGGAGTATTAGCTGGTGAAGGA…	0	0	0	0	0	0	0	0	0	0	0	0	0	0	0	0	0	0	0	0	0	0	0	0	0	0	0	0	0	0	0	0	0	0	0	0	0	0	0	0	0	0	0	187.503	2588.73	0.278648	64
AT4G15260	UDPGT	TTCTTTAGGTACTTTCTGTGGCTCGCAAGAATTTCGAGAATTGTTAATAAAAAAACGTGTAAATGTCATTAATTTTGAACACGTTTTTCTTGTTATTCAAAACATCCGAGTAATAAGACTAGTTCGAAGCAATTTATTCCGAGTGTTGGTTTAATGGATCTAGGAGTTTGCAGCATACTAGTCCGGTTTCATTAACCTGTGGTTATGGATAGTTATTGTATCTATTTCTCACTAATTTTACTAAGTGTGTTTTCACAACTTAAAATATGAGATGTTAGAAGCACTTAAATGATTGAAATTCTAGTGAGCGATCATGTTTTAAGAGAGAAAACTTTGTGACAACGATTGATATTCGTTTACGATTTTTTACCAGCCTCAGTAAAAAGGCTAAATGTACTA…	0	0	0	0	0	0	0	0	0	0	0	0	0	0	0	0	0	0	0	0	0	0	1	0	0	0	0	0	0	0	0	0	0	0	0	0	0	0	0	0	0	0	0	67.4517	297.523	0.372792	64
AT4G15270		GATCAACCGCCTAAATCTGTTTTGTTTCTCTGTTTTGGAAGTATGGGAGGTTTCACTGAGGAACAAACTAGAGAGGTAGCTGTGGCGTTAAACCGAAGTGGTCACCGGTTTCTTTGGTCTCTCCGTCGTGCATCGCCGAATATAATGATGGAACGTCCCGGAGATTATAAGAATCTTGAGGAGGTTTTACCGGACGGGTTCTTGGAACGGACTTTGGATAGAGGGAAAGTGATTGGATGGGCTCCACAAGTGGCGGTGTTAGAGAAGCCGGCGATAGGAGGGTTTGTTACTCATTGTGGGTGGAACTCTATGTTAGAGAGCTTGTGGTTTGGTGTTCCGATGGTGACGTGGCCGCTTTACGCGGAGCAGAAGGTTAACGCGTTTGAGATGGTGGAGGAG…	0	0	0	0	0	0	0	0	0	0	0	0	0	0	0	0	0	0	0	0	0	0	0	0	0	0	0	0	0	0	0	0	0	0	0	0	0	0	0	0	0	0	0	24.3798	103.111	0.0990015	29
AT4G15280	UDPGT	GTATCTGAACCGCCAATCCCAACTCCTCCACCATCGCAAAGGCGCTTATCTTCTGCTCTGCGTAAAGCGGCCACGTCACCACTGTTAAACATTTTCAAAGCATGAGGTTCAAGCTCAGCAACTGTATTTACCAATATACCTTTCATCTTTCGAAAACATCTAGCTTGAGCTAGAAAGAAAGCTAACCAATCCTTGGAAGTGAAGAAATCAGGAAGACATTTCACAGGGTAAGGACGAGTCAAAAATGGAAACTCCAACTCGTTGACCGAGTCTTCCAACTCGCTTACGTCATACTTCTTCTCGTCGAACATTCGTTGAATATGAAGTGTGATTCCCAAACACGTAGCGTTTGATGTGTATACCATATAACACGGAACTCCAAATTCGTTAACTACATCG…	0	0	0	0	0	0	0	0	0	0	0	0	0	0	0	0	0	0	0	0	0	0	1	0	0	0	0	0	0	0	0	0	0	0	0	0	0	0	0	0	0	0	0	13.3433	33.5491	0.0356917	1
AT4G15300	p450	TTACAGTTTATAATTGTTATTAAGTAACGGTATACCACGAATCCATGAGATAATTGTTAAAAAACTGAAGTTTTAACCCCTATTAAAACAACATATTAATAATATTTTAAAATTTTATAAATATTGATTCAAATACATCCACTATATAACCCAATTCCAAAATAGAACTCGTTCTGTAATTTTTTTACCGTCCCGTGATTTTTTTTAAAAATAGTAATTTTTAACATTTAAGAATAATTTTTTATATAGAAAAGTTTTGCAAATTGTATCATTCTCTAATATATTTATATCTATAGTTTAATTTTATATATAGTAACATTATACATACCACATAACATTTTTGGTTTTATATAATCTTTTCTAAATTAGGATGATTTGATATGTTTAATATTAGTGGTC…	0	0	0	0	1	0	0	0	0	0	0	0	0	0	0	0	0	0	0	0	0	0	0	0	0	0	0	0	0	0	0	0	0	0	0	0	0	0	0	0	0	0	0	7.88046	25.2381	0.103503	1
AT4G15310	p450	TGTGGGAGGACTCCAAGTGTTGTTCATATCGAGATAACATCCAGGATATAAAAATTTATAATTATGCTAAAAAAAAGTTTGCATATACATTAAATTCAAAGAAAAGAAAAAAATTTGCGGGAACTCCTCCGAAAAGTCTGCTAACCACTGGATTATCTGGCTTGACGCCTTGACCTGGAGACCCATCCAATAGAATATGAAAAAGTTAGAAAATCACAATCATTGATTTTAAACAGACGCAATTGAGAATGAAGAGAAAATGGTATGCAGAACTACTATGTTACTAGCGTGGCTAACGGATCAACTATTTTTTATCATTGGAGCATCTCCATCAAAAGTATCTAAGCTAGATACATTTGATAAAATAATATTAAAAAAAATAGGAAAAGTCGGAGAAAG…	0	0	0	0	1	0	0	0	0	0	0	0	0	0	0	0	0	0	0	0	0	0	0	0	0	0	0	0	0	0	0	0	0	0	0	0	0	0	0	0	0	0	0	9.70662	64.3556	0.130035	1
AT4G15330	p450	TAGATTCATATATTGAAAAGACACAAATTAGTGAATCAAAAGAAAAATAAACTTAACAAAGAAAATTGACATGTACAAGGCGAGAGGAAAGAAAAAAATGAAACAAGGACTAGAAAAGGACTAATATGTACAACAAACACATCTTATTGGTTTGTACTCGGGTTGCTTTTGGTACAAGGAAATAACTACCAATGGACAGTGAACAAACATTAGCCTAGGGTCGGCCCTATCGTTACATACTATTTTCCCACATTGCAAACAACAAATAAAACTGTCAAAAAGGCAGCTTTAGAGAGAGTGACAATGAGATGCAATATTTTTCATGCAAAAAACCCTTTTAGAAACGGAAGGAACAATATAACAACCAAAATACACCCACAAGCCTCTGCCAAATTGACC…	0	0	0	0	1	0	0	0	0	0	0	0	0	0	0	0	0	0	0	0	0	0	0	0	0	0	0	0	0	0	0	0	0	0	0	0	0	0	0	0	0	0	0	18.2886	427.597	0.245585	14
AT4G15340		CAGCTTACGAAACATCTTTGACACGAAAAACTTCTGTGACAAGGCACCTAAGTCGGCAGTAAGTTCCATTATTCTCTCCACTTCATTATTCTCCACTGAAAAGCTCCTTCCCGTGCACATCTTGTAAAGGCTATTGTTAACGAATCTGGACGCTTCCTTATGAATCATAACGCTTTCCTTCTTCATGGCCTTATCGAACAGCCTTTTGTAGAACCTCTCTAGCTCTTCAGAACGAAAATCCTGTGACCGCACCAGTGGTTGGGGTCCCAGCAACTTAGTTGCGATGAGCTTCTTCATGAATTTCCAGTAATCTCCATAGGGAGCCTGTATGAAACCAGAAGATCCAAACGCCAGGGACTCGTCGATCGCTCCAACACCGCGAGAGGAGACGTTCACGTC…	0	0	0	0	0	0	0	0	0	0	0	0	0	0	0	0	0	0	0	0	0	0	0	0	0	0	0	0	0	0	0	0	0	0	0	0	0	0	0	0	0	0	0	5.63162	385.613	0.0710322	7
AT4G15350	p450	TTAAATGAAAACTTTAACAAAGTACATGCTAACAACTCCCAAGAAGCTTTCTTGAAGATATGAAAATAAAACGTGGAAATGAAAACTTTAATAAAATTCCAATCACCAACCACAAGCTCACCTTTTCCACAAGTGTACAGTACGACTGGGCGTTCGAGTATCATTCAAGTTCAGATCATTTTCGTTTTTGATTTCAGTAAATTTGGTTAGGGGATTTAAGAATCTATTGGGTATTTTAAAATTTTGATTCCGGTTCGGTTTCGTTCTCTCTTGGTTCGGATCGGTTCAAATATTTGAATGGAGAACTGAAATAGAAGTAAAACTTTTTTGGGTTCGGTTGAACTACCGAAAATACCAAAACTATCTGAAATACCCATAAAACTATAAAATATTATTTAA…	0	0	0	0	1	0	0	0	0	0	0	0	0	0	0	0	0	0	0	0	0	0	0	0	0	0	0	0	0	0	0	0	0	0	0	0	0	0	0	0	0	0	0	8.73081	28.4315	0.115002	2
AT4G15360	p450	TGAAATCTTAGTCAACTGTTAGCCAAAAGGGGCTTCTACCATCAACAATATTTAGAAAACTAGTTAACAATAGGGATGAATGAGTAATATACAGCTACACTATATGATGGAGTTACGTTAATAACATTTAATAACATTTTTAGTACTATCTTATTAATTAACAAAAATCAATAGTAATAGTTGAGAATTTTTTAAGCACTAAAATTTTATTTCAGATTTTTTCCATATTTTATATTAATAATAAATCCATAACAAGTAATTTCGGACCTGCTTCTGAACACGGTACCATGTGAAACCGAAATAAAGCTCGAGGAAAAAAACTGCAGAGGGGAACATCTTTACCCACTTGACTAAGGTTCATATATTTACTAGATAAGGCCCGCCTAAATAGGAGATGTA…	0	0	0	0	1	0	0	0	0	0	0	0	0	0	0	0	0	0	0	0	0	0	0	0	0	0	0	0	0	0	0	0	0	0	0	0	0	0	0	0	0	0	0	6.69884	26.9884	0.109389	1
AT4G15370		TGAAGGAATGACCCTGAAAATGGTTCATCCGCTTACTTGCACTCCGTTCTTCGAACCCAACCTTTATCTTTTGCTTTTAATCTCTAAATTTCCGTGTCTGATACTTAGCTTTGGAGCTTGTTAACAAGTCTACTTTCTTTTGTTCTATATGTTTGCATTTGCTCTCTTCTATGTTGTCTTTGTATTTGCATTGCTATTTGACGTTTAATATGTTTGCTCGGAAACGTTGAATTATATTTGATCTCTTTATGTTTGTTATATCTGAAAATTTGACATTCCTATACACGGGATCTACGACATCATCATTTTTCAATCTAGCTTATTTAAGTTCTTTGGATTTTTTTTGTGACACAAAATCTTATTTCACCATTTCATCTCTGTTTCTTCACCAATAGATTA…	0	0	0	0	0	0	0	0	0	0	0	0	0	0	0	0	0	0	0	0	0	0	0	0	0	0	0	0	0	0	0	0	0	0	0	0	0	0	0	0	0	0	0	4.51341	14.5847	0.0681391	0
AT4G15380	p450	CTTCCTCAGCCTAGCTAAAGTGCTCATGATGTCCTTTTCATGCATGTGCTAATTTTTTTTGTTTTTTAAGGTTTAGTTGTGTGCTAGCTTAAGCTGAAAAAAAAAAAACTATTTGAGTTAAAAGAAAGCTATGGTTATGCAATATTAGAATTGATGAAATGGAGTCTTGGAAATATATTTAAAAAAATTGACATGTACAATAATCAAATGTGGGAACCTAATCAAATATTGTAAGAGAGTGGTCCTATATGCTACCGCTTCCTCATGGTCAAAGCCAGGTCTATATATATAACTCCAAGCCACCGCTTCCCTAGTTTCTGCTTAAATTCAGGTTTGATGAAACCTCGGGGCTCAGTATGCATGTCAACGTGGAACTTGGGAAAGTGAAAAGATATGAGG…	0	0	0	0	1	0	0	0	0	0	0	0	0	0	0	0	0	0	0	0	0	0	0	0	0	0	0	0	0	0	0	0	0	0	0	0	0	0	0	0	0	0	0	19.8267	244.222	0.142732	17
AT4G15390	Transferase	GAATGTTAGAGATTGAATCTCAGCTATAAATCTTGGCAGGAAAGCACTACAAACGGATATGGATGTAACCATTGATAAGTCTAGTAAACACATTATACATGAATATTATGCATCACGATTCTAATCACTACAGATATGTTATACCGAAAGATTGGAAAGTTCACAAAGAACTTCAAAATAATCACTCTTACAACAAAAGTAATAATAATAATTAAAACGTTGGATAATTTTCTTCAGTGTATGTAGAGATAGTTTTCAACAAAAAAGTTAAAAGTAATAATAAGGTTACTACCTACCATATATGGTCTGGTGTACTTGCACTTATTAGAAAATATCGGTCCAACCCATGCAAATGATTTGTTTTTTTTGATAAACAATAACACAATAACTTGCTATCCA…	0	0	0	0	0	0	0	0	0	0	0	0	0	0	0	0	0	0	0	0	0	0	0	0	0	0	0	0	0	0	0	0	0	1	0	0	0	0	0	0	0	0	0	4.04714	6498.16	0.0640501	16
AT4G15393		ATTAAATCTTGTAAATGTGATGCAAAAAATCATATTTTACATAAATTACAAGTGGTTTGTACCATCCTACTATATTATTTGGGAAGTATATTTTAAATATAACCTTAATTTCTGTAATTAATTACATGACAATGTCATTAGAAAAATTTAATCAAAAACAAAATCGTTTAATGACGTCATTAACAAAATCATTTAATGACAATATTTATTTCTTAATTATAGGGCTTATTGGATCTAAAGACGGATCATCAAAGATTTTCTAAACTGAAGCAAAATATAGTGAATATTCAAATATCTATCTGTTACTAAATGATAAACAAATAAGTTAATAAGTCAATAACTATTTAGAGTGACGGGTTTTTGAATCAACATTAATAAAAAAAAGTAAAATATAATTAA…	0	0	0	0	0	0	0	0	0	0	0	0	0	0	0	0	0	0	0	0	0	0	0	0	0	0	0	0	0	0	0	0	0	0	0	0	0	0	0	0	0	0	0	0	0	0	0
AT4G15396	p450	TTAATATATGTATAGTACTGATCAATATGCATGCATAGGATTTGGGTGGAAAAATAGATGCGTGCGTTGTGTTTTGATGTTTGTCTCAAATAGCAATGACCGAAGTGCCCAAAGCTAGTTTAAAACATTACTACACAAAATCGCCATGCTTTTATTTCTTTTTCAATCTTTTTCAATAACATTCCCTGAGGGCTTTCATATATTCTTGAACTGAGCATGTATTTTTTATAGGCAAGAAATCGTATGATGAAGGTTATAAAGGAGACAGTAGTTAAAAAAAGAGCATCAGGAAAGAAATTGGGGGAGTTTTTCGAGACCATCTTTGGAGATACGGAAAGTGTAACTATGAGCATAGAGATTGCGACTGAGTACATATTTACTCTGTTTGTGCTTGCTAAC…	0	0	0	0	1	0	0	0	0	0	0	0	0	0	0	0	0	0	0	0	0	0	0	0	0	0	0	0	0	0	0	0	0	0	0	0	0	0	0	0	0	0	0	0	0	0	0
AT4G15400	Transferase	GGATCTTTATGGGTTATCCTTATGTGCATTTCAATGCAGAAAAGTATGATGACCCTTTAGCATTTAATCCATGGCGCTGGAAGGTAATTTAAATTTCATCTTTATCTTTTAATTATTCTTAATTTACACTAATCACATTCTTGGAATTTAAACATGCATATATTAAACTAAATTATCAGGGAAAAGACTTGAGCGCGATTGTCTCCAGGACTTACATTCCCTTTGGCTCGGGTTCTAGACTATGTGTAGGAGCTGAATTTGTTAAGTTGAAGATGGCCATTTTTATCCATCATTTGTCTAGATACAGGTTCATTTATTTATCACTTAATTACTCCACGATTCAATTTAATTTTAACTGAAGTCAAAGTTTATTTTATTTACGTTTCTATACCTATGGTG…	0	0	0	0	0	0	0	0	0	0	0	0	0	0	0	0	0	0	0	0	0	0	0	0	0	0	0	0	0	0	0	0	0	1	0	0	0	0	0	0	0	0	0	5.32177	214.359	0.114134	14
AT4G15765	NAD_binding_8 DAO FAD_binding_2 FAD_binding_3	TCGCAATCGATTCTTGATCTTTACCATTGTGATTATTGTCTTGCATATGTACTAGAAACCAAAAGACTTGATTATCCGTCAAAGGAAGCCTTCCTATTAAGACATTTCCTTGCTTTATCCTTAGAACCTCTTGTGGAAATCCATGGCCGTTTGGGTACTTAGTAAACCCTCTCACCGCACGACAAGCAAACGCCTTTTTCGGGTTTAACTGCAAATAATCACTGACGATAGAATTGGCACCATCGCATCCAATCAGGACCTATGAGAGAAGAAAAACATTATATTGCATAATTTATTTTATACTATTGAAAGCATACAAAAATAAATTCTTCAGTAAATGCAAAAGCCAAATGTAATATTTGCCTTTGAACAATTAATGTCTAAATAAACAATACTGAT…	0	0	0	0	0	0	0	0	0	1	1	1	0	0	0	0	0	0	0	0	0	0	0	0	0	0	0	0	0	0	0	0	0	0	0	1	0	0	0	0	0	0	0	0	0	0	0
AT4G15870	Terpene_synth_C Terpene_synth	GACATTGTTTAGCAGCTCCATGAGCAAAACGTCCTTTCATCGGAATCATTTGACAAGGGACAAGACATGCATGTGGAAGCCAATCCATCCCAAGCTGTCTTCCTCTCCAACAACCCTGATGGTGCAAAAGAAGCACTGAACTCTCTGACACAGGAGAAAAGCATGGAACAAAATGCATCTACAGAGGATTTTGAGCTTATTAACAAGGAAGAATATGATAGCAAGAATAAGAGGAAGAGAAGGAGCCGAGGTTGGAAAAGAAAGCGTGAGAAGAAGTTTGTGTAAAAACTTTAGAATTATAAAAAGTGATTTCTCATTAATCATCTAATGTGACATTACATCAGTATATATAGTACACAAGATGAGTAAATAACTAGAATCATGTAAATGGAAGCTTAA…	0	0	0	0	0	0	0	0	0	0	0	0	0	0	0	0	0	0	0	0	0	0	0	0	0	0	0	0	0	0	0	0	0	0	0	0	1	1	0	0	0	0	0	14.4551	111.944	0.175318	8
AT4G16155	Pyr_redox_2	CCGTTTGATCAAGCGAGGGACCATCTCTTTGAGCTTACTCTGAAAAATAGGCTGAAAGAGTGGCTTTTGGAGAAGGTCATCGAAAACCGCAACACTAAGGAATATGACTCTAAAGGGCTTGGAGTGATCCACCTCTGTGCCGTCCTAGGATACACTTGGTCAATCCTTCTCTTCTCCTGGGCAAATATATCGTTGGATTTCCGTGATAAGCAGGGTTGGACTGCTCTTCATTGGGCAGCATACTATGGAAGGTAAACTAACTTGCATATTTCAAGTACTATGAGATTTGCTAATCTTGTATCCGTTTTATTTAATTTACTTTTTTACCAAGTTTTATTTTTTTTTAAAGGGAGAAAATGGTGGCTGCTCTTCTATCTGCGGGGCAAGGCCAAACCTGGT…	0	0	0	0	0	0	0	0	0	0	0	0	0	0	0	0	0	0	0	0	0	0	0	0	1	0	0	0	0	0	0	0	0	0	0	0	0	0	0	0	0	0	0	598.558	2132.16	0.50249	64
AT4G16210		CAATAACAGTGGGTTTGGTTGTACATTTTAAAATCACTAATCTAATAACACTTGATTTTAAAAAAGTTTTTACAATTCATGTTTGAAATAACATGGGATTTGTCATTTTAATACAAATCATTTCAAATCCTTAATTGAATACACCCCCCTAAATCTTTATATGATTTGAAACTCAGAAATTTAATGAGTAGTTATGATAAAACAATATCGTTTTACATTGTTAGAGAAGAATGCTATCGTTTTCAATTAACGGGTTTGTTAACAGAAAATTGTCTCCATTAACATAGTTTTTTAACTCACTTAACATCATGCCTACCCTCTTTTGTTGAATATTCATCTTCACTTCCCCCCCCTCCCCCCCTCCCCCCCCTTCTTTCATAAATTCTTCCAGATTTTTTT…	0	0	0	0	0	0	0	0	0	0	0	0	0	0	0	0	0	0	0	0	0	0	0	0	0	0	0	0	0	0	0	0	0	0	0	0	0	0	0	0	0	0	0	290.902	2133.01	0.199832	64
AT4G16330	2OG-FeII_Oxy DIOX_N	TAGCCATTCGAATGAGCTTGTATCTCATTCGAAGTTCAGAGAATGTTCTGGAGAAAGTGTGGCTGCGGATACCAGTTTCTTAACTGGGGCATGGGTTGATACTGGTGGTAGTAGCGATGGTTTCAAGGATTCTCAGGCTATAGATAGATGGCAATCTCAAGCTGCTGCTGCTGATCCTGAATTTTTCAATCGTACTTTGCATATAAAGGATGAAGAAGATTCGATTGCTTGTTCGACTGGCCCTCCTAGTTGGAAGCATGACCAACGAGCGAATGAATGTTCCGTGTCACAGGTTACAGTGAATAAAGAGCCACATAAAAATCATATCCGGAGTGCAGATCGTTTGAAACAGGGAGTTGTAGATTTTGTTGCATCGTTGCTTATGGCCCCGTATAGAGC…	1	1	0	0	0	0	0	0	0	0	0	0	0	0	0	0	0	0	0	0	0	0	0	0	0	0	0	0	0	0	0	0	0	0	0	0	0	0	0	0	0	0	0	460.923	838.391	0.222653	64
AT4G16730	Terpene_synth_C Terpene_synth	TAACAATCAACGTCTACAAAACTCATTATACAGCTGAACAGCAGTGATCACCAATATGAAACAAAATCAGCTAAAACTCAAATTTAGGGTTTAAAGAGTCACCTGCTTGGCCTTGTAACCCAAACGACGAGCCTTATCAGGACGAGTAGGCCTGACGAGACGAACAATCGAAGGTTGCTGTCTGTACTCCCAGCACCTAACCCTCTGGAGGAATCTCATCACATCGGACTGTTTCTTCCTCCATAGCTCAGATACATACTTGTACGCACCTATATCAATCAAATCATTAAGCTAAGTAGTTTGCAATAACAGATACGTAACAGAAACATCATTTGAACAAACAATGGAGAAGCTGAATCGATCTAAGAAACGAGAGGATTTGATCTAGAAGAAGGGATG…	0	0	0	0	0	0	0	0	0	0	0	0	0	0	0	0	0	0	0	0	0	0	0	0	0	0	0	0	0	0	0	0	0	0	0	0	1	1	0	0	0	0	0	6.28517	186.372	0.0731517	3
AT4G16740	Terpene_synth_C Terpene_synth	TCATAGTTTCATGTATAAATGATTCAATTTTTCCCCACACAAAAAAAATAAAAATAAAATCATGAAAACACTAAATTATAATGACTCACAGGAGGAGATGGCAAGAGGAGATTCCCCAAAGTCGGTCCAATGTTACATGTATGAGACAAGAGCAAGTGAGGAAGAGGCACGTAGACACATGCAAAGTATGATCAGCGACTCTTGGGACATTATAAACTCCGATTTAAAAACGGCACACACTTCTTCTCTTCCTCGTGGTTTTCTGGCAGCCGCCGCAAATCTTAACCGCGTGGTACAGTGTATCTACCGGCACGGTGATGGCCACGGAAGCCCAGAAAAGACCAAGACCGTTGATTATATCCAATCAGTACTCTTCAATCCCGTTCCGTTATAGGATTG…	0	0	0	0	0	0	0	0	0	0	0	0	0	0	0	0	0	0	0	0	0	0	0	0	0	0	0	0	0	0	0	0	0	0	0	0	1	1	0	0	0	0	0	3.75004	594.292	0.0586917	5
AT4G17190	polyprenyl_synt	TCTGTTTATAAAAATAAAGCTGTAACCTTTAAAAAGTTGCTATCTTTGCACCCGAGAGAGAGCTCAGTGAAAAAGATGGGAAGCGGTGTAGGTGTAGCTCTCTTTGCCCTCTCCCTTCTTCTCGTCTCCCATGAGGTGGAATCTGCAATCGGCGTGAACTGGGGAACGTTGTCATTTCACAAGATGAGACCTTCCACAGTGGTGGATCTCCTCAAAGCAAACAAGATCACCAAGGTGAAGCTTTTCGATGCGAATCCAGATGCGCTTCGAGCGTTAATGGGTACTGGAATCCAAGTAATGATCGGCATTCCTAACGAGATGCTCTCAACTTTCAATTCTGATTTGTTTGTCCAGCAAAATCTCTCTCGCTTCATAGGCAAAAACGGTGCTGATATTAGG…	0	0	0	0	0	0	0	0	0	0	0	0	0	0	0	0	0	0	0	0	0	0	0	0	0	0	0	0	0	0	0	0	0	0	1	0	0	0	0	0	0	0	0	376.3	941.454	0.539006	62
AT4G17370		CCTGTAAAAACTCAAATTGAGACGCTTCTGAAGAACAATGCAACACTCAAAACAAATAAACTAGTTGGGAGATGAATCACCATTTGCTCAATGATAGGACCTGAATCAAGCTCCTCTGTAACAAAGTGAGTTGTTGCACCAATTAGTTTCACACCTGCATCAAATGCCTACCAATACAATCTAGTAAAGTAAGAGACAGGGACGAAAACTTGAGACATAAGGACGAGCTAAATATAAACCTGTTTCACGGGATTTCTTCCTTTGAATGATGGCAAGAGGCCATGATGGATGTTGATTACATCTTTTCCATAACCTTTCAAGAAGTTACCGGATAGTAGCTGTCAAAGGAAACTTTTCCAGTAAACATCATCCGTCAATATAATAACTAATGCTAAGAAA…	0	0	0	0	0	0	0	0	0	0	0	0	0	0	0	0	0	0	0	0	0	0	0	0	0	0	0	0	0	0	0	0	0	0	0	0	0	0	0	0	0	0	0	170.737	457.188	0.687208	64
AT4G18350		TGGGTTGGTCATTGACGTAAAAGAATGGTCATGATCAAATGTTGATAATGGCTAGGATGGTCAACATATTTTTATTTCTTGATTTGCTTGTATCTTACCTGCCTTAGTTCTATTATTAACCACTCTCGAATTTGTTTTCGATCTTACCAATCAAAATACTTTGTACTCATCTTTATCTCATAGGTAGATAGCAAAGTCTAAATATTGACAGGTTAAAATAACATTACTTTTCTTGGCATAACCAAATTCATTATTTAATTCATAGAAATGACCACCTCAACGTGTTTAAAATACCTGTTTATTTAAGATTTTGGACACGTACTAACAATTGGATCTAGCTAGCAGCAAGCATTCAAAAACTTTCGACGACTAGATTAGCAATCGTCATGTTTCTGCCTA…	0	0	0	0	0	0	0	0	0	0	0	0	0	0	0	0	0	0	0	0	0	0	0	0	0	0	0	0	0	0	0	0	0	0	0	0	0	0	0	0	0	0	0	4.01107	121.813	0.0383472	5
AT4G19170		CTTCGCAGAGACCTTGGTATGATGCTGTACTACGACAGGTACAGTAAACTTAGATTTAAATCCTTACATTAAGTGGTTCTTTGTTGCTTGTCCCGGTTCTGTGAGTATTGGTCTGTTTAGTTTGATCAAATAGAAAATCTTGAATTGTTGAGATATGGTTTATTGTGGAGCAGGCAATATGGAGAGGCGGTACAAGAGCTGAGCATATGTATGGCATTTGCTCCTCCTGAAGAAGAAGCTGTGTTGGAGCCATTTGTAGAAAGACTTCATCTCCTTCGTCTCATATCTTCATTGAAGCCTCTTGGTTCTGATCGCTTGACCGTTCCTTGACTTCTCTCTCTCTCTCTCTCTACTCCACTTGTAAATTCACTCTCTTTCTTTCTCTGTTGTGTGTTTGAA…	0	0	0	0	0	0	0	0	0	0	0	0	0	0	0	0	0	0	0	0	0	0	0	0	0	0	0	0	0	0	0	0	0	0	0	0	0	0	0	0	0	0	0	188.054	4323.17	0.973844	48
AT4G19710		GATTCTAATCTTAGGCGGCTATGATGACTAAAAAAACCAATCAAAGGAAATGTGATTTGGATAATTTTTAGTTAAATGTCAATATCAGTCCCAACCGATACGTTGATGAGACTATTACTATATCATTCCTCGATATGCATGCATACATTCAAGTTACAGCAAATTGTCTCGTTACTAAAATATTCATTATTTACTCTTTAAGTTATGAAATGATTGAAAAATATTCATTTTTATATCTAAATAAGTAGTATATATATAAAAGTAGTAAATTAATAATGTTTTTTTTTAATCAAAATTCAAGTATGCCACCTAGTACAACAAAAACTATACTCCTGTATATTTGTAACAACAATTCATACAGTCAAAATTTCATTTGTTAAAAACATGAGATATAATTAA…	0	0	0	0	0	0	0	0	0	0	0	0	0	0	0	0	0	0	0	0	0	0	0	0	0	0	0	0	0	0	0	0	0	0	0	0	0	0	0	0	0	0	0	200.521	738.758	0.256612	63
AT4G20200	Terpene_synth_C Terpene_synth	GTTTTCAAAACACCTTTGATCTCTTTGTCCAAATTAGGTTCCTTGTCGAACACGAAAGCAGCTGAAACAGGATCGTCTTGATCGTTCCCTCCCGGCCCACCTTTGATCAATTCGGAAGGCAAGTCGAAGAAATGGCCACCAAGATCGGCATTGTCATCGTAAATCATAGCCGAAGATGTCCAAGAACCGCACTCGAACCGCTCTAGGGAGGCTCGAGCCGAGAGCACGGCAGTGTCTCTAATGGAAGCGGTTCTTGCCATCGATTGAGAGGAAGTCATCGTGGTTGTTCTGGTGAACGAAGAATCACCTTTTCGAGATGATCTTACGGGCTTTCCTTTGCTGAAACCGGGTAGGTATAGACACAAAGCGCTGCATTTGAATCCGTCTTCGAATGAATTG…	0	0	0	0	0	0	0	0	0	0	0	0	0	0	0	0	0	0	0	0	0	0	0	0	0	0	0	0	0	0	0	0	0	0	0	0	1	1	0	0	0	0	0	7.11215	26.3195	0.139158	1
AT4G20210	Terpene_synth_C Terpene_synth	CTAAGTAATATAATATTAGTAAAATATTTTGAAATTTACCAATTATAATTAGTGAATTTTACCATCAAAATTTGTAAACCACATGCAATATCATATGTATTCTAATCTTTATTTTCACAAACACAAGATATTAATAGTTACTAATTAATAACAATAATGTATCATATGATATATTTCTATTTTAACTAAGAAAAATATCAAATATTGTAAGCTCCAAAAACTTTAATTAAATATTTTGTTCAAATATTCATTTGCTTCAATGAAAAAATATTGATTCAAAGATACTTTACTAAAAAGAATTGTCCTGAATATTTTGACATCTGTAATTAATAAACTATTAGTCATATACTCATATATTATGAAATTTACCAAATTTTAATTAGAATAGTATTAGTGATC…	0	0	0	0	0	0	0	0	0	0	0	0	0	0	0	0	0	0	0	0	0	0	0	0	0	0	0	0	0	0	0	0	0	0	0	0	1	1	0	0	0	0	0	8.86842	169.363	0.0656135	4
AT4G20230	Terpene_synth_C Terpene_synth	GATGAGCAAGAAAAAATTGAGATTAATGAAGTTTATGATGGATGACGTGATTTTTTTGGTAAACTAGGAAGTTTAAAACCGAACCTCATACATCTACAAATTTTCGAACGTAAGCTAAAAGTTAAACGAGTCTAGAAAATATCCTGGCACAGCAAACAAAGCTAACATACTATAAATAAATATGAGATATCAAATACATACACCCACTCTGTCCAAATCTATCAAATGAAACAATTGTCCAATTTCTAGCAAATGTCTGCCATGTGACTCGAGGAACCTAGGAAAAACCTATGATTGATCAAGAAATCAAAAGAAAAAGACCTTCTCAACATTTGATAACCTACTTAACTTTTATTTATGATTTGTTTTATTTTTAGTTGGAATAAATTTTCGTTAAAT…	0	0	0	0	0	0	0	0	0	0	0	0	0	0	0	0	0	0	0	0	0	0	0	0	0	0	0	0	0	0	0	0	0	0	0	0	1	1	0	0	0	0	0	5.73099	607.073	0.16292	8
AT4G20235	p450	GTCTGCCATGTGACTCGAAAAAGCGAGGAAAAACTATTATTGATTAAGAAATCAAAAGAAAAATACCTTCTCAACATTTGATAACCCTACTTACCTTTTGCTTATGATTCTTCTTTTTTTTACTTGGAAGAAAATTCCGGTAATTTACGGATAAGATTATTGAAGAATATTTTCAAATCTGGGGAATATGAAATTGATTACGGCGATAATGCAAATAGAGGTAAAGATTTTAAGAATACTGTATTTTGAAATGAGTTAAATGGAAATATAATACGTTGTCAAACTTATTGTAGTCTAGTGGTAAATTTGATTGATTATATTGGCTTTTTTTTCTTTTCTGTTTTTCACATTTTGATTATATTGTCTTGAATGTGATTTCCACTAAAAACAAATCTATAT…	0	0	0	0	1	0	0	0	0	0	0	0	0	0	0	0	0	0	0	0	0	0	0	0	0	0	0	0	0	0	0	0	0	0	0	0	0	0	0	0	0	0	0	0	0	0	0
AT4G20240	p450	CTGGCTTAAACTCTTCTGCATATGGTCCCCATTTTTCGGTATCTCGATGGATGGCCCAAGCGTTGATGAATACCTACTCAACCAACATATGTGAATGTGATATATATTTTTTCTATATAGTTTACTTATCAAATATGATTGTTTGGTTTCGTGGTTTCGATAATTATCATTGTGCCAGCCGGAATGATCATATCCTTTAGTTTGACATCTTCACTAAGCTGTCTGGGAATTGACAATGGGCCTGGAGGATGTAGACGAAAGACTTCTTTAATCACAGCTTTTAAGTATTTCATGTTCTCAACTTCTTCTTCTGGTACATATAACTTATTCCTGGAATATGTTTGGATCTCTTCTTGGAGTTTTTTCATAGATTCTGGATGTCTTACGACAAGTGTCATT…	0	0	0	0	1	0	0	0	0	0	0	0	0	0	0	0	0	0	0	0	0	0	0	0	0	0	0	0	0	0	0	0	0	0	0	0	0	0	0	0	0	0	0	0	0	0	0
AT4G20800	FAD_binding_4 BBE	TAGTCAAAGACCGTTTTACCCCTCTTGTGTTTTGATGAAAACTAATGGGCCAAATTCAAACCAGCCCAATATCATTCAAAATTCAAGATTTGTCATGGGCTAATATCACAAAACTCAAACCCATTTGTCCTCAAGACATTGAAACCAAACATAAACTTATCTCCTAAACCCTCGTTGAACATAAACTTCTCTCGTCGTCGACATCTTCTCTGAAGTCGTCATTGTCAAAAGAAGATAAACCCTCGTCACTTCGAAAATCATACACACATTGTCAAAATCTGTCGAGATGGAAGGTATGAGTTATCATAAGAAGCTTTACAGTTTATGAAATTGAGTGTACGGCCAACAAATAACGATGGAGACGATGACTCTGTTTTCGTTTTTTCAGGGGACGATGAA…	0	0	0	0	0	0	0	0	0	0	0	0	0	0	0	0	0	0	0	0	0	0	0	0	0	0	0	0	0	0	0	0	0	0	0	0	0	0	0	1	1	0	0	6.68702	23.0825	0.138835	0
AT4G20820	FAD_binding_4 BBE	ATTTTATGGCTACATTATGGTAAATCGATGGGGACACTAGTGTAAAACTAAAAATCACGTTCACTGAAAAATTTAAAATTTATGGTGAAACAACGGCGAAACACTTTGTAAAACTGAAAATTCCAGTCATTTTCACTTGACAATTAGGATTTTGAGGGATGAAAAAAAAAATTAAAAAAATTAGAATTTTGTGGTGAAGCGAAGGTGACACTAGTGCGAAACTGAAAATCGCATTTACATTCATTTGAAACTAAAATTCGTTGGTGAAACGACGACGATACTAGTGAAAAAATCACAGTCATATATTATCATCTACTCGTGAAAAAAAAATCACATAACTTTTTCAATAGATTTGAAATCAAAAGCGTTGGTGATCCCGTTGTAGTATATCTCTTCGGA…	0	0	0	0	0	0	0	0	0	0	0	0	0	0	0	0	0	0	0	0	0	0	0	0	0	0	0	0	0	0	0	0	0	0	0	0	0	0	0	1	1	0	0	12.9507	329.624	0.363864	21
AT4G20830	FAD_binding_4 BBE	TTGGATCTTTTAAAAAATTCTTAACTTTTTTTACCCAAATAAGAAAACTGGGAAGTCAGAAACATCAAAGACGAAAATGAAATGATTGTACAAACCTACAATTTACAATGTAATCAAATTAATAGTCAATTTTTTTTTTTAATGAGAGTCATCTCTGATTTCGATTGTCCTTGCAAATTCTTAATTGATATTTCAAAATGTCTAGTCAATATTTTGTTCCATTCACATGAATTTATGTGAACATATATAGAGGATATATTTTTGCCCAAAAAAAAAATATATATATATACATAGAATGATCATAGAGACAAATTAAAAGACTATACTAATTATATTAAAAGAAATACTAATTATATATTTTTTTAAAATATCTAAAAGCATTCTTTTTGAATCTTATTG…	0	0	0	0	0	0	0	0	0	0	0	0	0	0	0	0	0	0	0	0	0	0	0	0	0	0	0	0	0	0	0	0	0	0	0	0	0	0	0	1	1	0	0	441.814	2860.07	0.811288	64
AT4G20840	FAD_binding_4 BBE	GTCTCTGTAGATATCGCCTCGAATTCGGCATGGATCTCCGCCGGAGCGACTCTCGGAGAGGTTTATTATCGGATTTGGGAGAAAAGCAGAGTCCATGGATTCCCCGCCGGAGTTTGTCCGACGGTTGGTGTTGGTGGGCATTTAAGCGGCGGTGGTTACGGTAACATGGTGAGGAAGTTTGGATTATCTGTGGATTACGTTGAGGATGCCAAGATCGTCGATGTAAACGGTCGGGTTTTAGATCGGAAAGCAATGGGTGAGGATCTTTTCTGGGCGATTACCGGTGGAGGAGGAGGTAGCTACGGCGTCGTTTTGGGATACAAAGTCAAGCTTGTTCCTGTGCCATCGGTCGTTACGGTGTTTAGAGTGGAGCAGTATATGGATTCAGGAGCTGTGGAT…	0	0	0	0	0	0	0	0	0	0	0	0	0	0	0	0	0	0	0	0	0	0	0	0	0	0	0	0	0	0	0	0	0	0	0	0	0	0	0	1	1	0	0	71.4432	200.634	0.589099	52
AT4G20860	FAD_binding_4 BBE	TAATATTATCAATATATATGGAAACTTTACATTCACTCATCTGAATTTTCCTAATTTTTTTGTTATGTGTTGTTTGTACATTTTGAATATTGTACTTTATTATCTGTTTGTTGTAGTCTTGTAGAGACTAGAGATTGATCAGTTGATCACACTTTGTTCCTATATGATTAGACTGAGCAATAGCATAACTTATTTGATAAAGTTAGGACTACCACATTTGATTTGTAATTAACTATTTTCTTATACGGTATGTGAGGTCTGTGATCTGTCAGACTAATTGAAATGGCTAAAACTTGTGTTAGTTATGTCATGTGGATATATCTGAAGAATCCCTGAAAATGGGGGTATAGTATAGCATCATTTGATGACAGCAAAATTCAAAAGTCATGAAGCATATTA…	0	0	0	0	0	0	0	0	0	0	0	0	0	0	0	0	0	0	0	0	0	0	0	0	0	0	0	0	0	0	0	0	0	0	0	0	0	0	0	1	1	0	0	72.2917	3637.98	0.875616	44
AT4G21580	ADH_zinc_N ADH_N	AATTATAAAGAAATTTTTTCAACTTGTATATCTTCTATTTCACAGAGAAATGAGTTGAATAATATTCAACTTTTATTTTTCAACTCAAAATTTCCAATTATTTCATCTCTATGCAACCATTTTCAGCAAAACCAAGTTGAACATTATTCAACTCATTCATCTACAAAAGAGTAGATGAAATGGTTGAACAAGTTTCTTTTATAATTTGTTCATTTTTCTTTTTTTTTTGTTGAATGAGTTGAATCAATTTTCCAACCTATTCATTTCAAATCGTAAAAATAAAATAAATAGTTATTCAACATTTTCAACCTTTTATTTTAAAACAACCAATTCATCTAAATAATTTTATTACTTTATAACAATCGCTTGTTGAGGAGATGACTTAATCACTTTTCATTT…	0	0	0	0	0	0	0	1	0	0	0	0	0	0	0	0	0	0	0	0	0	0	0	0	0	0	0	0	0	0	0	0	0	0	0	0	0	0	1	0	0	0	0	454.198	2709.69	0.266551	64
AT4G21760	Glyco_hydro_1	ATTCCGGCTTGTGATCTTTCCGGTATGTACACCACACCATCAAATGAAAATATTTTTAGGGTCATTTTGATCAATTTGTTAATATTGGTATTAAATTGAAAAATATTAATTTACTAATTGAGTCCCTTAACTTTATGGTAATTATGAAAGTGATAACGAGTCCTGAGGGGAGAAAGAGCATGCTGAAACTAGCGGAGAGAATGGTGATGAGCTTCTGTACCGGAGTCGGCGCGTCAACTGCGCATGCCTGGACTACATTGTCGACCACAGGATCCGACGACGTTCGGGTCATGACCCGAAAGAGCATGGATGATCCGGGAAGACCTCCAGGCATCGTTCTCAGCGCCGCTACTTCTTTCTGGATCCCTGTAGCTCCAAAACGAGTGTTCGATTTTCTCA…	0	0	0	0	0	0	0	0	0	0	0	0	0	0	0	0	0	0	0	0	0	0	0	0	0	0	0	0	0	0	1	0	0	0	0	0	0	0	0	0	0	0	0	0	0	0	0
AT4G22690	p450	ATTGTTAGTCAAGTCACTTTTGTCCCCTTTATTTATTTATTTTTATTATTTTTTGTCCCCTTTATTGTAGACTATATATTTATTTATTCAATTTCTAAGTAACTAAGACCATAATATATTCAGAGTATTATTCTGAAAAAATGTTATACTGTTTGTCTGTTTGATATGATTATCAATGGTTCATATTCACATAAAAACTATATTAAATTTTACCTATGTTACATGGTACTGATAGATATCTAATATATGGTACTATTGACTTATGTTGAACAAATAATATCCTTTCTTACTGCATAGGTTACATGAGAGATGTTGCATGGTCAAACTATTAGTCTAGTTTTGTGTAAATAAAACACCGGACCGGTTATAAAGAAAATCAAGACATAAAGAGGTTTGTTA…	0	0	0	0	1	0	0	0	0	0	0	0	0	0	0	0	0	0	0	0	0	0	0	0	0	0	0	0	0	0	0	0	0	0	0	0	0	0	0	0	0	0	0	0	0	0	0
AT4G22710	p450	TGATATGATATTGTTATGTTTGTACGATTTCTATAAGAACTTCTAATCGCTTAAGTTAGGAAGATTTATTGAATATTTAAATTATATATATATCTATGTAGTTTTACGTAGATTTTTTACTCATCACAAGCAATGGTGAAAATATAAATTTTAGTGGTATTATTTATGATATATAATTTAAATATGTAGAAATTTTTATATATCTTGAAGATATTTTTCTTAATTTTGTTAATATAAATCAAATATGCATATATTTAAAAGTGTATTGATAATTTTTTTTTCTCATACAATTTTTTTATTTAGGGGTTAAGAGAGAAAATAAAACAAAGAAGAATGGCTTCCAACCGTTGTGCTGTCTGCAAAATTTTGAATGAAACTTGTGCTCCAATGTGCATTTAT…	0	0	0	0	1	0	0	0	0	0	0	0	0	0	0	0	0	0	0	0	0	0	0	0	0	0	0	0	0	0	0	0	0	0	0	0	0	0	0	0	0	0	0	0	0	0	0
AT4G22870	2OG-FeII_Oxy	CATCATATCCTGGTTTAAGGCTTTAGATTAAATTATTTCCATTTCTTATCAGGAATTTCATTTGAAGACTTCAGAAAGGGCTATGCAACATTCATCAGCAGTAACAACACGGTCTCATGCGTATAAGGTAGCATCGATATTTCTTTATATTAGTTTATCCTGTGTCCTGTGATCTTACCAAGGTCTCCCATCTAAATAACTTGATCCTTGCCAAAGCGCTGCCTCTAAAGTAATAAAAAATTCTTTGTGACAGGAGTCAGACAAATCTATTATAACTGATATGCTTGACGGTGATAACAGAGAAAGTAGGAGGTATGACTTATTATAAAGTCACTAATCACAGAGAAAAATATGAAGGATTGCTTGATTTCTGACTTCAACTTGCCTTTGATGTGAATG…	1	0	0	0	0	0	0	0	0	0	0	0	0	0	0	0	0	0	0	0	0	0	0	0	0	0	0	0	0	0	0	0	0	0	0	0	0	0	0	0	0	0	0	0	0	0	0
AT4G22880	2OG-FeII_Oxy DIOX_N	CCTACTATCACATCATCTTGGCTAAGGAAACCTCTAATAATAGATGTATCATAATTGATTTGTGTGGATATTGACATGTAATATCGAAATTAGGTTAAAACTAATTATTAATGAGAGAAGAAATAAGCATATCAAATGAGTCATACCGTTCTTTATATAGGATAGGGATTGGCTAGAATCATATTTGGACAGACCCTCATAAGCCCAATTTTTATTGGATACCTACAAACTCCGCACTTCCTGTATCAAAGGCTACTACAAAGTTTTTGGATGGTTGACCGATGGAGATAGCACCATAATAAAGCGTAGAAAATTGTCTATCAAACCTGATTCGATTGTTTGATGTTTCAAATATGGTCGAGTTCAACTGAACACTCCCCCTGTTTATTTTGATTCTTC…	1	1	0	0	0	0	0	0	0	0	0	0	0	0	0	0	0	0	0	0	0	0	0	0	0	0	0	0	0	0	0	0	0	0	0	0	0	0	0	0	0	0	0	0	0	0	0
AT4G23340	2OG-FeII_Oxy DIOX_N	TTCTCGTACATAAAGATTTTGATTATAAAACTGATGTTAAATTTCAACATTACATATTTTCTAGGGTTTCTGGTTTAAGAAAAACAAAACACTCTGTTTTTTAAACTGTTTTCGGTAAACCGACTCGAAAAGGGATTATTTGTAATTTATTATTGTTTGTATAAATAGGATGCCAAAAAATTCTAAACTTACGTTTCGCTCCCTCTCTAAGTCCCTCTCGCTCTTTGGTTCTTCTTCTCCCGCAAGATTGAATCTTTGGTTTCTTTGGATTGGTTTCGTAAGTGTTCGCACCGAATCATCAACCATTTCACCGCTGGGTATGTTTTCTACACTCGCTCAAAAGTTTTGATAGTATGAACTGAATTATGGGTTTTGGAGAATTAGTTGTTTAATTGTAAA…	1	1	0	0	0	0	0	0	0	0	0	0	0	0	0	0	0	0	0	0	0	0	0	0	0	0	0	0	0	0	0	0	0	0	0	0	0	0	0	0	0	0	0	0	0	0	0
AT4G23660		CTAGAGATTTGAACATCTCTTTAAGACCAATGATTTCTTCTTCAGAAAGGTTCTCAGCGATAACCTGAAATTGCAAAACGAAAACCAAAGATTGGCTTTAGAACAAGAAGACTACATAAACTACAATAGTGATGGTAAGACTGTTTCAATCAGTGTTTTAATTACCTTCAGGGCCATTTTTTTTAGTTTGTTCATCGCCCGGAATTGTTTCATCCTGGATAACACCGCATTGTCAAGCGGTTTGTCTGATGCCTCCCCATCTTCTCTAATCCACGGATGATCTGCGTATGTATCAAAACGTTATTAAAATTGGATAAAAGAAGGTGTTTTCATCAATTTATTCATCAAAACATGTTATAAAGGGGTCTTACTTAGCACTTCCGCAGCTGTAAGCCGATC…	0	0	0	0	0	0	0	0	0	0	0	0	0	0	0	0	0	0	0	0	0	0	0	0	0	0	0	0	0	0	0	0	0	0	0	0	0	0	0	0	0	0	0	71.4485	410.924	0.202799	64
AT4G23730		CCAGATGACCAAAATTCGAAAATAACTATAGCTATGATCTTTAACTAAAAGCCACAGATAGTCAATAAACGGTTAACAGTTAGTATGGGCCAGCTCATTTAAACGAGAAACCCGAAGGGTTCAAGCCTCAAGGCCTTTGACACATTTTTTTTGTGTGTGTTTGCTAAGTCCAAAAACAAATAAAAAGCGTCTTTGACAAAATAAAATTTTACATATTTTTGAAGTTGATGGATTTTTCATTTTTCCATACATTTGGTATTTGGATATACCAAAAACAACTTTAAAAAACCAATTTAATTAAGGTGGTCGTTTTCAAAATATTATTATACACATGTTTGATGTCTCTGTGTCTTTTATATTCTTTTTCAATTGCAAAATAGGAGTTCGGGTTGCATGATT…	0	0	0	0	0	0	0	0	0	0	0	0	0	0	0	0	0	0	0	0	0	0	0	0	0	0	0	0	0	0	0	0	0	0	0	0	0	0	0	0	0	0	0	193.419	979.041	0.37201	64
AT4G25300	2OG-FeII_Oxy DIOX_N	AGAGCCAGGAGATAATACCACTGCCAAAACAAATCCAACATCTTCAAATATTTTCGAAAAGAAAGTAGGAGCATAGATATATCATGTCTATGAGTTATTGTACCTCCATAGAGCATACAGCATCAGTTGCAGCAGACACTGTGGCAGCTGAATATCCAAAAGGAGAAATAAATCCAGCATTCCTTTCTTTTTCATACTCGATTGCTTCATAGTGGACACTTCTTCTGGATACGATACCAAGACAGAGGACAGGTCCAAAAAGTTTGAAAAATGAAGCTCCGGGCCTAGTCTCGGCATCACGAAGTCTCGCATGGACCCTGGTCAACATCAAAACCAACGCCCATCACTCTTCAACAAGATATAAAATATACCAGATTCATTCCATAATAACCACTTTCA…	1	1	0	0	0	0	0	0	0	0	0	0	0	0	0	0	0	0	0	0	0	0	0	0	0	0	0	0	0	0	0	0	0	0	0	0	0	0	0	0	0	0	0	0	0	0	0
AT4G25310	2OG-FeII_Oxy DIOX_N	TTGGCGCAAGTTTTGACTTTTGTATTATATTGTATTAAAATTTAAAAATTTATTTTATTATATAAAGTTTCGTTGAAAAAGTTACTATGATACCGACATATATCAAGTCAACTGATCAGATTTTGATACGTATAAAACAAATAGTACAATAAATTATAAATCCTAAAGTAAAAGGATTGCAATTTTTAAAGGTATATAAAAATAAAATAATATTTTATAATTGCTAATTCTGAAAAGAAAAAACTACAATTATTATTCTTTGAAAATATATATTGAATAGAAATTATATATACAAAAAAATAAAATCATATAATCTTATTATATAACAATTGATGTTTCAAAGTTATTAAATGATTTCTATATGTGTTGCTTAATTGATGAGATTTTGATTTGTAAGAA…	1	1	0	0	0	0	0	0	0	0	0	0	0	0	0	0	0	0	0	0	0	0	0	0	0	0	0	0	0	0	0	0	0	0	0	0	0	0	0	0	0	0	0	0	0	0	0
AT4G25700		TATCCAATCAAAACAAGCCACGTGGTAAATGACTTAGAAGCAAATTTTACTTGCAGTTTCCTTCTTTGGGACGTCTATCTACTACACTTGGACCGGTGCAACCATATCTTGTCCATTAGCTTAATTCAGCTATCTAAAATTATTATCTCAATTTTTTCACTATTCAAATATACAAGATCATGTATTTCACGTGATTCGGATGGTTTTAAATTTGTAATTTTTTTTGAGCATTTGTTAATATTTTGAAGTAACTTTTTTAAAGAAAAAATCAAACTAATAATTTAGATTTTAGACCCTCGTCGTCTTATATCCTACCCCTTTATGTATCTGTTAAAATAATTAATTTTTCCAAACAAATAATAATATAACGGGTATGGTCATGGAACGGAAAAAATTGGG…	0	0	0	0	0	0	0	0	0	0	0	0	0	0	0	0	0	0	0	0	0	0	0	0	0	0	0	0	0	0	0	0	0	0	0	0	0	0	0	0	0	0	0	812.763	5230.21	0.359836	64
AT4G25900		GTTTACTTCAGATCTGTAACTGGTTTGTGGAATTTCACATGGTATTCGAAACTTTCTAGATACTAGAGAATATTATTATTGAAGCCAAACATTACATGCTAATCCTGAAATAGCCTCCTCTTCCTCAAATTTCATGAGCTACAGATTCTTATCACATTTCAACACTGTTTTGAGACTTTCTTTCATTCATCTGACATGAGGAGCCAAAGTATAGGATCGAAAGAGAAACTTGTCATTACTCACGAAATATAATTGAAAGCAGTGTAGCATATCACACTTGACAATGGAAGAAACACCCCACACAAAAATGGAAAGCTCAAACCAACACCTCCAAAATACTATTTCAATCTTAACCAAAGAGATCGAATCCGAAGTCTCCTTCTTCCTCTTCTGATTCTT…	0	0	0	0	0	0	0	0	0	0	0	0	0	0	0	0	0	0	0	0	0	0	0	0	0	0	0	0	0	0	0	0	0	0	0	0	0	0	0	0	0	0	0	350.202	7220.39	0.576882	62
AT4G26220		AATTTTGTTCTATCATTTTTTTTTTTTTGAGGAATGATGAGGAAAAATGTAAGACCCATATGTATAAAAATGGAACAAAAATACCTTGCAAATGGTAAAAAAAACTGAGGAACAAAGAGGAATACAAACTTTCCTACTCATTCTTTTCCTAAAAAATGGTTATGAATAGGAGCCAATAATTTAGTAATTTACACAAATCGAATATTTCTATGCGTGAGAGGTGAGACCTAACAATTCAATTCAAATTTGACATTATTTGGGCCTCCTTCTTAAGATTCGCCTACGTTTGATCAATCTAATTTCATATTGGGCTATTAAGAGTTATTAAAGGCTCATATGAGGCCTGTAATGTTTTTTTCGCCGCATTATCGGAAAAACCTCAAGAAGAAGAGTGGTGAC…	0	0	0	0	0	0	0	0	0	0	0	0	0	0	0	0	0	0	0	0	0	0	0	0	0	0	0	0	0	0	0	0	0	0	0	0	0	0	0	0	0	0	0	10.9736	852.754	0.199864	19
AT4G26280		TCAAAACCTGATTGATTCCTCGATCTTGAATGCTGTCAACTATCTTTGTGGTATCGTGACCACCTCGTGAGGTCCCAAGGATAGTCCCTCCACGCTTATGGATATCATTTACAACTTTAGAGTCCAAGGAGACAGTATTCTTAGCATAAAAGCCTCTATATCCACCCTGAAAAAGTCTCAAGCATGTGAAAATGAAACAAATGAATACCGTGTTTGTTTTGGTAAGAAGGAGATTACAATCACAGAAACTTACATCTATTCCCAGTATTCTCTTCACTCCATACATATAAGATAGACTGCTCACTATTTCTCTAATCACGGTATTAAGGCCAGGACAAAGACCTCCACAGGTAACTATGCAAGCATGCACTTCATCAGATTCGAAGTATACCTGCAGAG…	0	0	0	0	0	0	0	0	0	0	0	0	0	0	0	0	0	0	0	0	0	0	0	0	0	0	0	0	0	0	0	0	0	0	0	0	0	0	0	0	0	0	0	6.43316	28.4329	0.119177	1
AT4G26483		GCACTATCGTTGAATATTCTAATTCATAGTAAGAGAAGGAGGACTAAGTGTCTCTTTGGATAGTAAGATATCTTACTTATGGGTTTGTACAACTACTCTATCATATGTCTTTTGCTAAGATATAACTAATCTCTCTTAGAAGCACCACTGAAAATGCTTTTCAACTGTACAAAGATAGAAGTTCTGAAGCAAGAAACGAAAATTACAGAAGATCATATGATGAACAGTATGGCTCACCTTGGTTCATGAGCCGGCAAACATGTGGAAGCACAGGCAAAAATGGAGTAAGCTTGTGACGCTCTGCAAGTAACTCAGAAAGATACCTGAAAAAAAAGAAGAGAAATTGCAGATTATCCAGATTAGTATGACCTTGAGCATACAAGAAGATCCACTCATTTT…	0	0	0	0	0	0	0	0	0	0	0	0	0	0	0	0	0	0	0	0	0	0	0	0	0	0	0	0	0	0	0	0	0	0	0	0	0	0	0	0	0	0	0	0	0	0	0
AT4G26850		GTGACAGACTTTATCTCCTTCAACTAATCTTTTTGTTAATACACAAAGTGACATGATTTATAGATTTAACAATTTATTTATTTCTTCTATGTCAAATTGTCAAGTCTTCAACAGATGATGAAATCATGGAGAGTGGTGGATAGGAGGACTCACGTCACGTGAGATCAGGAACTGCAACCTAAAATATTTAACCAAATGAAATTGTCTAGTGGGTTAGATGTGGCCCAATAAAAATATAAGCCCATTATAACGAAACGACAGATTTGAACATAACTAGCAGCCGTTGGATTAAAAGAGAACCTAGAGAGAATATGAACCGTTGGATAGATGCCCTACGATTTATGATAGAGAGGAATCCGATGCGTCCAAGTACAAAAGCCACGGCCAATTAGAGAGATT…	0	0	0	0	0	0	0	0	0	0	0	0	0	0	0	0	0	0	0	0	0	0	0	0	0	0	0	0	0	0	0	0	0	0	0	0	0	0	0	0	0	0	0	1527.83	5499.83	0.352482	63
AT4G27070		CTGATATTCAAAATTCACCATATTCTTCCATTTGCTGTCTATAGCATGACAAGGAGGAGATTATAAGGATTCTGGGCAAACCTGAGAGAGACTTGAAACAACTGGCAAAAGGGAAGCCTTAGCAAGGAAACTGGAATTGCTCAATAGCTTGCAAATTCTAGGGCAAAGCTTTTGGAAAGAAGTAACTGGAGGACTAGCAGCTGATTCAACCATCCTAGCCATACACATTGAAGCTCCAGATTGTACCACTTTGTTCTGCTCTCCCATTGCCTCAAACAATGGCTTAACGAACAAACCCACCGCTAACGACGCTGAACCAGTATTAGTCCCCTCTTCTTTTCCCTTGAGATAAATCCCAGACAAAGCACCAATCGTATCTCTACAAGCATCCCTAACTCC…	0	0	0	0	0	0	0	0	0	0	0	0	0	0	0	0	0	0	0	0	0	0	0	0	0	0	0	0	0	0	0	0	0	0	0	0	0	0	0	0	0	0	0	0	0	0	0
AT4G27250	Epimerase NAD_binding_10 3Beta_HSD NmrA GDP_Man_Dehyd NAD_binding_4 Polysacc_synt_2 KR	ATTACTCACGATGTAATCTTTAGCAACTCCACCTGCGAGCTCAAGATCACCGCCGCCGGAGCAACAGAATTCGTCGGGAATCTTAGACCAGGGACGCCGGTCAATTACTCTTCTTCACGCCGTAGCCAAACTTCGAGAAAGGCTTCTTCTTTAGATAGAGAAGGATTAGGGTTTCACCAGAGCAGAAGAGAGAATGATAGAGAAGCCGCCATTAACGGAGACAATTCCTCTGTTTCTTGCCATAAATGCGGCGAGAAATTTAGCAAACTCGAAGCTGCAGAAGCTCATCATCTAACCAAACACGCCGGTAAATTTCCCAAACTTCGTCTTTGAATTTTAAAGTTCCTTACTTTATAGCAAAGTTCATAACTTTCATCTTCGAATTTCAAAGTTTCTTAC…	0	0	0	0	0	0	0	0	0	0	0	0	1	1	1	1	1	1	1	1	0	0	0	0	0	0	0	0	0	0	0	0	0	0	0	0	0	0	0	0	0	0	0	10.5028	654.991	0.248161	12
AT4G27560	UDPGT	TGTAACATCTCTGAGAGATGGAATGAACCTTGTGAGTTCTGAATTCATTGCCTGCCAAAAAGCAGAAAAAGGGGTTCTCATTCTAAGCGAGGTAAATTAAATTTTACATAGTTCTGATGTTAATATTTTATGAATCAAATAATGCTCAAAAGTAATTTCTATTTGTATGGGGTTCACAGTTTGCAGGTGCTGGACAGTCACTTGGTGCCGGAGCTATTTTAGTGAATCCTTGGAACATTAAAGAAGTTTCTTCTGCCATTGGAGAAGCTCTAAATATGTCACATGAAGAAAAGGAGAGAAAACATAAAATCAATTTTCAGTATGTGAAAACTCACTCCACTCAGCAGTGGGCAGATGATTTCATGAAGTATGTGCAAACCAAAACATTGATTTTCTTAA…	0	0	0	0	0	0	0	0	0	0	0	0	0	0	0	0	0	0	0	0	0	0	1	0	0	0	0	0	0	0	0	0	0	0	0	0	0	0	0	0	0	0	0	0	0	0	0
AT4G27570	UDPGT	GAAAAAGGAACGGGGTCATATGGCCTGTTGCGAACCATGGATACATAAGTACATGAAACTTCAAACCACCCATTTCTGTATTTTTTCCTTTCGTTTTCTTGTTTCTTTGTATCTCTATTATGCTTTGGAGACTAAAAGGTCTAAAATCTATATGATGCCGCGGTTGGTATGAAAATATCTAACACGTGAGTATATTAGTCGGCCAATGTCACTTCGTCGGTGCTGTCTCAAAAGTTATTTACTATTTGTTTAAGTACTTTGGTAAGTGCATGTGTAACTTGGAGGACCATTAAGATTAAGGTCATTTTACTACTTGATTACTTCTTTTTTTTCATTGCTTTTACGTTCTTGATTGTTACTCGTCCTTTCCCCAAAAAAAAAAGATTTATTACTCGTCAC…	0	0	0	0	0	0	0	0	0	0	0	0	0	0	0	0	0	0	0	0	0	0	1	0	0	0	0	0	0	0	0	0	0	0	0	0	0	0	0	0	0	0	0	0	0	0	0
AT4G27820	Glyco_hydro_1	TGATCATCAAATTCAAAATCCATCGCCTTGTTTTTCTGAATAAGAAACTTTCTTTGACGTTATATGAAATGGGTTGGGATTTAGATAGATAGAGACGGTATATTTTGGTTTGAGTTATATGAACACAAGAAAAGGGAAAAGAGAGGATGAATAATGTGAGGAAGTGTGTAGTATTTTATGAAGCTGAAAGAGAAAAATGAACAAAACGCTCCTTGTGGCGCTTCTTATTCACGAGAGTGATCCCAAAGAAGAGAAGAAAATATAAACAAAGTGGGTGGGTGGTCCTACATTACGATTTTCCTAACGTTGGGTCCTTTCAAATTTCATGTCGAGCCTTTATTGCCTATAAATAATACCATTATTTATTGTTATTATTATATAAAGAAAAAAACAATGATA…	0	0	0	0	0	0	0	0	0	0	0	0	0	0	0	0	0	0	0	0	0	0	0	0	0	0	0	0	0	0	1	0	0	0	0	0	0	0	0	0	0	0	0	119.738	495.907	0.583607	56
AT4G27830	Glyco_hydro_1	ATTATATTTAGAAGTTATGAATTGGCTATAGTTGCGATTATATATAAAGACCAAAACCTCACCATGGCTTTTTAGGTCTTTGATGAGATTGTTGTAAAACAATAGTCCTTTTGGATTAATGAGTCCTCTTCCATCTGTCACAAAGACAACAAGAGTTTAAGAGGTCAGAAACAATAACATCGTTACTTGCAAATAAAGAAACAAGGAAGAGGCGTAACTAGGTATAAGTCTTGACCAGGAGATAGAGAATCTGAATGATTCTAAGCCCATTGTTGCCATCAGCTTAACATCTTCCTGCCAAAGTAACAACAACATTGAATTTGAGAAAACAGAGTCAGAGACTTACGACAACTTAAAAGTAAAGGGCAAAGAAGAGAGAGAGAGGAACCTTGTATTTGT…	0	0	0	0	0	0	0	0	0	0	0	0	0	0	0	0	0	0	0	0	0	0	0	0	0	0	0	0	0	0	1	0	0	0	0	0	0	0	0	0	0	0	0	243.758	2738.66	0.440685	64
AT4G28410		GAGAAATATATGCTCAAGCTGTGTCTGTAAAAACCCAGTAATGAGGTTTCCCAGAAGATGTAATATATTATCGAAATCGCAACAGCCTTAAGATACAAAAGAAAGAACTGAAATTAAAAAAATGAAATAAAACAAATCGCAACAGCCTTAAGATACAAAAGAAAGATGTTCTTCGTAGTTGTTGTCATCTTCGAATCTCCTCTTCTCTGCAGAAATAGAAAAACAAAGGACAAAGTATATTGTCAGCTTTAACATACAAGCAAAAAAATTGTGGTGGATCAAAGGAATTAATGGAACTTACAAGCGCATGTGTGGTCTCTAGACATGGGGAAGTCAGAACTGAAATGACACTGGTCGGAAAGAGCCAAAACGTCTGGCTTGAGTGATTCGATGGATGTG…	0	0	0	0	0	0	0	0	0	0	0	0	0	0	0	0	0	0	0	0	0	0	0	0	0	0	0	0	0	0	0	0	0	0	0	0	0	0	0	0	0	0	0	5.45371	147.767	0.0861449	6
AT4G28420		GATCCCAAAAACGTTTTCAAAACAACTAGGGTCAGTTTTTCAATTTCTCAATCATCACACGTTATTAGAAGTAAACAATGTCCTACTGGACATGATATTAATTTAACATTTTGTAGACGTGAGTCTGTTTGAACATCGAGCAATACCTTGTTGTCAATAGGTCGTTGAATCCATCAAGGAACATCTCGACATAAGTCCAGATCCATCAACAATCCTACAGGTTTGTCTCTTATGAAACTTAATGTTCCATATGACACATGCACAAATGCAACGTGTAATGCGCAATAGCTAATGTGTTGCCTTGTTTAAATTGGAAGTTTGCACTTCCAAACATCTTGGAGAAGACGAAGAAAGAATTCTTCGAGAAGAATAACTCGATCCTGAGTCAAAACGTAGATT…	0	0	0	0	0	0	0	0	0	0	0	0	0	0	0	0	0	0	0	0	0	0	0	0	0	0	0	0	0	0	0	0	0	0	0	0	0	0	0	0	0	0	0	7.3187	33.51	0.0741225	2
AT4G28680		TTCTCTAATCACGCACATATCTTCTTACTTGTTTGAAAAGTTTCTAAACATTTTTTCCTTGACATGGAAATGAAGACCCGGAGAAGAAGAAAGAGCTTGACTGGAAGAAGAGGCGAACCATAATCTTAGGAACAGCTGAAGGGTTAGAGTATCTTCACGAAACGTGCAAGATCATTCACAGAGATATCAAAGCAAGCAACATTCTGTTAGACTTAAAGTACAAACCTAAAATATCAGATTTTGGATTAGCCAAGTTTTATCCAGAAGGTGGCAAAGACATCCCTGCTTCTTCTCTTTCTCCTTCTTCAATTGCGGGCACTCTGTAAGTCCTTTCAATACAAAGAACTTCGTAGAGGTCCTTACTATTGGTCTGATTTAGAATGTGAATGTTACATTGTT…	0	0	0	0	0	0	0	0	0	0	0	0	0	0	0	0	0	0	0	0	0	0	0	0	0	0	0	0	0	0	0	0	0	0	0	0	0	0	0	0	0	0	0	23.9718	1129.15	0.740407	30
AT4G29250	Transferase	TCTCACACTCTCTCTCTCTCTCTCTCTCTCTCTCACACACACACACTCACACAAAACTCATTAATCCACTGAAACAATCACTATTCATTCTCTTTCCTTAAGTGTCAAACTCTTGAAAAAACTACTTTGAAGGAAAAAATGTCTAAGAAGAAGAAAGGCAGCAACAACTTTAAGCTTCTCTGTTTCTTCCTGTTTTTGGGTGGTTTGGTTCAGACAGATGCTTCTTTTGGAGTAGGAGGCGGCGTTGGAGTAGGAATCGGCGGCGGCGGCGGTGGCGGTGGCGGTGGTGTTTGGGTTGGCGGTGGATACAACAACGGTGGAAATCGTAATGCTGTTCCAGGATCATCAGCTCCAAACAGGGTAGCTTACAATGCTCTTCAAGTTTGGAAATCAGCCATG…	0	0	0	0	0	0	0	0	0	0	0	0	0	0	0	0	0	0	0	0	0	0	0	0	0	0	0	0	0	0	0	0	0	1	0	0	0	0	0	0	0	0	0	7.80736	767.325	0.0625018	4
AT4G29590		TTGCGTATGTGATTGAAGATTGACGTAAACACCATTTAAAAAGTACGATACTAAATGCACACGACACAACACAACACACACCAGACCGGCTATAAATAAGTTAAGATTTTGCTTCTCCTCTTCTTATCTCTTTTCCACTCTCTCAACATAAAATCCAACAACACAACCCGAATTAAGACAAAGACAATGGCACAACCCCCAAACCCTTATGCCGCTCTCACTCCAACAGAAGCAGAATCCTCCGGCCCTTTCGAGCCCGAAACCCTTTTGCCGCTGATCAATCGGGCGCTTCCACTCGCTCAGGCTCTACCCTCGCAGTCACCCCTCGTAGCCGTCGGCCGAGGATCATCAGGTCGGACCTTCTTAGGCGTCAATGTGGAATTACCAGGTTTGTCTCCT…	0	0	0	0	0	0	0	0	0	0	0	0	0	0	0	0	0	0	0	0	0	0	0	0	0	0	0	0	0	0	0	0	0	0	0	0	0	0	0	0	0	0	0	245.065	638.803	0.433528	63
AT4G30470	Epimerase NAD_binding_10	CCTGATTTATGAACACGTGGCGCTAAGTTAGTTCAGTTTCATTCATTGAGCTTTTAATTGAACAATGAGCGTTACCAATTTTGTGTTTTTTTTCTCGCAAAATGATTTTTTCTTGTTCAGAAGGACACGAAGTGTTCATCATCTTCTTACATGGCAAAAGTACGAAAACATCTGAGATTGTGGCACGTGTGTTACCCTGACGACTCTCTTCTCGTCCCTTTTTCACTTTTCCAGTTTCAAGTTAACACGCGGATTGGGCCCGGAGGTTTCTTGATTCGTCAATCGTTAGCCACACACAAGTTTTATTCTTTAACCTTTTATTTTCTTTAGTTAGTTTCATTGTAAACAATTTTTTTTTAAAAACAAAAAAAAACAGAGGTTGACCTAGAAAAGAAATAA…	0	0	0	0	0	0	0	0	0	0	0	0	1	1	0	0	0	0	0	0	0	0	0	0	0	0	0	0	0	0	0	0	0	0	0	0	0	0	0	0	0	0	0	520.804	4404.3	0.439398	64
AT4G30530	GATase	CAAACACCACTAAACCCTATACTCATTTTCATATTCATATTCATAAATCATAATACGTACTATATAAAAACACACTGATTAAACCGAACCGAAACTGAAAATAATTGGTAGGTGTTGATTATGCTGCAGAAGAGAAAGATCGAAAGGCCTAAGAGTGACACGTGTACGGAGATGGTATGAAGAAGCTAAAAGAATAGAGATAGAGAGGTTGAAAGCACGTAGGCAATGACTTGTGAGGTGAAATGACAGAGCAAAGGCAAAACAAAAACAAAAGAGTTACGAATGAGACAGAATGTCTCAGGAAACGTCAGCTTCTTCTGTTTTTTGGCTCTTCATTTCGTAAAACCAATTTTCTTTTGGAACTGTCACGGAAAGCCCACATGGTGTGGGATGATATGA…	0	0	0	0	0	0	0	0	0	0	0	0	0	0	0	0	0	0	0	0	0	0	0	0	0	0	0	0	0	0	0	0	1	0	0	0	0	0	0	0	0	0	0	2087.21	7947.1	0.479439	64
AT4G30540	GATase	GATTATTATCTATAAGAGTAAGGGACTGATTCTTCACTAGTGGCGAGTATTCATCTTATTTTTTTTATTGGTTTGAATTAGTGTTGTGATATCATTTGGAATGATTCAAAAACTGAATAGTGCATGTTGTTGATTAAAAAATATTCTTCTAATTGAAAACGATTTTTCCTTTAGATCATAGCCAGGGTAAGGGGAGGAACAGTCGGAAGAGCAAAGAAGGGACCAGAACTTAAACTTGGAGACATAACCATCGTCAAGGATGCGATTACGCCTGGAAGTTACTTCGGAAACGAGATTCCTGATAGCATAGCGATCATCAAATGTCACCAGGACGAAGTGTTGGTGCTGCCCGAAACTGCTAAAGTGCTTGCGTATTCCAAGAACTACGAGGTGGAGATG…	0	0	0	0	0	0	0	0	0	0	0	0	0	0	0	0	0	0	0	0	0	0	0	0	0	0	0	0	0	0	0	0	1	0	0	0	0	0	0	0	0	0	0	10.8788	34.4385	0.0532184	1
AT4G30550	GATase	ACTTCAACGTATTCGTGTCGGCTTTCGGAGACGAAGGAGAGCAATGGGATCTTTTCCGTGTGATCGACGGCGAGTTTCCTCGCGACGAAGATCTTGAGAAGTATGAGGGATTCGTCATTAGTGGGAGTTTACATGACGCTTTCACAGAAGAGGATTGGATCATTGAGCTTTGCTCTGTTTGCAAAAAACTTGATGTGATGAAGAAGAAAATTCTTGGCATATGCTTTGGTCACCAGGTTTGATATTATTATCATCCAACGTTTTCTTCTTCTTCTATCATTTAAAATATATCATACTTGTATAATTTTTTAATTACTTACCACTAGGTAAAATCTTTACATAAAAGTGCATGTTTTTTCTTTCGTAATTTCTCTTTTTAAAATTCGATGTACATAACTG…	0	0	0	0	0	0	0	0	0	0	0	0	0	0	0	0	0	0	0	0	0	0	0	0	0	0	0	0	0	0	0	0	1	0	0	0	0	0	0	0	0	0	0	483.206	1244.39	0.215163	64
AT4G31196		GTTCCTTTTACTTGCTTATCTGAGTTGTTCTCTAAGCAGAGCATTGCTACATATATGTTGACAGGTACGGTGCGCCTCTACACGGTGGATTTGGAGTGGGGCTGGAGCGAGTGGTCATGCTTTTCTGTGCACTGAACAACATTCGGAAAACATCCCTCTTCCCTCGTGACCCTCAAAGGCTTTCACCCTAATATCTTTTCAACTGAAAGCTATTTAGTGAATAATTGTCCAACTCCACAAATTTTTCTCATGAAGCTTTTAGAGATTTTTACTTCTTGTTGTCTAACTCTCCTCCTTTTTTATAAGTGAATCTTGGTTTTTGTTTTGTGATGTTTATGTTTCATTCACACTAATTTGAGTCTTTTAATTGCTTATGAAACAATTCGGCTAGAAATTTTA…	0	0	0	0	0	0	0	0	0	0	0	0	0	0	0	0	0	0	0	0	0	0	0	0	0	0	0	0	0	0	0	0	0	0	0	0	0	0	0	0	0	0	0	0	0	0	0
AT4G31500	p450	ACAGCTTAGAGAGATGGAGGAACTGAAGGCAAAGACCCAAACAACTCATGCTCAACCGGATGATCTAATTGACTTCTTCCATCTAAAGAGTCGGAAGGTAATATTATTATTTTCTAAGCTTTCCCTCGCTTTATTGTGTGTTCTTTTCCTTATGATTTTCCTTCGCACTCTGTTTAGTTTTTATCTGCTTTCTCTTACAGTTCATATCCGATTTTTTCTCCATTTTTAAAGAAAGATGGCAAAAGTATATAATGGCATGTTATGTTTATTTCTTTTGGTCTGTAGATGAGCTTACTGATGATAAATTTCTTTCAGGGAATGAGTCAACTTGAGTTGGAAGACCAGGTACAAGATGACCTAAAGCGTGCAACTGGAGAATTCACCAAGGACGAGAACGAT…	0	0	0	0	1	0	0	0	0	0	0	0	0	0	0	0	0	0	0	0	0	0	0	0	0	0	0	0	0	0	0	0	0	0	0	0	0	0	0	0	0	0	0	2093.3	7533.37	0.639453	63
AT4G31940	p450	AGAAAGCAGAGAGATTAGTAGTAAGTACCCAAAATTAGGTCCCATGTAAGGCTGACCAGTGATTTTGTTGCGTCTAAGCTTGTAAAGCTTTCGAATTTCAATACGGTTAGGCCAGACGGAGCAAAGGAACTCGATCTCTTCACTTCCATCAACCTTGGAAATGTCAACAAGCAAGCTAATATGAAGACGGACATCGTGCCCTGAAGCATCTAAACCGGCTCTTGGAACATTCATAAACCCATCAAACATAGTTGCTTCCATTTTGATATCCTCATCTTCTCCAAACTTCCCTTTCATCACAATGCATTGCTCACCGGGACAATCCTCCACAGAGAACGATTTGAATTCAGTCGCTGGCTGCATTATAGTTTTAAGTGAAACAAAAACAAATCATCAGTA…	0	0	0	0	1	0	0	0	0	0	0	0	0	0	0	0	0	0	0	0	0	0	0	0	0	0	0	0	0	0	0	0	0	0	0	0	0	0	0	0	0	0	0	18.7726	321.806	0.25902	13
AT4G31950	p450	GCCTGGTATACCTTTCTATACACAAATCTTGATTTTTAAGAAAAAAATATGAGATAACTAAAATACTTACCAAATTGGGATTTAACCCAAAATATAATGTTTTATAATATATAAGTTTAACTAGAAATGTTAGGTGGAGAGACGCACTTGGGTCATATTTAAAAGAAATCAATTACAACCTAAAATGTGATGTGGAGATTAATTAGATGATATTGACTCTTTTAATGTGTGTGATATAAATATACTATGAATAATCAGGCACTGATTCTTGGAGGAAGTGACACTTCAGCATCAACCCTTACATGGGCCATTTCTCTTCTTCTAAACAATAAAGAAATGTTAAAGAAAGCACAAGATGAGATCGACATCCACGTCGGCAGAGACAGGAACGTCGAGGAT…	0	0	0	0	1	0	0	0	0	0	0	0	0	0	0	0	0	0	0	0	0	0	0	0	0	0	0	0	0	0	0	0	0	0	0	0	0	0	0	0	0	0	0	10.5551	41.3259	0.127474	3
AT4G31970	p450	ACCTCTGCAGATCATCCATGACTTAAACTGCACAATAATTAAAATAGGAAACTTAAGTTCATCAAGAGAGACCAAAAATATCACAAAACTCTTATTTATACCATTTCTATTGGCAATATTTAATAGTTTTTTATAATTAAAATAATAAAATAAAAGAGAAAAAAAGTAAAAAAATTCTCGCTTGAATTTTTTTGAAATACTCTATACAACTCATAGTGACATTTTTTTTTTCAATTGGTTCAATTTTTTTTTACTAAAAAAAAAATTTTAATTACTTTTTTAGAAATTCTTTGGGGTTCTCCTTGATGGAAAAAGATATACCAAAATAGGTAAAGATTCTTGAACAATGGTGTACCATCTACGACTTCACCGAAGTGAGCTAAAGCATCCCTTTAACGT…	0	0	0	0	1	0	0	0	0	0	0	0	0	0	0	0	0	0	0	0	0	0	0	0	0	0	0	0	0	0	0	0	0	0	0	0	0	0	0	0	0	0	0	15.1364	230.233	0.224243	10
AT4G32810		TAATTAGAAAAGTACAATTTCATTAAATAAACAATATGGTAAAATTTTAGTTTTGAAAAGGTTAATAGTATTTTAGATATTTAGTAAATAATTGAAATGTATTAGTCAAAACATTTGAGTTTTCTAAATGGACGATGATTTGAATAATTGTCTAATACTAATGTAAAGATAGAGAAAGTATCTTATGCAAAAATTTATAAACATTAAAAAAATATTTGTATGAGAAACTTCTTGTCGAGGACCATTATGAAAAAAAAATGTAGTAACTAGTTATTATATAAAAGAATAATAGGCTTAATCGCATATTATTTAAAATAAAATTTCAGTTGACGCAAAAAAATAATAGAAAAATATATTAAAATTAATAAAAAAAGTTCTCTCTATATTCTTTAAAACATA…	0	0	0	0	0	0	0	0	0	0	0	0	0	0	0	0	0	0	0	0	0	0	0	0	0	0	0	0	0	0	0	0	0	0	0	0	0	0	0	0	0	0	0	0	0	0	0
AT4G33110		TGAAGGTGCAGGCGATGAGATCGGGATTGAGGCGGAGATCGTAGCGCTTGGGGACGGCGAACTTGGGTAGACGAGGCTCACCTTTGAACTGATCCATTTTCTATTACTTGCAGATATGATTTTTTTTTGTTTTCTCTTGTTGGAGTTTTGTCTTTTATAATACGAGGGTTGTAAGCAATTGTTTTATGTTACGCCACGCGAGTGATTCGTTTCTAGTAGAGGACGCAACGTTAATAACATTTACAAAACATTCAATAATATCACTATCAAATTCAATGACGTTGGATTATCCATTAGCATCTCCAAGCTAGGCCGAATATGACAAAATGTGTTTTGACCAGTGAAGAAATGTTTAATCAGATTACACTTGTTCATAAGAAGATTCAATGTCACTACTAC…	0	0	0	0	0	0	0	0	0	0	0	0	0	0	0	0	0	0	0	0	0	0	0	0	0	0	0	0	0	0	0	0	0	0	0	0	0	0	0	0	0	0	0	0	0	0	0
AT4G33120		CAAAAGTGCTAATATCCGCGACAATGATTTCGATATTCTGAAGCCCGAGTTTCCTTCAAACCATTTGAGATTATATTAAGTTCCATTTGTAGCAGCTAGAACTCGAAGCTTAAGATGTATGAGAAACTTAGTTACCGGCATTTCTCATCGATAAATGCTTTCTGCGTTTTGGAGTTGCAGATACCGGTTAACTTGCATTTGCTGTACTTGCGTGCAATGTACAAAGACAAGGATCCCCAGCCACATCCGATATCAAGAACACTTTGACCATCTTCCACTTTAGCTCTTTCACAATAAAGAGCCAAAATTGCTTCCTCTGCATCTTCTAAGCTACTTGAATCGTTTGAGAAGTAACAAGAGCTGTACTTCATGTTTCTTCCAAGGACAAGTTCGAAGAAA…	0	0	0	0	0	0	0	0	0	0	0	0	0	0	0	0	0	0	0	0	0	0	0	0	0	0	0	0	0	0	0	0	0	0	0	0	0	0	0	0	0	0	0	0	0	0	0
AT4G34050		GTAATCTGCTTAGAAGTTTTGTAAGAAAAAACAATTAAAGGCGTTTCATTTATTGAATTTTCCGGTTGTTTGATTCTCAGGATGAGATTGCCTATTTCCTTCAAAAAAGAACTCTTTAATTTACACAGAAAAGCTCTGAAAATTTCCACAGAAAATGAAGAAAGAAAAGAGCGTAAAAGGGGAAAGAGATGAAATGGGTTATTAAAAAAAGAAGCAGTGGATGAGGGAAGAGAGGATTAAGAGGCGTAGAGATTACATGTGATGAATGATACTATCTTTTCTTACAAACACATTTTCGTGTAATTAAAATTTAATTTGGTTCCAAAGATTTTAATCAAAAGAAGTTTGGTAAATTGAAACAGGCAGACATAATTTATTGTAAAGAGTTTTTATTTATTT…	0	0	0	0	0	0	0	0	0	0	0	0	0	0	0	0	0	0	0	0	0	0	0	0	0	0	0	0	0	0	0	0	0	0	0	0	0	0	0	0	0	0	0	2858.84	18030.3	0.218529	64
AT4G34131	UDPGT	AAACGCTTCTCTCTTCTTCTACTTCTTCACTTCTCTCTCCTTCAACAAAATTTTCTACCTTTGTTTCTTCTCTCAGATTTCATAAAGAAAAGATTTAATCTTTCATTGGAATCTGTGAGTAACAGAGGATAAGCGAATATGGGTTCAATCTCTTTATCCAATTCTATGCCCATAACTCGACTTCCACTACTTACATCACTCTATCATCAAAGCTTCCTTCCGATTTCTTCTTCATCTTTCTCTCTTCTTCCTCTCTCTAATCGTCGTCGCTCCTCCACTTTTTCACCGTCAATCACCGTCTCTGCCTTCTTCGCTGCTCCTGCCAGCGTTAATAATAATAACTCTGTTCCGGTGAGTCAACTTTGCTCCTTTTAGATAAATCCTTTTATTTACCTAATA…	0	0	0	0	0	0	0	0	0	0	0	0	0	0	0	0	0	0	0	0	0	0	1	0	0	0	0	0	0	0	0	0	0	0	0	0	0	0	0	0	0	0	0	0	0	0	0
AT4G34135	UDPGT	TTTCAATTTCTTACTGAGGTCTTTTCAATGAAGCTATTCAAATCGAGAAACGAAGACCCTTTTTTCTCCACCGCCGGCTTTGGCCATCACAGCCTCTTCTCTGCCATATTCTCTGCTTATTACGAGGTAAACTCTTCTATGAAGCTGTTTAGATCGTTGAAAGAAGACCCTCCTTCCACGGCAGCTTTAGCCATCTCTGCCAACTTCTTTGCCCTCTCCCGCCTCTCATCCGCCTCTTCCCCAACCAACACCTCCCTCACCGCTTTAACCACTTTCTCTCTGCTAATGAAATCTCCCGTAGTTCTTACATTCTTTTTCGCTCCCACGCTCACTCCTGTTCTGAGCACTTGCGTAACCAATTTCTCATTGTAGAATTGCTCCGCTGCTACAGGCCATGTC…	0	0	0	0	0	0	0	0	0	0	0	0	0	0	0	0	0	0	0	0	0	0	1	0	0	0	0	0	0	0	0	0	0	0	0	0	0	0	0	0	0	0	0	0	0	0	0
AT4G34138	UDPGT	TATAATATAGGCTTCAAACGTCAATTTCAATACCTTTGGTTTTCCTAACAACCCAAATGAAACTTGTACCGGAAGCTTCTAACCCTGCAGCGATCTCGAATAACTGTTCATTCTTGAAGAAAGCCACGCTCCCAAAGGAAACATAAATGACTGAATTTGGTTTCTTGGAGTCAAGCCATTTGAGGCATTCAGCCTCATCAATGTTCGCTTTCTTTCCTCTCTCAGCCTTCTCCTCAAATCCCCTGTTGTAAACCGATAGCGGACCGATATGCCACGCTCTCTTTTGTACACAACTTTTGTAAAAATCGGCGTAATCATGTTCTAGCTCGTAGAAACTATTCAAAACAACTCCTGAGCTCTTCACTTCCGATTCCCTAACTTCAGTCATAAACTTTCCCA…	0	0	0	0	0	0	0	0	0	0	0	0	0	0	0	0	0	0	0	0	0	0	1	0	0	0	0	0	0	0	0	0	0	0	0	0	0	0	0	0	0	0	0	92.6024	1754.35	0.602213	57
AT4G34230	ADH_zinc_N ADH_N	TATAAGAGAAAACCCGTTATAGGTTTGCCAAAACAGAGGGTCTCGTATGAAATGAACCATACATTAATCAAAGACAAAACAAGGGACACCACAAAACTGACATGTCAGTTATCCTCATCTTTTTTTTTATTTTTTTAATAATCAAAATTTTGGAAAAATGACCTTGCAGAGTTTGATTTTTGTGTAAATTGTTCACACACTACACAAGTTGGCAAACTGAGTTAGGCCTAAACTGAATCTTTCGAAAATCGAAAAGTTAAAAATATGGTCATGAAATTATTCCTTAGTCTAAAGACTCTAAACCAAGAAAACTATTTAGCCATATTAAATGAAGTTATAGCTGAAAATAAAATTAAAAATATCTAAGAATTGAAAGAAGCCAAAGCAGTAGCACAATCA…	0	0	0	0	0	0	0	1	0	0	0	0	0	0	0	0	0	0	0	0	0	0	0	0	0	0	0	0	0	0	0	0	0	0	0	0	0	0	1	0	0	0	0	497.422	4858.39	0.642618	64
AT4G34540	Epimerase NAD_binding_10 NmrA	TTGGCTAAAACTCACCTTATATATCTGTTTATTTCAAAAGATGCGTTTTTCTTACTTTTTACAACATGAAATCTTTTATTTTAAGGAAATTATAGTAACTAACCGTAGAATACAAAAGAATGAAAAAACTAACTATGGAGCAACGGGTCAGAGACAATTTTTATACATTTTTCATTTATATAACAATAACTCATTTATCATTAAATCATTTTTATAACAATAACTAGTAACCATAAAAAATATAAATACTTCTTGGATGTTAAGAAAAAAAAACAATTCTTCTTTTGACGAAAAAGACTTCTTAGGAAAGTTGTATACCTTTAAAATACATGCAAGTTATATGAAAGTTTATAAAATTCACAACTCTTCTTTATTTTAAAACCCAAAAAAAAAAAAAAA…	0	0	0	0	0	0	0	0	0	0	0	0	1	1	0	1	0	0	0	0	0	0	0	0	0	0	0	0	0	0	0	0	0	0	0	0	0	0	0	0	0	0	0	107.674	311.303	0.17645	64
AT4G34640		GTGTTCTCTTTCTTCTGTTACGATCGTTATTGATAAGATGGGCCATGTTGGGCCAGTTTACATTTTATCTCTTTATTCACATTAAGCCCATTAGATCTGCTATACGTTTCTTTTCGTGATTTGCTATACAGAAGTCACTTATCTAAAATCTCGGATTATCCAGAAATTCCAAAATATTCAATCAGCTTCCTGTCTTTAAGGATCTTCCTAAAAGAAATTGCTTCAAAATGTTCAATTTGAGAACACCAGCATCTTGTTATCGTATAGGTGTTTGACTGTTAGTAGAGAGATATACGAAGTCCATAGTGCATGCAACAAGTTAGATATAATAAAATAAAATAAAGTTATCTCCAGTCTCAACCACTCAGATGTCGAAATTCAGAGTGATGCGTACATCCT…	0	0	0	0	0	0	0	0	0	0	0	0	0	0	0	0	0	0	0	0	0	0	0	0	0	0	0	0	0	0	0	0	0	0	0	0	0	0	0	0	0	0	0	457.042	1181.51	0.179778	64
AT4G34650		GTCTTATTTGCAGAAAACAAACATTATCAGAGATTATCTTGAGGACATTAATGAGATACCAAAATCCCGCATGTTTTGGCCTCGCGAGATTTGGGGCAAATATGCTGACAAGCTTGAGGTGCATACATACCACTCTCAAGCTCTCATCTTAGGTCTGATGTTACCCATATTGACTATTTTCTGACAGTGCCTTTTTGGTGATTTGTAAATTGTAATGTAGGATTTAAAATACGAGGAGAACACAAACAAATCCGTACAGTGCTTAAATGAAATGGTTACCAATGCGTTGATGCATATTGAAGATTGCCTGAAATACATGGTTTCCTTGCGTGATCCTTCCATATTTCGGTTCTGTGCCATCCCTCAGGTTAGAGAACGAAATATCACATAATTGTTAAG…	0	0	0	0	0	0	0	0	0	0	0	0	0	0	0	0	0	0	0	0	0	0	0	0	0	0	0	0	0	0	0	0	0	0	0	0	0	0	0	0	0	0	0	21.4117	89.2687	0.259029	23
AT4G34850		GATAGGATTCGGGTCGGATCCGGGTTTTTGTTTTCCGGGGGAAATCTAGAAATTTGATCTTGACGAATCGCCGGCGACGGATTCTCAGACGCTGCTATGGAAGGTGTTATGGGTCAGGTAGAGAAACGGCCGATTTCTACCATCGTCTTCATCGTTGGTACTATTTTGTCTTTACTATTTCTCGAATTGTGATTTTTTTTTCTTCTTCTAATGGGTTTGTGTATTAAAAGCTATGCAAAAGGAAGCTCAGCCTCTGATCAACAGATTACGCCTCGTTGAAGAAGTTAATACTCCGTGAGTTCTTTGACCTCTTTCAATTTTTTATTTTGATTCGAAATCAAATGTGATAGCTTTTTTGTAGGTTTCCAAAAGAGGTGACTTGGATTATGTTTAAGGGAA…	0	0	0	0	0	0	0	0	0	0	0	0	0	0	0	0	0	0	0	0	0	0	0	0	0	0	0	0	0	0	0	0	0	0	0	0	0	0	0	0	0	0	0	4.65424	2315.01	0.0773373	3
AT4G34890		CCACGAAAACTGCGTCCGAGTTCATACCTGAAGGCGGTTACAAGCAGTTTCTGACAACTAGTGGCCTCAAAGGTAAGAGATTAGGGATTGTAATGAAGCATTCTTCTCTTCTTGATCATCACATCAAAACATTAAGGTAAAATGCGTTATAAGAAAATTTTCATCATCTGAGAACACCATATCTAATTCTAGTTCTGGTTTTCCTTGGATAAAGACGAGAAGGCGCTATTGTCATTAACAATCTGACGATACCAAACATCGAAGTCATTGTGGGTGGGACTGATAGTGGTGAAGAGATAGCACTTTTGGCTGAGTTCAAGATGTCTCTCAATGCATATCTTAAAGAGCTTGTGAAATCACCAGTCCGGTCCTTAGCAGATGTTATTGCCTACAACGAGG…	0	0	0	0	0	0	0	0	0	0	0	0	0	0	0	0	0	0	0	0	0	0	0	0	0	0	0	0	0	0	0	0	0	0	0	0	0	0	0	0	0	0	0	0	0	0	0
AT4G34900		GATCAGCACCTGATACTGTAACCTCTTCAATCTCATTTCGATTCCCACCTCTGTATTACCTACCAGTAGTTTTGCATCAGGATAATTTGCTTTGAGCTCAAGCAAGTTCTGAAGACATACGGGTCTATACCAGGTAATCCCCCCATTTCCCCTTAACTTTAAGGGAGTTAACTTCCTCAGCAAAAGTTCAGGGGGGAAAATAAGCTCCTTATCTGTATACTTAGCTCCATCTATATCACTATAAGAGATTGACTGAAATCTATCTTCATTACAACTGGCAACTTCATTTGTTGTTTTTGATCCACAAGAGCAAGGTTTGCCAGTAGATGGGCAAATAGTAGAACCATCTTGAAGGCTAAGTGAAGATACACCACAGTAGAGAGCATCATCAGATTTTGC…	0	0	0	0	0	0	0	0	0	0	0	0	0	0	0	0	0	0	0	0	0	0	0	0	0	0	0	0	0	0	0	0	0	0	0	0	0	0	0	0	0	0	0	0	0	0	0
AT4G35150	Methyltransf_2 Dimerisation	GACGTCCACACCTTAATGTCACTTTCAATTCCACTGCTAGCAAGCACAGGAATATGTGGATGAGGCTCAATACAGTTAACTACATGCCTATCTGCTTCCATAACACGGATAAGCTCCCCACCCTTTTTCCTCCAAATAAATATCCTCCCACAGTCTGACCCACTAACCACATATTCAGACCGAGGTCCAAAAAAGTTCACACCCTTAACTGTCTCACAGTTCTTGTGCCCCTTATAAACCAAAGAAACTGAGTGTTCGTTCTCATCTTTTGGGGAAGAAGATGATTCTGATTTTGATACAGGACTCTTGGATATCGGGGAGGATGGGATAGGGTTAGACCCTAATCCCATACCGGGTGTGAAGAGATAGATGAACTCATCATTGTATGAAACAAGAAGC…	0	0	0	0	0	1	1	0	0	0	0	0	0	0	0	0	0	0	0	0	0	0	0	0	0	0	0	0	0	0	0	0	0	0	0	0	0	0	0	0	0	0	0	0	0	0	0
AT4G35160	Methyltransf_2 Dimerisation	AAAAAAATTTTTGTTTGGATTTGCTAAAAACATTGGTAAGTTAGCCATTACTGAATGATTATGAGTTAAAAGTAGACCTAGTCAAATTAGACTTTAAACCTTGCAACACCTCTTAATAACAATACTGCCCGCAACCGCAAGCCATTAATCTCAAGCTGTGTCAACAAACGAACACATATCAGCTACGCTGTCAAATTGTCTCGGACACGTTTATATATGAACTTTAGAGACATGTCATGTGCGCTTCAAAAGAATCCTAATGCAGAGTGTATAGTAGCGTAGTGTAACTGTGTAACAGTGTAAGGTGTACGCGCGCGCCGAAAAAGGGAGAGGCGATTCTTGGTTCAGTAAGAAGGTAACATGTGTAAGTTACCCTCATTAGTAATGGGCTTTTGGGCT…	0	0	0	0	0	1	1	0	0	0	0	0	0	0	0	0	0	0	0	0	0	0	0	0	0	0	0	0	0	0	0	0	0	0	0	0	0	0	0	0	0	0	0	0	0	0	0
AT4G36220	p450	AAAAATCATATAGAAAAAAGTGAGATATCCAATCATATGTATACAATATTACATGGTGAATATGTGAACAATATCTACTCTCAGATGCTTATCAGGTATGTTTACTCTAACAATGATTTTTAGTGGCATTTATCGAACTATATTCTATTTTAAATATTGTTTTATTAGCGATGTGATATTATTCTAACAGATCCGTATACACTATCATAATTTGGGATCTCCTTGGTTCACATTTTCACCAAGTCACATGTTCTGAAATTTAGACAAATGAAAATGGTCATTAAATGAACGTAGACGTTAAGAGTTATTTTTGTTTGTTTGTTTGCTAAATTATAATCGTCTTTGTTTGAACGTTCTTCGACGCCGGTGAAAGACGACAACTTCTGTCTTGTAATTATC…	0	0	0	0	1	0	0	0	0	0	0	0	0	0	0	0	0	0	0	0	0	0	0	0	0	0	0	0	0	0	0	0	0	0	0	0	0	0	0	0	0	0	0	208.307	1480.67	0.566999	61
AT4G36470	Methyltransf_7	GACAAAATAAATAAATACCAAGCAGCAAATACTTCTATCTTGTCGTATATCCCCATCTCAAACTTGTTGTACAACAACCACACAGTTATAATCGACGTGATGGTGGACGCAACAACAGTCGTTGCACTGCCAAAGTCTTCATAAGGCTCAAATTTTTGGTAAGTGACTAGACACACAATGCGCAGGCAGACATTCACAAGATACAACACATTCTCACGGAAACCGGCATTCACTTTGCCTTTTCCATCCAAAAAAGATTTGATGATCCTCCCAACTACTCCAATAACTTCTTTTTCTCCATCAAAGCTAATAATTTTCAACTCTTCAGGAACCATCTTAGCATCTCGATCGAGTAATCTTTTTGATTCACCAAACTCAAACAGATTTCAGCTTTTTCTA…	0	0	0	0	0	0	0	0	0	0	0	0	0	0	0	0	0	0	0	0	0	0	0	0	0	0	0	0	0	0	0	1	0	0	0	0	0	0	0	0	0	0	0	13.2488	88.6502	0.254276	12
AT4G36770	UDPGT	CTTATGTTAGAACCCGGTTGAGCTCGAAGGGATCAAGAATGCACATGTTCGTGATGGTGCTGCTGTTGTCCAGTACCTTGTTTGGCTCGACAATCAGGTACTGAATAAATGAAAATTTTGTTTCTTGAACACTACTACTATATTGATGATTGATTATGTCACTCAACATTGTGAAACCATAGATGCAGGAGCTCTATGGAGCATCTGGATACTTCTTGGAAGCAGAGGCAAGCAAAAAGAAACCATCGTAAGCTTCTTCTTTCTTCTTTGTTTTGTTTTTCCCGATTTTGCAAACCATTTTTCCATGATTCATGACGCAATGAGTTTTTCTTCTGCAAAAAACAAAACAATACAGAGAAACCTCTAAGCTTACTGAAGTGACTGTGAGCGATAAGCTGG…	0	0	0	0	0	0	0	0	0	0	0	0	0	0	0	0	0	0	0	0	0	0	1	0	0	0	0	0	0	0	0	0	0	0	0	0	0	0	0	0	0	0	0	5.38584	159.51	0.103919	4
AT4G36810	polyprenyl_synt	TCCTGTGTGAAAAACAATCACTCAGTTCAGAAACCAAATAACACAAAAACCTTTGTTTGATCGAACTGTCCGGTTAATTACCGTGAACAGATGGAAGAGTCCGTAGATAACTGTGTTAATGTTAAGAACAGGTTTCCAATCTTCACGCAAGATGTTCAGGCAAACGTTTCCTTCCAAATCGATATTGGGATGATAAACCTAAACAAGAAAACCAACAAAGAGTTTCTACAACACAAACGATTTTGAAGTAGAAGCTGTAAACTATATAAGGCATGTAAAAGGAGGAGAGGCCTACCTTGGTTTTGCATTTAACTTTTGGAGCTTCATGTGGATACACAGGAGAGACTTGGAATGTGAAAACAAACGTACCATTGCTGTTTATTTGGTAAGAAAGAAACA…	0	0	0	0	0	0	0	0	0	0	0	0	0	0	0	0	0	0	0	0	0	0	0	0	0	0	0	0	0	0	0	0	0	0	1	0	0	0	0	0	0	0	0	531.372	1180.83	0.329358	64
AT4G37310	p450	CCAAACAAAACATTATACTTCGATATTTGTTTAGCTCAGGTCATAGAATCATATTTTTCATTTTTTATAGATTATTATATTTATTCAGTCGCTAAAGATCCATGTAAAGTTTAGAAGGGTGATATTCTTTGATCATACAATAGTCGGTTTCCTTCTCATAAACACCAATTTATAGTACGTGCCCATTAATCGATATTTATTTTAGTTTAACAAATTTCAATTTTGAGATCTACGTTAAGCCATCAACCATGCAAATTGTATATGAGTCAATAATATAGATTGAGGAGATATGTTATCGGCCATTCTGGTGCAACTTAAATGATATACAGCCACATGATTATCTCTTTTCCTTTTTGGTAAGGTTGATACCACATGATTAATTATAAAGAAGACATTGAT…	0	0	0	0	1	0	0	0	0	0	0	0	0	0	0	0	0	0	0	0	0	0	0	0	0	0	0	0	0	0	0	0	0	0	0	0	0	0	0	0	0	0	0	212.769	1697.83	0.505783	58
AT4G37320	p450	GTAAATGAGCAATCATGGTGTTCTTAAACTCCAATCTGTCTTTGTTAGCTCTATGCTCATCCAAAAACCCTTGTAATAAACTATCCATCCTTTCTCCAATCCTCTTTGCTCTCTTGACCAAACCTTTGTAGTCAAACCACCGTAGAGCCGGCAAAAAATCAGCTGGATTGTCCGCCGCAGAGAGCTCTAGAATCTCCGCCACTAGTTCCCGGAACTCCAAACTTATCCCCGCCTTTCCGCCATCATCTTCCTCGAAGAATCTCTTTCCGGTCATCATTCTCATTATCACATTTAGGGTAAGACCCGTTAGTAACTGTCGTAACTCCACCTAGATAACAAAAAATTAAAATGAAGTTCTTATTTTGTTATGATTTGATATTAACTGGTTTACGAGCCATT…	0	0	0	0	1	0	0	0	0	0	0	0	0	0	0	0	0	0	0	0	0	0	0	0	0	0	0	0	0	0	0	0	0	0	0	0	0	0	0	0	0	0	0	26.9627	149.304	0.513375	36
AT4G37330	p450	GATGTATCTGTCCCCGCAAGAACCAAAGCCTGTGTATATATATATCTCTAATAAGTAAACCCACTCCACATATAAGGAGGATAATATTAGTTAATAAGAACTTACCAGTATGATTCCTTTGATGATGACATCAGTATAGTACTCGGGTTCGGTTTCTTGGAAAGAAAGCAAATGATCGATCAAAGTTTGACCCTTTTCTTTCTCTGCACGTTTCTCATCAACCAGTTTTTGCAGGACTCTATCGAGTCGATTCCCCAAGATTTTGGTCTGGTTCTCAAAGTTTGTGACCCAATTTATGGACGGAAGATAATCAGCCAAATTTCCAGAACCGGCGCCGGCCATTATCTCCGCTATAAGTTCCCTCACGAGCTTGGCTTCATCATTGTCTTCTGTACCGGT…	0	0	0	0	1	0	0	0	0	0	0	0	0	0	0	0	0	0	0	0	0	0	0	0	0	0	0	0	0	0	0	0	0	0	0	0	0	0	0	0	0	0	0	289.373	568.601	0.248543	64
AT4G37340	p450	CATACCTCTGGATCTCTATGCATGGCCCATGCGTTGGTCAATACCATTGTTCCACTTGGTATATCGTAGCCTCCAACTTTACAATCTTCTGATGACAAATGAGGTAGTAGTAGTGGGACTGCCGGGTACATACGTAGTGTTTCCAATACAATGCTTTGGAGATAAGAGAGATTTACAATGTCCGATTCGTCTACTAATCGGTCTAAACCGACTTTTTCATCGATTTCCATTCTCGCTTTCTTAAGTATTTCTGGATGGTTCAACAGATTTGACATTGCCCATTCTAGTGTTACTGATGACGTATCTGTCCCTGCAATTATCAGGGTCTAAACAAAATTTCAATCATTAAACTCTCTCTATATATATATAAAAACTTTCTTATTGATTGATACTTACAAG…	0	0	0	0	1	0	0	0	0	0	0	0	0	0	0	0	0	0	0	0	0	0	0	0	0	0	0	0	0	0	0	0	0	0	0	0	0	0	0	0	0	0	0	5.11344	43.9332	0.0755186	6
AT4G37360	p450	TCGCTAGCCGTTGAGCCAGACCGGACCCAGGACACGCCCTTCTTCCTAGCCCAAACCCCAATAGCTTCTGAGCCTCCCCTTCTTTCTCGAACCTCTCTGGTTTGAAGCTCGTTGGATCATCCCATATCTTAGGATCCCTATGTATTGCCCATGCATTAGTCAATAGCATCGTTCCACGTGGCATATGGTAACCCCCTACTTTACAGTCTTCTGATGCTACGTGAGGAACCAACAAGGGACTCGCAGGGTATAAGCGCAACGACTCGGACACAATGTTTTGAAGATAAGGAAGATGTGAGAGGTCTGATTCCTCTACAAGCCTGTTGAGGCCAACCTTATTATCGATTTCATCTCTCGCCTTGCTTAGTATCTGTGGATGGTTCAACAAAGCTGACAATG…	0	0	0	0	1	0	0	0	0	0	0	0	0	0	0	0	0	0	0	0	0	0	0	0	0	0	0	0	0	0	0	0	0	0	0	0	0	0	0	0	0	0	0	6.59033	386.279	0.0722715	8
AT4G37370	p450	CTGCCCATTGCACATATACAAGAAAAATAACATAAGCTAGTTCCTTCACAATTCATACCAAATGTGACCATGACTACTTAAAAAAGCTATTCTCTGTTACTTACAAGCATGGTTCCTTTGATGATGCGGTCCATGTAGTACTCTGGTTGGGTTTCTTGCAGACAAAGCAAGTGATCAACCATCGTGTTCTCCTTCTTCTCCTTTCCTTCTCGTTTCTCATCGACCAATCCTTGCAAGAACTCATCAAGCCTACCAGCGAGCTTCTTTATCCGTGTCTCGGAATATGTGATCCAAGTCAGGATCGGTATATAATCAGCAGCGTTTCCAGGACCAGAAGAACTCATAGCCTCTGCGATAAGCGTCCGCACGCGTTTGGCCTCCGGGTCATCTTCTTTACCG…	0	0	0	0	1	0	0	0	0	0	0	0	0	0	0	0	0	0	0	0	0	0	0	0	0	0	0	0	0	0	0	0	0	0	0	0	0	0	0	0	0	0	0	86.1604	2765.46	0.643584	58
AT4G37400	p450	ATTTAATTATTACTACGCCCTAAATTTTCTTTAAACACGGAATGTTAATCAATGTGCCCTAATACTTCCAACATAAAAGTTTGGAAACTAACATTAGATCTTAAATTATTGTTAGATCTTAAATTTCAACTGTGTACAATAAATTAGATCTTAGATTGTGGACTACCCCAAACTCGGGCTTCTCTACTTAGATCTTCTACTAAATATTTGGGCTTCTACAATGGGTTCAATTACTTTCCCTCTCAGGGCTTTTAACTAGTTTCGGCAATTCACAATTGTAAAACTGTTGCAACATGGCTCATTCAGAGATAAAGCCCAATATCAGTATTGGTAAATACACAATTTTATTTTTTACTTCTTTTTACACGAGTTTCTAGAAATGAATAGTTTTTGACATGC…	0	0	0	0	1	0	0	0	0	0	0	0	0	0	0	0	0	0	0	0	0	0	0	0	0	0	0	0	0	0	0	0	0	0	0	0	0	0	0	0	0	0	0	6.76366	187.587	0.302373	12
AT4G37410	p450	CTTAAAAAAGAATTAGTTGAACAAAAAAAAAAAAAAAAAAAAAAAGAATTAGTTGAACCAATATTCGAACTCATCTAGTATACACAATTTATGGCTGAACCTGATCTCTTTTGTCAGCTTGAGTGAGTTTGTGTGAAATCTCATGTTTTTCTCGTTTGATACAAAAAAACATTTAGAGGTAATAATCTGATAGCCAACAAAAAAAAAAAAAAAAAAAAAAAAAAAAAAACTGATATGATACATGTATCCATGTATGGGCTAATCCATGGCTTATGGCGACAACTGGGCCACATGCCTAATGTTGCTGCTAGCGTCGTGGTTAATTGGACCTGACGTGTAACAGGCTTGGCAGGTTTTTTTTTTTTTCAATTTGTGTCAAGCCTGTGTTTTTTTTTTCCA…	0	0	0	0	1	0	0	0	0	0	0	0	0	0	0	0	0	0	0	0	0	0	0	0	0	0	0	0	0	0	0	0	0	0	0	0	0	0	0	0	0	0	0	53.9198	30288.3	0.648562	43
AT4G37430	p450	ACAAGACAAAAGTAAAGTATAAAAAGGTACATTCAGAGGCCTGGCTACCTTATCTGTAACAATCATTGTATTCTAATCAATGAATGTATTTTATGAGTTCAAAGAAAGAAAGAAAAAAAGAAGATTGGAAACGTACGTACGTATAAGTTTCTGTGATTTGGTGCGATGATAATAGTTTACGTAATTATAAACCTTTTAACCATCTTGGACCTCATCAATAAAATTCAGAAGACAACAACTTCAAAGGATATGAATAGTTGACTAACTGAAAACGTACGATGAAGAAAATGCAAAGCAAACAAAAGAATGTTATCAAGAGCGGTGGAAAAGAAATGCTTTAATGATGTGATTCAACATCAGTACATCACCATACTCGTGTACGCAACTTTAAAAGTTGTC…	0	0	0	0	1	0	0	0	0	0	0	0	0	0	0	0	0	0	0	0	0	0	0	0	0	0	0	0	0	0	0	0	0	0	0	0	0	0	0	0	0	0	0	47.4365	2435.27	0.575199	47
AT4G37500		CATTTTCTTACTTCACACTAAAGAATCATCATTTCACAAGGTAAAAAATTACCTTGCTTCTAGCAGTAAGAACAGATGTGTAAGTGGTCGCTTTCTTCTTAGTAGCCTTCTTCTCTCGAGCAGCAACTAAACCAAGTTCTTCATCACTGTCTGAACTTATCTCAATCACGTCTACTACCTTTGGTTTCCCAGCCACTTTCTTCGGCTTTGGTACTGCGTTTCTCTTGACTACAGGTTTCTGCAGATCAAAGACATATACACATATGACATGAGTTTAACAAATCTAACGAAGAAACCTAATTTGTTCACCAAAATACAGGGGAAAAGGAACAAACTTTGAGATTATCCTCCACAAGAAGCGTGGGATTTTGAGATCGTGTACGAGGACGATGATTGATC…	0	0	0	0	0	0	0	0	0	0	0	0	0	0	0	0	0	0	0	0	0	0	0	0	0	0	0	0	0	0	0	0	0	0	0	0	0	0	0	0	0	0	0	0	0	0	0
AT4G37760	NAD_binding_8 FAD_binding_3	TTGTGTCTTACGAAATCTTTTGACACTATCATAGGAACCCAAGAAGAAGCTGCAGAAGCTTACGATGTAGCAGCAATTAAGTTCCGTGGCACAAATGCTGTGACTAACTTTGATATCACGAGGTACGATGTTGATCGTATCATGTCTAGTAACACACTCTTGTCTGGAGAGTTAGCGCGAAGGAACAACAACAGCATTGTCGTCAGGAATACTGAAGACCAAACCGCTCTAAATGCTGTTGTGGAAGGTGGTTCCAACAAAGAAGTCAGTACTCCCGAGAGACTCTTGAGTTTTCCGGCGATTTTCGCGTTGCCTCAAGTTAATCAAAAGATGTTCGGATCAAATATGGGCGGAAATATGAGTCCTTGGACATCAAACCCTAATGCTGAGCTTAAGACC…	0	0	0	0	0	0	0	0	0	1	0	0	0	0	0	0	0	0	0	0	0	0	0	0	0	0	0	0	0	0	0	0	0	0	0	1	0	0	0	0	0	0	0	595.09	4560.43	0.336194	62
AT4G37970	ADH_zinc_N ADH_N	GTTATTACAAAATGTTGCAGATACATCAAAAACGTGACGTACTTATTCGGGCAATTTGCTTTTGTGGGATTAGCATTACCTGGTGAAGCTGGTTCTTGGCAAACCGAAAACAAGGTAGTACACTACTACTATATTTGAAATTTGTAAATATATACCATTACATTGCCATGACAGGTACATGCAAAAGAGAGTGATTTTTGTCATGAGATTTGTAAAACAAATTTACTGTTACTTTCATGCTACACAATATATATCGTCCGTTTAGGTGATCGAAAGTACTCATTTGCTCCGATTTAAAGATTGATCTATGAATTGACTATGCGGATGAAGTAACGATCTTTTTTGCCAAATGGACTAAACTAACGGCTTTTAATAATCTTTTACAATAAAATCTGGACA…	0	0	0	0	0	0	0	1	0	0	0	0	0	0	0	0	0	0	0	0	0	0	0	0	0	0	0	0	0	0	0	0	0	0	0	0	0	0	1	0	0	0	0	6.75279	132.696	0.332778	8
AT4G37980	ADH_zinc_N ADH_N	AATAAAAACACATTTAGGCAGATTTATTACTCTCAAATAAGTTCTGCAAAAAAATGAGAGCACTCACCGTTCATTATTACCATCATTACTTAAAGTTGACTATTGTTAGTTTCCACTCTCTTTTTTTTTTTTTTTTTTTTTTTTTTTTTTTTTCTGTTTTGACAAATGATTTCTCATATAGTGACTTGTCTTTTTTGGTTAAAATAATATAACTTTATTATATTATAGGTAAATCCACGAACACACAGATCAATATAAGTGCAACACAAACTAAATACATGGGGCACTCTTTTTATATTGTTTCAAGTTCAAATGTATAAAAGTTTTAAAATATTTTTTAATATAAATAAGATAAGATAAACATTAATTATTACTTTTATTTTGTTATTAATGCTAGTT…	0	0	0	0	0	0	0	1	0	0	0	0	0	0	0	0	0	0	0	0	0	0	0	0	0	0	0	0	0	0	0	0	0	0	0	0	0	0	1	0	0	0	0	713.386	6105.24	0.85701	52
AT4G37990	ADH_zinc_N ADH_N	ACGGTTATTAGTACTTCGGAGCGTAAGAGAGACGAGGCCGTTACTCGGCTTGGTGCGGATGCCTTCTTGGTGAGCCGTGACCCGAAACAAATGAAGGATGCAATGGGGACTATGGATGGTATCATTGATACCGTATCTGCGACCCATCCACTTCTTCCGCTGCTTGGTTTGCTTAAAAATAAGGGAAAACTTGTTATGGTTGGTGCACCAGCAGAACCGCTCGAGCTTCCTGTTTTTCCTCTCATCTTTGGTATGAACCTATTTGTCAGTCATCTTTAAACATTATCAACAATATAGCCACCAAATTTGCGGTTATAGTAACAAATCCGTATACTTTTCCATTGATAATTAAATCTAGTGATTATTTTGTCACAAATCTAATCATATTTGAAGAGTAAA…	0	0	0	0	0	0	0	1	0	0	0	0	0	0	0	0	0	0	0	0	0	0	0	0	0	0	0	0	0	0	0	0	0	0	0	0	0	0	1	0	0	0	0	38.0097	10696.5	0.393663	53
AT4G38460	polyprenyl_synt	TCTGTGCTTGCAAATGGGATACTGGCAGAGTCTCTGGCTGAGCTAACATCTGTGTCGTGCTCTTTTAGAGATTCTGTTTCATCAGAATGGCCCATCGTGCAATCAATTGAGCTACATAAACGAGGCGGATTGGCCCCCGGCGTTGGACTTGGTTGGGGAGCTAGCGGTGGTGGGTTTTGGTCAACCAGAGTTCTGTTGGCACAGGCTGGTGCCGGTCTTCTGAGTCTCTTTCTTAACATCTCTCTGAGCGACTCGCAGAATGATCAGGGATCTGTTGGCTTTATGGATAAAGTAAACTCCGCTTTAGCTATGTGTTTGATTGCAGGTCCAAGGGATTATTTACTCGTGGAAAGAGCCTTTGAATATGTCCTTAGACCGCATGCTTTAGAACACCTGGCC…	0	0	0	0	0	0	0	0	0	0	0	0	0	0	0	0	0	0	0	0	0	0	0	0	0	0	0	0	0	0	0	0	0	0	1	0	0	0	0	0	0	0	0	330.256	1107.32	0.434665	64
AT4G39230	Epimerase NAD_binding_10 3Beta_HSD NmrA	CTTCCGTAAGTGTTTTGATTGTTTGTTTTCTCCGAAGTTTTGAATCAATGATCTGAGAAAATTTCCCTGTTTAGATCGACGATTCTCAAGGTTTTTGTTATGTGCTTGTTGGAATCGTTTTCGCCGATTGAGTTTCTAGATCTGAAGTTCAATCGGTGATTACGATTGAGATAGTTGCTGTTGTTACTAAGGTTTTGATTCTCTGGTCAGATACATTAGACTGATAAACATTTTATGGCGTTTTCTACAAATTTGTTTGTTTCCTAGGTTAGTTTTCTTCTCCACTCTTAAGTAGTTTCGGTTGTGTTCAGAGGCGATTCCGTACATGATTTTCTGGGAAAATACATCTGTGTTCATCTCCCAGTGAAAATACTTGGATAAAATCTTCTAGTGTCCAAT…	0	0	0	0	0	0	0	0	0	0	0	0	1	1	1	1	0	0	0	0	0	0	0	0	0	0	0	0	0	0	0	0	0	0	0	0	0	0	0	0	0	0	0	81.2501	1623.89	0.501661	60
AT4G39330	ADH_zinc_N ADH_N	GCAACTTGTTCCTTCAAGTAAGTCACTATAAAATTAAAAACAAGCACAAGAAATTATGATGTTATATTAAGTTATGTTATTCTTTGTGTCTCATTTGTGTTTTCTTTTGGTTAATAGGACAAGGCAGATAAGATAACGAAAGAAGACGAGAAGATCACACCGGAAAAGATACCGGTTACTGATGATCTGAAAACAGCTTTGGAGGAGGAAAATACTCCGACCAAAGAGGCAAAATCTCCGGCAACAGAGACAAAGTATTCGGTAACAGAGAAAAGAGCTCCGGCTGACAAGAAGATAACACCGGAAATGATGCCGGTTACTGAAGATCTGAAAACAGTTTTGGAGGAGGAGGCAAAACCTCCTGCAACAGAGACAAAAGCTATGGTTGATGATCAGAAG…	0	0	0	0	0	0	0	1	0	0	0	0	0	0	0	0	0	0	0	0	0	0	0	0	0	0	0	0	0	0	0	0	0	0	0	0	0	0	1	0	0	0	0	1804.3	12097.5	0.909632	63
AT4G39830	Cu-oxidase Cu-oxidase_3 Cu-oxidase_2	CCGATAGATCTCTCAAGTACATCAAACAAAGAGCCTTATTGTTGACAGCGATAATATCAGAGTTATCCCTTTCAATGCATTTGTCATACTCTCTCACAGCAGAAACATAGTCCTTTGCCACAACATAAACCAAAGCCTTATTCCTACCAACAAGATTGTTGAACTGTATCTCGTTCAATAAACCATTGCTCTTTCCTTCATTCAACATCTTCTCAACTCTATCAAACGTAGTTTTAGCTCCTTCTACATCACCAAACTGCATCTGAACAGACCCTAGTTTCGAAATCAAAACCGGGTCTAACGGATCACGATTGATCAATTCCTTCATCAAATCCAAAGACACCCCAAATTCCTTGTGACCTAAATGAAACCCTAGCAAGCAATTCATCACAAATGTCT…	0	0	0	0	0	0	0	0	0	0	0	0	0	0	0	0	0	0	0	0	0	0	0	0	0	0	0	1	1	1	0	0	0	0	0	0	0	0	0	0	0	0	0	27.8121	326.102	0.5063	35
AT4G39950	p450	TTTTTTCATGCTCCTGATATATAATAATATCTAACGATTACGGGTTCCACTAATTGTCATTACTCATTAACATTCCTATTTAAAAGTTGTGATAGTTTTAGGGTTTTACGTAGTCGTGTCATATAGCGATTAACTACGTACTTGTAGATTTATCAATTACTTCTGTTGTTTACGAGAACCTAAAAAAAAGAAGCAGATGCCTAGTTTATAGAGCACGTGTACTGTCTTGAAAACTTAGGTAGGTTGGTAAGGTTACCAAAAGACCTTAAAGGAATATAAAGTTACTAATTAACTTAAGTAAAGTTGGTATTGCTTATATATTGCAAAGTATTACAAACCAATCCCCTCTGTATATTGTTTTAAACCATAGATTTTTTTACAATTAAGTTTATGATCAAT…	0	0	0	0	1	0	0	0	0	0	0	0	0	0	0	0	0	0	0	0	0	0	0	0	0	0	0	0	0	0	0	0	0	0	0	0	0	0	0	0	0	0	0	171.219	3121.22	0.699812	52
AT5G01040	Cu-oxidase Cu-oxidase_3 Cu-oxidase_2	AGCTATAAGTCCTCTGGTAGAGATCACAAAGGAGTAGAACCGAGGAAGAGCAGAAGAACGCATTCAAACCGGGAATCCACTACAGGTTTATCGTCAGAAATGGGAAACTCTGCGGGGTCACTTTTCCGGGATAAAGAGACTCAGAAGAGAGCAGGGGAGATACATGCAAAGGAAGCAAGAGAAAGAGCTAAAGAATGTGTTGAGAAGTTAGATGGGGATGAGAAGATCATTGGCGATTCGGAAGCTGGTCTTACTTCTGAAAAGCAGGAGTTCAGCAACATTTTTCTCCTTCGATCAAGAAAACAGTCCCGAAGCACTCTTTCCGGTGAGCCTCAAATCTCAAGGGAGGTTAACCGCTCTCTAGACTTTTCCGACGGAATCAATAGCTCTTTCGGATTG…	0	0	0	0	0	0	0	0	0	0	0	0	0	0	0	0	0	0	0	0	0	0	0	0	0	0	0	1	1	1	0	0	0	0	0	0	0	0	0	0	0	0	0	0	0	0	0
AT5G01050	Cu-oxidase Cu-oxidase_3 Cu-oxidase_2	AGAAGAGAAGAAGGACGAGGAACGCTTGATTTGAGAGATAATGATGAAGTCGAGGCATTGTTAATGTAAGGATAATTTGCCCCACTTGTGATTTTGTGAGAGACTCGTACGCGTATTTATAGAACGAACTAATAGAGAGAGATGGCAAAACTAAAATACTATATTATTATTCAATTATTAATTTGCCAGAAATGGCAATCTAGACACGATTGAACACGTCGTTGACCAACCAAAAAAAAAAAATAGCAAACTTCCCTCAGGGATTAGTCATTATATACTGTAATTTTCTTTAGGGTTATGTCACATGTTAAAACTAGTATTAATACTACCTCAAATTTATTTAGTTTTGTTTTATAAAATTTGCTTTTGTATTTTTAATGCAGAATTTTCAACAAAATT…	0	0	0	0	0	0	0	0	0	0	0	0	0	0	0	0	0	0	0	0	0	0	0	0	0	0	0	1	1	1	0	0	0	0	0	0	0	0	0	0	0	0	0	0	0	0	0
AT5G01190	Cu-oxidase Cu-oxidase_3 Cu-oxidase_2	CATGCATGCAACCATGAAATCAATCAAACTAAACATCCTAGACAACTTCAAACAATCACGAAATAGAATTAGGGTTTTGATCCGATTATAGTGTTTTCGATTTAGGGTTTATGTCTTTTAGGGTTTCGGATTCTAGGTTAATATGTTTTCGATTTGCAAGTTTAGGATAAGCAATAACAAGACAAACAATCGAGCAAACAAGCAATCATATTACAAACACTACTCAACCATTCGTTTTTAGGGTTTTAGCCGTTTGTTAGATCCATGTTCGATTAGGGTTCTTTAGCTTTAGGGTTTAATGAATTACCTTTCTCCTTTGGGGTTGTACGGACTGGAACCAGGAGCTAAAGACCTTGGTTATCGAACGGTGGTCGCTGGTCGACAGTTGGTGGTCGACGG…	0	0	0	0	0	0	0	0	0	0	0	0	0	0	0	0	0	0	0	0	0	0	0	0	0	0	0	1	1	1	0	0	0	0	0	0	0	0	0	0	0	0	0	14.5727	591.79	0.26144	17
AT5G01210	Transferase	TCAGACTTGAGAATAAGCAATGATTACTAAGAACAAATTATGTAATGGAAATGCAGTTGAATTCTACTACTAATTTATTTCCTTAAACTCAATAATTGTTAACCATTGTAGTAGCTGAAATTTGGGATGCATACTAAACAAAAATTATTGTAGTTGGGGAAGAAATAATTAATGATCATGTTTCATGTTATTTGAGTTAATAATGGACCATATGATAACTGAGTCATTAAATGCTTTTGTTCTTTGAAATGACCAACTAGAATCAATGCGAAAGACACATATATAGCGCATTTGATGTCATATATACTATTATTAAATTCATATATACATCTAACGATACAATTTAATTTATCTATGTTATGTACTGTTATTTTTCATGATTCTCAGCTGATAAGACAT…	0	0	0	0	0	0	0	0	0	0	0	0	0	0	0	0	0	0	0	0	0	0	0	0	0	0	0	0	0	0	0	0	0	1	0	0	0	0	0	0	0	0	0	217.773	1388.05	0.461902	64
AT5G01650		ACCAACATTAAGTAACAATTCAAGCGAATTCAGAAACAAATGACTAGTCAAGGGAATTCAATACTGTCACATAAAATACCTGAATAAGCAACATTCTCTGCTAAAATGGATTTGGCTTTAGCAATCGAAGACTCTTTAAGAACTACAGACTTCCCCAGCCCAGTCCTGAACATTGGGATTTCCCCAGGCATCGATTCTTCCCGTTCTATAAGCTTCGAGCATCCTTGAAGCATCAAATAATAATTCAATCTCCTTTGAGTCACATGACAAACACGATTCGACAAAGAAAAGGAAGATACGAAGAATCACCTTGGAGCAAGAGATCGGCCATGGAAGGTAGAGGAGCTGTCGATTCGAGCGCCTTGGTTGGCGTAGAATCCGAGACGGACTGAAGAATCC…	0	0	0	0	0	0	0	0	0	0	0	0	0	0	0	0	0	0	0	0	0	0	0	0	0	0	0	0	0	0	0	0	0	0	0	0	0	0	0	0	0	0	0	1080.66	2157.16	0.186132	64
AT5G02890	Transferase	GATTAAATCACTCCTTCTTTTATGCATCCTTCTTCAGGTTTTCTCTATTGAACATCTTCGGATATTCAACGAAGAGGAGCTGGAAACTATGCTGTGTGGAGAATGTGATCTCTTTAGTGTAAGTAAACCTTCAGATGGGACGTGTTGAGTACCCTTTTTCATCAGCTGAAAAAGGTGTTTTCCTTGCAGATGAATGAAGTCTTGGATCACATCAAGTTTGATCATGGATATACTTCTAGCAGCCCACCAGTTGAATATGTTGGTCCTTTTAACTTTGAAAACATCTACTTTTCTTTCTGCATTATGTTGTTCTTTTTCACGGATAAACTAAAAGGTTCAATTGTTTTATATTCCAGTTATTGCAGATTCTGCATGAGTTTGATAGGGAGCAACAACGAG…	0	0	0	0	0	0	0	0	0	0	0	0	0	0	0	0	0	0	0	0	0	0	0	0	0	0	0	0	0	0	0	0	0	1	0	0	0	0	0	0	0	0	0	121.548	588.657	0.589798	57
AT5G03260	Cu-oxidase Cu-oxidase_3 Cu-oxidase_2	GTTAAATTTTCTCTATCTTCTCTGTTTATTTAGTCCTAGTTTTGATGTAATTGCATAAATGTGAAAGCTTGATGATCTAACTGTGTAATGTGTGTTCTTGATTTGTGTGTAGTTTCCGTTACTATCTAGAAGTGGGCTTCTTGAGAGGTTAATCGAAGAGTCTTCAACTGATGATGGATCAGGCTGTGTGTTGAGCTTAGATGAGATACCGGGAGGCGGCAAAACGTTTGAGCTTGTTACCAAATTCTGCTACGGTGTGAAAATTGAGCTTACTGCTTTCAATGTTGTTAGCCTTAGATGTGCAGCTGAGTACCTTGAGATGACTGATAACTATGGAGAAGGGAATCTTGTTGGTATGACTGAGACTTTCCTCAACGAGGTGTTTGGGAACTGGACTGA…	0	0	0	0	0	0	0	0	0	0	0	0	0	0	0	0	0	0	0	0	0	0	0	0	0	0	0	1	1	1	0	0	0	0	0	0	0	0	0	0	0	0	0	38.7132	332.834	0.642762	45
AT5G03490	UDPGT	GTTCGTCACTCGTCATAGACATCGGCATCAGCCTTATCCCATGTACCTGGGGGCATATAGCCAGTGGTAGTGCAGTGGCGTACCCTTTTTCTTTTTAAGAGTTCGGGTTGCGGCACAACAGGTTCATTAACTACAAGAGTCCTTTCTCCCATGTTACATCCACTTAGTTCCAGCGCCTTGTCTACACATCTTTCTCCTCTAAGAGAAACGAAAGCTGTACTGTAAAATTCAACAGCGAAATTAAAGAGAGTCTCTTTAGTTATATAATTCAATAACTTCTGAGCCTTGGGAAAAAAATATTCACAAATTGGAACAAGAAAGAAAGCGCAAACCTAGAGAGAACTGTAACTTGCCAGATCTCTCCACATGAAGAGAAATGTTTACACAGAGCCATCTGGA…	0	0	0	0	0	0	0	0	0	0	0	0	0	0	0	0	0	0	0	0	0	0	1	0	0	0	0	0	0	0	0	0	0	0	0	0	0	0	0	0	0	0	0	59.3313	294.176	0.510894	54
AT5G03610	Lipase_GDSL	AGGCGACTATATTTATTACATCGACCAAAATCGTCCTGCCGCTGTAAGAAAAAAAACATTAATCTTAGATGTCAAGGCTAATTAATTCAGAAACATTATTACACCAAGTTCTCTGCCTTTACATGTGAAAGAACACTTTTGTTTGTTTGTTATTAGAAAAAAATCATAACGCCAAATGTATATATACTTTTATTTTGGGTGATTATTTGATTCTTATCTTCATTAAAATTTGCATGCAGGGCTTAAAAGCACTAGTAGAGAAAGTCGTGGATAATTTACGCGTTAATATGATAGTATTGGGTGGCCTGCTATTTAAGAAGATAGCAGTAACATCGCTGCAGCCGATCGGATGCCTTCCTTCTTACACCTCTGCATCCTCGTTCAAGAGTTGCAACGAGT…	0	0	0	1	0	0	0	0	0	0	0	0	0	0	0	0	0	0	0	0	0	0	0	0	0	0	0	0	0	0	0	0	0	0	0	0	0	0	0	0	0	0	0	413.58	1447.98	0.547214	64
AT5G04230		GGGATTCCGATTACAAAACCGATGATCCCCAACACACTGGTGAAGAAACCCATGTTTTTGTTTTGTTTTTCCCGATGAAAATCTTTAAAGAAAAAAAAAGCAAGAGAATTAATAAAAGAAAGAACGAGTCAGAGTCAGTAATAAGGAAACACGAAGGAGAAGGAATCGGGTCCAAAACGGTAACGAAGAAGAGAGAGCCCTTCTGTTTCCAACCGCCAAAATCTTTTTCTATGTGACTAAAAGGTTTTTTCCGATTGGTTACTCTTTTTTTTTTTTGCATAAGAGAAACAAAAAAAAATCACGAGATTTCCGAAGCCGACGTGAAAATGGTTTTTATCTATCTTTTTATTTTCTTGTGTGGATTGCTTGTGATTTTGTTTGTTGGCCTAATAATCAGCT…	0	0	0	0	0	0	0	0	0	0	0	0	0	0	0	0	0	0	0	0	0	0	0	0	0	0	0	0	0	0	0	0	0	0	0	0	0	0	0	0	0	0	0	63.8574	508.546	0.778978	45
AT5G04330	p450	AAAACTAGAGATTTGTTATTGTCCAGGAGCAAGTACTTCCACGTACACATCATGAATCGAAAGACAAGGTGTTTACTTGGATTATCCTTGGTGACATTCTCAGAATAAAAAATTATCACCTTTTCTACATTGTTTTCATACTATTTGGCTTTGTTGTTGACTTGAAGGTTTCAGCAAGCGCTTCTGATGGGGATTGCAAATCCTTTCAGGTGCATGACATAAAACATAAAGATACCAAGAGAAAGCGAACAACAAGGATAAAATGTAAACTGTTTTGCCTAATTTCATTGTTGATCCTAAATGCTTCGCATCCTTACTCTATATTGTTTCATCTTCAGCTTCAGTAAGTGCCGACGTCAAGCCAATACCTGTGAATGATTCTAACAGTAAAGCTAACCG…	0	0	0	0	1	0	0	0	0	0	0	0	0	0	0	0	0	0	0	0	0	0	0	0	0	0	0	0	0	0	0	0	0	0	0	0	0	0	0	0	0	0	0	14.2234	146.627	0.497143	16
AT5G04370	Methyltransf_7	TAGCCATTTGTACACTTGGTCTCAGATTAATCATTTCTAACAATTATGTAGATTTTGGTCGTTTTCTCTCTGTACAAATTGTGAACAAACTGCCTATTGTTTGCATATAGCTCTTATATTTGCATAGCTCATTTTTTTTGCCTTTGAATCAACTGCGCATATAGCTCTTACGATGTGTTATGTTGTTTTATGTTGACTCTCGTTTCAAAATTTACTTCTATTATAGTACATTAACATTAACATTATTTTCTAAAACCTACGTACCAATGTAATATCCTCTCATCATGTAAGGTCAAATCCTCTCATCATCCTGATGCTAAATCTTCTGATCTTCCTAAGGTTCACTTTACCATCTTATCTCTAAATTATCATTCATCAGCTCTGCTAATTTCCCTTGGT…	0	0	0	0	0	0	0	0	0	0	0	0	0	0	0	0	0	0	0	0	0	0	0	0	0	0	0	0	0	0	0	1	0	0	0	0	0	0	0	0	0	0	0	5.6795	374.206	0.170003	12
AT5G04380	Methyltransf_7	GGGCTGTTCATCAGGACAGAATACGTTCTTGGCAATGTCTGAAATTATCAATACAATCAATGTGTTTTGTCAACAGAGGAACCAAAACCCACCAGAAATAGATTGTTGTCTAAATGATCTCCCTAGTAACGATTTTAACACAACGTTCAAATTCATACAATTCTTCAATGGGATGAACATCACGAGCAAAGAATCATACTTTGTCTATGGAGTCCCCGGTTCTTTCTACTCGAGGCTCTTCCCTCGGAGGAGTCTTCATTTCGTACATTCCTCTTATGGTCTCCATTGGCTCTCTAAGGTATGATAAGTGTTGAGACTTTATTTATAACATTCTATGTATAGAAATTGATTAATTTGATGATTTTAAAATTGCTATATATAATGCTAAAACTATTTGAT…	0	0	0	0	0	0	0	0	0	0	0	0	0	0	0	0	0	0	0	0	0	0	0	0	0	0	0	0	0	0	0	1	0	0	0	0	0	0	0	0	0	0	0	9.46392	1012.84	0.0866653	6
AT5G04490		CGGCCAATGTGATGAGGTCGGGTACGCAATGAAGGCCGATCCAAACCTGAGTGAGATCGATCTCGCCTATCGCTCGAATTACGCTTGAGACGGAGTCGATCTCTAATAGAATGGAAAGAAGTATCTCCGTTTCCGGCGACGTTGTTAGCGTTGTGATTACCGTCTCTTCCGGCGCCGCCATTGTCATCGATCTCGAGCGAAAGAGAGTTTCTCACCATGGAGAAAGAAGAAAAACTGCTCTGCTTCACTGGTTTGTTTCAATACGAAGAAGAAGAAGAAGCTTCTCTCTCAGTTTCAGGTGCCACAAAACTTCACCATGAGAAAGAGAGAAAGAGATTCAGATTTGAGAATTTGATTTTCGTAAAACTTTTTAGAGTTAGCGAATCTGTTAAGCGGAGA…	0	0	0	0	0	0	0	0	0	0	0	0	0	0	0	0	0	0	0	0	0	0	0	0	0	0	0	0	0	0	0	0	0	0	0	0	0	0	0	0	0	0	0	345.752	1329.99	0.702331	63
AT5G04950		TAAATATAGATCTTAGCATTATGAGAAGCCTCTTTCAAGCCCCTTATTACCCTAACTGCACTATCTCTACGCAAGCTCTTCTCCAAGGCAAGATTACCCCTTTCGAGCTTTTGGTCAGAAGATTGCTTATCTTTATCAGCATTACCACCCTGACCAGTATAAATCAAAACATCAGGATTACCTTCGTCATTATCATAATATCCAGATGAGACAATGCTAGTGGCGATAGGTTCTTCTTCCGTTTCTCCCTTGACAACCAGATAGTCAATCCCAGCCATTGATGGAGAATGCAACCCCACCAAACACATCTCAAACCTGAAGAAGAATACGTCCCCAATCTCAACACCAGGAACAATACCAGGTCTTTTTTTGGTGTTTGTCCGCACCCCTCTGCCCATA…	0	0	0	0	0	0	0	0	0	0	0	0	0	0	0	0	0	0	0	0	0	0	0	0	0	0	0	0	0	0	0	0	0	0	0	0	0	0	0	0	0	0	0	99.6652	3811.67	0.93442	38
AT5G05260	p450	CTCTGCTTCTCCCTCCGCTTCTTCTTCCACCTCTCTGTTTCTCTATCTCAGTCACAGCCTCCCCTATCGACGCCGAGATTGTTCCGATGCTAGATCGTCGATTACCGCCTAGATTAATCGGAAACGACGATGAAATCAATCTCGCATTATGATCGGATCCACACGGATACTCCAATATGCCGCGTTGCACTAGATAACTTCCACCGTAACCGATCTTTGCATACGCCATTAATTTTACCCCGGTGATGAGATTTTCACGTCCAATAAAATCTTAAATCACAAAAACCGGAGAATAAAACGTCGCTAGATTCGCTTTAATGTCTCTACGAACAAGAAGTTATGAAACAACGGCGAGGATTAAGGCGGAGATAATATATATCTAGCGGTCGGATGAGAAGG…	0	0	0	0	1	0	0	0	0	0	0	0	0	0	0	0	0	0	0	0	0	0	0	0	0	0	0	0	0	0	0	0	0	0	0	0	0	0	0	0	0	0	0	6.01209	13.5919	0.0590405	0
AT5G05270		AGTTATCAGCCTCTTCGGTTCTCTTTTGTAGCATCATTTGGAAGCTCTTCTTGCTCGTCACGTGAGATGCCACCACTCTCCTCATCTTCTTCCACTGCTCTCCTTGTGGCTCCACCGCAACGGTCAAGTACCCGCGGCTGCAGTACTCCGTGCCCATCGTTAGCGGTCTAGTGGCGAAAACGGAGTCTTGCTTCTTCAGAATCTCTCTTGCAATTCTCGGGGATGTCACGGGGATCACGTGAGTATTCGCAAGACGGATACATGCAATATCGGTGTTGAGTTCTTTCATGAGAGAATGTATCCACCGGAACACCGGTTTGTTCCTCCCTAGTATTTCCGGTAGGTTTCCGATTAAAGGCCAAGATTTCGGCCCGGGAGGGAGAGAGAGGTTTCTCGTAG…	0	0	0	0	0	0	0	0	0	0	0	0	0	0	0	0	0	0	0	0	0	0	0	0	0	0	0	0	0	0	0	0	0	0	0	0	0	0	0	0	0	0	0	336.248	2355.81	0.866916	60
AT5G05390	Cu-oxidase Cu-oxidase_3 Cu-oxidase_2	ATTGACCTCTGCTTTGATGATTGGTTTCGGAATCGTATGCTTACACGGCGCGTTTAGAGTCCCGGAGGATCTTTTCTTGGATGATCAAGAACCTGCTAACACCGGCTTATTGTCTTTCCTTAGCGGAGCCGCCACTTCCGCCGCAGTTGCCGCCGCATCAACTCCTGCGTCAGGTCGTGTTTGAAGGACTCTCTTCTCTGTAGACAACAAACTCAATTACTATGATTCTTTTATTGTATTTCTGAATGCGACTATGTAAGGGGAAATGTAGAATTGATCTTCTTGGTTTTAAGCTGAGAAATTCTTATGATTCAAACATTAAATGGATTCAACAATATCTCGCATTACTCTTCCTTAGCTCTTTTTGTGACAAAGATTATGGAATGGTTGATTACTATT…	0	0	0	0	0	0	0	0	0	0	0	0	0	0	0	0	0	0	0	0	0	0	0	0	0	0	0	1	1	1	0	0	0	0	0	0	0	0	0	0	0	0	0	4.99491	868.985	0.0984086	5
AT5G05600	2OG-FeII_Oxy DIOX_N	GTATATAAAAGTCAGTAAAAACCAAGAAAAAAAAAAAGGAGAACAAGAGCTCCATAAATAATAGAAACGTTTTGGAACTAGTTGATTTAGTTTGTCTACCAATAGTAAGGCCCGCATGATGAGTGTGGAGGCTTTTACGAGCGAGGCGGCTAGAATGATTGGAATTACAGTAGAGTGCAGAAATATGTGGTGTACTACTGTCAGAATTATTTGATCTAAGTTCCATATACACAGACAATCGATTTAAAAAATCATGTTCGGAAAAGACTTACGAATCTTTTAAAGAAAAACAGCTTGGAAAAGCAAATAATAAACATTTTAAATTGTTTATTCGCAAGAATTATATAAAAAAAAAAGGTTTTAACTTATAGAAGGCAAACTCCAAAAAGAATATTTCAG…	1	1	0	0	0	0	0	0	0	0	0	0	0	0	0	0	0	0	0	0	0	0	0	0	0	0	0	0	0	0	0	0	0	0	0	0	0	0	0	0	0	0	0	197.695	1107.78	0.895017	55
AT5G06060	Epimerase KR adh_short_C2 adh_short	AATATATCATTTCAGCATTCATGAAGTGTCAGTTTTGCCTATACAAACATTCCAACCAAAGCTCGTTTTTGCTGAAAACTCTCTAATTTTCTAGGGAGAAAGCTCTAAAAGCTACTACCTACACTATACTGTTGAATTAAAAAAACATCCATCTTTGCTTCAGTTTGCCTATCAGAAGGCATTTAGAGAAAGTTTCTTTTGGTCTTGCAAGGATATATATTGAGTCTCTTATTTGAGACCATGCTTGTATGTGGTTTAGTAAGATGGTTTTTTCTTTTCGTTTTTCCAGAGATGCTAAACCTGACCACTAGGCTGTGCTGGGTTCTTGTAAAGAAGGAAGGATATATAGCTATCTGGCAGAAGCCTGTAAATAACACTTGTTACCTAAGTCGTGGTGCT…	0	0	0	0	0	0	0	0	0	0	0	0	1	0	0	0	0	0	0	1	0	0	0	0	0	1	1	0	0	0	0	0	0	0	0	0	0	0	0	0	0	0	0	716.254	1232.12	0.191353	64
AT5G06900	p450	GCTAAAGATCTCTGTCATAAAGATGACAAAACTACCCTCCTCAAGATCAAGAAATCCCTAAACAACCCTTACCACCTCGCCTCATGGGATCCCAAAACCGACTGTTGCTCTTGGTACTGCCTCGAGTGCGGCGACGCTACTGTCAACCACCGTGTCACTTCCCTAATCATACAAGACGGCGAGATCTCCGGTCAGATCCCCCCTGAAGTCGGTGACTTACCGTATCTTACATCCCTTATCTTCCGCAAACTCACTAACCTCACTGGTCACATCCAACCCACTATCGCCAAGCTCAAGAACCTCACTTTTCTCAGACTAAGCTGGACCAATCTCACCGGTCCGGTTCCTGAGTTTCTGAGTCAGCTCAAGAATCTTGAGTACATTGACCTTTCCTTCAAT…	0	0	0	0	1	0	0	0	0	0	0	0	0	0	0	0	0	0	0	0	0	0	0	0	0	0	0	0	0	0	0	0	0	0	0	0	0	0	0	0	0	0	0	8.93586	156.584	0.126041	3
AT5G06905	p450	CCTTCACTTTCAGCTCAAAACACTGTATTATTGCAGCTAAAATTATTGGAACGAATCTAAACACCATTTTCTCTCCAGGACAACTTCTTCTCCCAGCTCCAAAAGACATCATCTTCTCACTCATGACCTTCCATTCACTCCCTTCAAATCTCTCAGGCCTAAACTCCAATGGATCTTCCCATTGATTTGAGTCTCTCCCAATCGCCCACACGTTAACTATCACTCTTGTTTTAGCCGGGATTCTGAATCCAGCCACCGCGCATTCTTCATCAGATTCTCTCACGAATATTGGTCCTCCAGGGTGTAACCTCATTGTCTCCTTCACCACTGCTTGGGTGTAACTAAGATTACACAAATCCGATTCTTCAACTACTCTCTTGTTTCCCACCACTTGCTCTA…	0	0	0	0	1	0	0	0	0	0	0	0	0	0	0	0	0	0	0	0	0	0	0	0	0	0	0	0	0	0	0	0	0	0	0	0	0	0	0	0	0	0	0	0	0	0	0
AT5G07080	Transferase	TTGTTGATTCCAAATCAAGTTAGGTTAACTACTACTGAATCAAAAAAGCACAATAGGATCAGGACTCAGAAGTCTAACCTTTTAGACCAACAACACAAAACCGATTTCGATATCTCCTGTAACAAAAAGATTGAGAAGCAAGACGAAGAGAAACCACTCGAAAGAGAAAGGAAGAAGAAACAGTCACTTCTCTCTTGTATGATGAAACCGAATTGAGGGATGAATCCGAAAGACAAAAGAGAACGAACGGATCTCTCTGTTTGGTTGACTAGTGGACTCAGTTCTGCTCCTCTGTCTAAATTCTTTTTATTTATATTTTTGGATTTTATGTTTTAAAAAAGAAATAAAGGAAAATCTAAGAGTTCCTTTTTAAATAGTTGCGTGGAAGTGAATAGACAT…	0	0	0	0	0	0	0	0	0	0	0	0	0	0	0	0	0	0	0	0	0	0	0	0	0	0	0	0	0	0	0	0	0	1	0	0	0	0	0	0	0	0	0	32.8153	463.747	0.556234	41
[truncated: 173 more rows]
[truncated: 186 more columns]

## Sheet: Data S2
Data S2. The detailed description of features that utilized in this study.
Category	number of dimensions	Feature	Description of values
Protein domain	43	Domains	Pfam domains were mapped to each gene with a significant match. Binary table shows pfam domains where 1 indicates gene has a given domain, 0 indicates gene does not have a given domain.
[truncated: 40 more rows]

## Sheet: Data S3
Data S3. Gold standard data for Arabidopsis thaliana(AT), Solanum lycopersicum(Solyc) and Zea mays mays B73(Zm).
[truncated: 1,606 more rows]

[truncated: 10 more sheets: Data S4, Data S5, Data S6, Data S7, Data S8, Data S9, Data S10, Data S11, Data S12, Data S13]
